# Supplementary material for: Transcriptional profiling of matched patient biopsies clarifies molecular determinants of enzalutamide-induced lineage plasticity
Source: Nat Commun. 2022 Sep 15;13:5345. doi: 10.1038/s41467-022-32701-6 (PMC9477876; doi:10.1038/s41467-022-32701-6)
Supplement: Supplementary file 4 — Supplementary Data 1 [file 41467_2022_32701_MOESM4_ESM.xlsx]

## Sheet: Supplementary Data 1
Converter vs. non-converter baseline Master Regulator analysis
The Wald test implemented in DESeq2 R package was used to calculate p-values.
	Regulon	Size	NES	p.value
ABL1	ABL1	29	0.0512355	0.959138
ACTB	ACTB	22	-1.01068	0.312171
AHR	AHR	195	-1.74628	0.0807621
AIF1L	AIF1L	30	-0.0304852	0.97568
ANG	ANG	16	-0.207333	0.83575
APOB	APOB	13	0.23179	0.816701
AR	AR	504	-2.00987	0.0444451
ARID3A	ARID3A	15	1.15268	0.249042
ARNT	ARNT	20	1.27131	0.203619
ARVCF	ARVCF	24	-0.920514	0.357304
ASCL1	ASCL1	25	-0.901659	0.367238
ATF1	ATF1	60	-0.671569	0.501858
ATF2	ATF2	111	-2.28452	0.0223409
ATF3	ATF3	256	2.63605	0.00838769
ATF4	ATF4	77	1.32408	0.185476
ATF6	ATF6	48	0.596372	0.550927
ATOH1	ATOH1	11	-0.798862	0.42437
BACH1	BACH1	19	-0.647872	0.517068
BARX2	BARX2	16	-1.15849	0.246664
BATF	BATF	117	1.91597	0.0553692
BCL11A	BCL11A	65	-0.45344	0.650232
BCL3	BCL3	187	2.15122	0.0314591
BCL6	BCL6	77	-0.440564	0.659529
BCLAF1	BCLAF1	139	2.42129	0.0154655
BCR	BCR	47	-0.286282	0.774662
BDP1	BDP1	68	-0.697272	0.485632
BHLHE40	BHLHE40	33	-1.88141	0.0599156
BMP2	BMP2	269	-2.994	0.00275348
BRCA1	BRCA1	168	2.87972	0.00398029
BRF1	BRF1	25	-0.26372	0.791995
BRF2	BRF2	30	-0.247966	0.804161
CBX5	CBX5	16	-0.13761	0.890549
CCDC116	CCDC116	47	0.152711	0.878626
CCL20	CCL20	15	0.481348	0.630269
CCNT2	CCNT2	78	0.109371	0.912908
CDC45	CDC45	18	-0.74948	0.453568
CEBPB	CEBPB	429	2.89824	0.0037526
CEBPZ	CEBPZ	73	-0.564528	0.572395
CHD2	CHD2	210	2.41514	0.0157293
CIC	CIC	14	-1.52926	0.1262
CLIC1	CLIC1	20	-0.449922	0.652767
CLOCK	CLOCK	29	1.26073	0.207404
COMT	COMT	19	-0.715658	0.474203
CREB1	CREB1	127	-0.530506	0.595761
CREM	CREM	48	0.0690522	0.944948
CRKL	CRKL	36	-0.328658	0.742414
CSNK2B	CSNK2B	15	-1.19408	0.232447
CTBP2	CTBP2	110	-2.37744	0.017433
CTCF	CTCF	1030	3.20697	0.00134142
CUX1	CUX1	405	3.12528	0.00177634
DACH1	DACH1	152	2.28227	0.0224736
DBP	DBP	62	1.59497	0.110718
DCAF11	DCAF11	21	-0.629286	0.529162
DDAH2	DDAH2	15	0.361102	0.718024
DDIT3	DDIT3	134	0.499877	0.617162
DGCR8	DGCR8	26	-0.237774	0.812056
DHRS2	DHRS2	27	-0.526341	0.598652
DLX2	DLX2	36	-1.9245	0.0542918
DLX5	DLX5	23	-0.334289	0.738162
E2F1	E2F1	740	8.39697	4.58148e-17
E2F2	E2F2	24	1.35068	0.176799
E2F3	E2F3	33	-0.659081	0.509844
E2F4	E2F4	260	6.88935	5.6046e-12
E2F6	E2F6	260	3.30253	0.000958154
EBF1	EBF1	184	-0.858384	0.390681
EEF1A1	EEF1A1	15	-1.15332	0.248781
EGR1	EGR1	540	-1.50333	0.132754
EGR2	EGR2	58	-0.64473	0.519102
EGR3	EGR3	11	-0.438289	0.661177
ELF1	ELF1	379	-1.2287	0.219183
ELF3	ELF3	36	0.866801	0.386051
ELK1	ELK1	177	1.10709	0.268256
ELK3	ELK3	23	-1.03345	0.301394
ELK4	ELK4	93	-0.616403	0.537629
EN1	EN1	16	-0.931001	0.351853
EP300	EP300	427	-1.49352	0.1353
EPAS1	EPAS1	71	-0.745832	0.455769
ERF	ERF	23	-0.180825	0.856505
ERG	ERG	45	-0.615263	0.538381
ESR1	ESR1	389	-2.25367	0.0242169
ESR2	ESR2	90	-0.898405	0.36897
ESRRA	ESRRA	69	0.0888021	0.929239
ETS1	ETS1	538	2.44481	0.014493
ETS2	ETS2	60	-1.10991	0.267037
ETV4	ETV4	33	0.985929	0.324168
ETV6	ETV6	61	0.0127675	0.989813
EVX1	EVX1	11	-1.35387	0.175777
EZH2	EZH2	54	1.7767	0.075618
FAM78A	FAM78A	17	-0.161984	0.871318
FANK1	FANK1	31	-0.185801	0.852601
FBXO31	FBXO31	17	-1.09211	0.274787
FIBCD1	FIBCD1	20	-0.366862	0.713722
FLI1	FLI1	64	-2.14641	0.0318405
FOS	FOS	574	-1.79691	0.0723492
FOSB	FOSB	24	0.00445824	0.996443
FOSL1	FOSL1	120	0.130066	0.896514
FOSL2	FOSL2	85	1.36582	0.171994
FOXA1	FOXA1	383	-1.09373	0.274075
FOXA2	FOXA2	213	1.89213	0.0584739
FOXC1	FOXC1	29	-1.81002	0.0702925
FOXC2	FOXC2	32	-0.904147	0.365917
FOXL2	FOXL2	21	-1.18545	0.235839
FOXM1	FOXM1	82	2.67531	0.00746609
FOXN1	FOXN1	33	-0.975532	0.329296
FOXO1	FOXO1	142	-2.32375	0.0201388
FOXO3	FOXO3	106	-1.0564	0.290786
FOXO4	FOXO4	26	0.560582	0.575083
FOXP3	FOXP3	85	0.971092	0.331502
GABPA	GABPA	366	2.16361	0.030494
GATA1	GATA1	280	0.462909	0.64343
GATA2	GATA2	506	1.54232	0.122997
GATA3	GATA3	511	-0.550354	0.582077
GATA4	GATA4	70	-1.49867	0.133958
GATA6	GATA6	40	-0.452946	0.650588
GFI1	GFI1	21	1.5225	0.127885
GLI1	GLI1	109	-1.6911	0.090817
GLI2	GLI2	73	-0.934764	0.34991
GLI3	GLI3	48	-1.20849	0.22686
GMPR2	GMPR2	14	0.516862	0.605253
GNAZ	GNAZ	16	-0.515715	0.606054
GNB1L	GNB1L	16	-1.46036	0.144191
GP1BB	GP1BB	22	-0.189018	0.850079
GTF2B	GTF2B	231	3.28855	0.00100704
GTF2F1	GTF2F1	76	2.91175	0.00359412
HBP1	HBP1	32	0.666748	0.504933
HDAC2	HDAC2	89	0.702261	0.482516
HES1	HES1	70	0.4195	0.674851
HESX1	HESX1	11	0.48202	0.629792
HEY1	HEY1	18	-0.88366	0.37688
HHEX	HHEX	14	-0.203733	0.838562
HIF1A	HIF1A	261	-1.22063	0.222228
HIF3A	HIF3A	11	-0.618265	0.5364
HIRA	HIRA	19	0.89105	0.372902
HIST1H2AB	HIST1H2AB	16	0.839262	0.401322
HIST1H2AD	HIST1H2AD	18	0.0323749	0.974173
HIST1H2AG	HIST1H2AG	18	-0.5441	0.586373
HIST1H2AH	HIST1H2AH	14	-0.99929	0.317654
HIST1H2BD	HIST1H2BD	17	-1.04682	0.295181
HIST1H2BF	HIST1H2BF	17	-0.43296	0.665044
HIST1H2BJ	HIST1H2BJ	18	-0.860774	0.389362
HIST1H3B	HIST1H3B	16	-0.374243	0.708223
HIST1H3D	HIST1H3D	18	-0.260526	0.794458
HIST1H4B	HIST1H4B	17	0.253817	0.799637
HIST1H4I	HIST1H4I	19	0.385611	0.699785
HLX	HLX	14	-0.958436	0.337843
HMGA1	HMGA1	52	0.141333	0.887607
HMGN3	HMGN3	55	0.779959	0.435415
HNF1A	HNF1A	78	-1.74654	0.0807176
HNF1B	HNF1B	48	0.274363	0.783806
HNF4G	HNF4G	102	0.268923	0.787989
HOXA10	HOXA10	29	-0.471251	0.637461
HOXA11	HOXA11	14	-1.41179	0.158011
HOXA5	HOXA5	20	-2.78743	0.00531277
HOXA9	HOXA9	38	1.06015	0.289076
HOXC13	HOXC13	15	-0.827965	0.40769
HOXC8	HOXC8	15	-1.58404	0.113184
HOXD13	HOXD13	23	2.05199	0.0401703
HSF1	HSF1	115	0.134176	0.893263
HSPA1B	HSPA1B	18	-0.630534	0.528346
ID1	ID1	142	-2.86808	0.00412977
ID2	ID2	71	-2.23042	0.0257194
ID3	ID3	63	-2.84359	0.00446084
IFI16	IFI16	17	-0.0410057	0.967291
IRF1	IRF1	311	1.05892	0.289638
IRF2	IRF2	34	-0.0863247	0.931208
IRF3	IRF3	179	1.66386	0.0961411
IRF4	IRF4	53	1.16537	0.243869
IRF5	IRF5	27	-0.0812503	0.935243
IRF6	IRF6	1203	1.28414	0.199095
IRF7	IRF7	33	-0.238346	0.811613
IRF8	IRF8	47	0.528977	0.596822
ISL1	ISL1	13	-0.434342	0.66404
JUN	JUN	673	3.06014	0.00221236
JUNB	JUNB	115	-0.810852	0.417451
JUND	JUND	359	3.28222	0.00102994
KAT2A	KAT2A	35	1.34015	0.180195
KLF1	KLF1	20	-1.61554	0.106194
KLF10	KLF10	32	-1.68154	0.0926578
KLF15	KLF15	13	0.50017	0.616956
KLF2	KLF2	39	-0.884873	0.376225
KLF4	KLF4	126	-1.3626	0.173009
KLF5	KLF5	38	1.33999	0.180249
KLF6	KLF6	35	-1.87978	0.0601382
KLF9	KLF9	11	-2.04365	0.0409883
LEF1	LEF1	65	-0.324352	0.745672
LHX2	LHX2	26	0.21167	0.832364
MAF	MAF	36	0.15297	0.878422
MAFF	MAFF	119	0.079839	0.936365
MAFK	MAFK	177	0.184701	0.853464
MAPK1	MAPK1	26	-1.38973	0.16461
MAX	MAX	413	6.9733	3.096e-12
MAZ	MAZ	12	0.52102	0.602353
MEF2A	MEF2A	69	-0.379204	0.704537
MEF2C	MEF2C	52	1.24267	0.21399
MEF2D	MEF2D	13	-0.369413	0.71182
MEIS1	MEIS1	24	-0.621179	0.534482
MEIS2	MEIS2	20	-1.95293	0.0508282
MITF	MITF	80	-0.921769	0.356649
MLXIPL	MLXIPL	9	0.399449	0.689563
MRPL40	MRPL40	18	-0.638244	0.523315
MSC	MSC	87	-0.49271	0.622218
MSX1	MSX1	25	-2.40653	0.0161051
MSX2	MSX2	55	-1.27053	0.203895
MTF1	MTF1	27	-0.334117	0.738291
MTRNR2L1	MTRNR2L1	16	-0.61432	0.539004
MXD1	MXD1	21	0.771096	0.44065
MXI1	MXI1	68	1.54879	0.121433
MYB	MYB	89	2.11971	0.0340301
MYBL2	MYBL2	49	1.32985	0.183569
MYC	MYC	1307	6.63054	3.34463e-11
MYCN	MYCN	107	-0.921362	0.356862
NANOG	NANOG	186	-2.41909	0.0155592
NBPF1	NBPF1	30	-1.38118	0.167224
NCOA1	NCOA1	15	-0.918364	0.358429
NCOA3	NCOA3	46	-0.54863	0.583259
NFAT5	NFAT5	34	0.110771	0.911798
NFATC1	NFATC1	51	-0.00658152	0.994749
NFATC4	NFATC4	22	-0.474387	0.635224
NFE2	NFE2	133	0.230329	0.817836
NFIC	NFIC	24	-1.22856	0.219239
NFIX	NFIX	18	-0.309783	0.756726
NFKB1	NFKB1	126	0.0322436	0.974278
NFYA	NFYA	258	2.45432	0.0141151
NFYB	NFYB	285	0.388634	0.697547
NKRF	NKRF	11	-0.864597	0.38726
NKX2-1	NKX2-1	20	0.4038	0.68636
NR1I2	NR1I2	14	1.00563	0.314596
NR1I3	NR1I3	51	-1.25017	0.211239
NR2C2	NR2C2	214	2.49859	0.0124689
NR2F1	NR2F1	25	-0.935036	0.34977
NR2F2	NR2F2	42	-1.22894	0.219096
NR3C1	NR3C1	275	-0.671593	0.501843
NR3C2	NR3C2	40	-0.553819	0.579703
NR4A1	NR4A1	541	-3.11662	0.00182939
NR4A2	NR4A2	45	-1.72408	0.0846942
NR5A2	NR5A2	21	-1.49924	0.133812
NR6A1	NR6A1	9	-0.697957	0.485204
NRF1	NRF1	404	4.35372	1.33847e-05
NUP214	NUP214	23	-0.517119	0.605073
PAWR	PAWR	22	-0.172597	0.862968
PAX2	PAX2	37	-0.195939	0.844658
PAX5	PAX5	159	0.74832	0.454267
PAX6	PAX6	81	2.56916	0.0101946
PAX8	PAX8	42	-1.19595	0.231717
PBX1	PBX1	43	-1.56217	0.118249
PBX3	PBX3	257	-0.150595	0.880296
PDE4DIP	PDE4DIP	30	-0.848271	0.396287
PDX1	PDX1	35	-3.06466	0.00217915
PGR	PGR	74	-1.70675	0.0878679
PI4KA	PI4KA	21	-0.499427	0.617479
PITX1	PITX1	15	-1.05999	0.289151
PITX2	PITX2	82	-1.12354	0.261207
PLEK	PLEK	15	-0.709266	0.47816
PMF1	PMF1	24	-1.44535	0.148359
POLR3A	POLR3A	19	0.922368	0.356337
POU1F1	POU1F1	20	0.123814	0.901463
POU2F1	POU2F1	45	2.36908	0.0178326
POU2F2	POU2F2	119	1.59509	0.110692
POU3F2	POU3F2	168	-3.55876	0.000372613
POU5F1	POU5F1	129	-1.57145	0.116079
POU6F1	POU6F1	11	0.0599486	0.952197
PPARA	PPARA	277	-1.05335	0.29218
PPARD	PPARD	111	-0.949072	0.342584
PPARG	PPARG	304	-1.84617	0.0648669
PPARGC1A	PPARGC1A	29	-0.567075	0.570663
PPIL2	PPIL2	20	-0.717423	0.473113
PRAME	PRAME	22	0.271773	0.785796
PRDM1	PRDM1	43	-1.98139	0.0475472
PROX1	PROX1	29	0.171039	0.864193
RAB36	RAB36	17	-0.577244	0.563775
RAD21	RAD21	473	0.404801	0.685624
RARA	RARA	61	-1.44521	0.1484
RARB	RARB	44	-3.47311	0.000514461
RARG	RARG	27	-0.246772	0.805085
RBPJ	RBPJ	70	-0.82953	0.406805
REL	REL	87	0.886843	0.375164
RELA	RELA	106	-1.10166	0.270611
RELB	RELB	51	-0.684925	0.493391
REST	REST	172	-0.676263	0.498874
RFX1	RFX1	14	-0.575755	0.564781
RFX5	RFX5	84	1.30775	0.190959
RORA	RORA	19	0.781685	0.434399
RUNX1	RUNX1	245	-0.227481	0.82005
RUNX2	RUNX2	151	-1.82508	0.0679891
RUNX3	RUNX3	65	0.131457	0.895413
RXRA	RXRA	72	1.28029	0.200442
SALL1	SALL1	14	-1.18	0.238001
SATB1	SATB1	10	0.462061	0.644038
SDF2L1	SDF2L1	23	-0.876163	0.380941
SETBP1	SETBP1	59	-0.142673	0.886549
SETDB1	SETDB1	125	-0.462957	0.643395
SIM2	SIM2	36	0.467962	0.639811
SIN3A	SIN3A	55	2.60582	0.0091655
SIRT6	SIRT6	39	1.74356	0.0812353
SIX1	SIX1	18	1.23137	0.218186
SIX5	SIX5	263	-0.0662541	0.947176
SKI	SKI	24	-0.59419	0.552385
SMAD1	SMAD1	75	-1.54514	0.122314
SMAD2	SMAD2	431	-3.11924	0.00181317
SMAD3	SMAD3	510	-3.35926	0.000781516
SMAD4	SMAD4	167	-2.0752	0.0379677
SMAD5	SMAD5	56	-1.43085	0.152472
SMARCA4	SMARCA4	125	4.15651	3.23147e-05
SMARCB1	SMARCB1	117	2.33506	0.0195405
SMC3	SMC3	75	1.16881	0.242481
SNAI2	SNAI2	64	-2.32188	0.0202396
SOX13	SOX13	12	-0.269677	0.787409
SOX17	SOX17	36	-1.07345	0.283068
SOX2	SOX2	184	-1.84782	0.0646289
SOX4	SOX4	26	-0.226547	0.820776
SOX9	SOX9	174	-1.80944	0.0703834
SP1	SP1	865	-2.47968	0.0131499
SP100	SP100	24	-0.616014	0.537885
SP2	SP2	188	1.21176	0.225603
SP3	SP3	150	1.6031	0.108913
SP4	SP4	29	-1.69027	0.090977
SPI1	SPI1	284	-0.152408	0.878865
SREBF1	SREBF1	170	1.1393	0.254579
SREBF2	SREBF2	78	0.503728	0.614453
SRF	SRF	293	1.94043	0.052327
STAT1	STAT1	383	0.842839	0.399319
STAT2	STAT2	88	0.283629	0.776695
STAT3	STAT3	598	1.42151	0.155169
STAT4	STAT4	21	1.01149	0.311781
STAT5A	STAT5A	168	1.10439	0.269425
STAT5B	STAT5B	25	-1.52632	0.12693
STAT6	STAT6	77	-0.234987	0.814219
SUZ12	SUZ12	151	-0.809841	0.418032
TAF1	TAF1	439	5.82917	5.57038e-09
TAF7	TAF7	70	-1.03045	0.302799
TAL1	TAL1	162	-1.26458	0.206021
TBP	TBP	184	4.1589	3.19784e-05
TBX2	TBX2	39	0.630216	0.528553
TBX3	TBX3	25	0.495094	0.620534
TBX5	TBX5	18	-2.56321	0.0103708
TCF12	TCF12	165	-0.392081	0.694998
TCF3	TCF3	12	-1.11343	0.265524
TCF4	TCF4	391	0.753801	0.450969
TCF7L1	TCF7L1	15	0.30834	0.757823
TCF7L2	TCF7L2	49	-0.915324	0.360021
TEF	TEF	23	-0.625745	0.531482
TFAM	TFAM	16	-0.272481	0.785252
TFAP2A	TFAP2A	385	1.33025	0.183436
TFAP2C	TFAP2C	153	2.37624	0.01749
TFE3	TFE3	18	-0.416943	0.67672
TGIF1	TGIF1	19	0.511829	0.608771
THAP1	THAP1	44	0.00727662	0.994194
THRB	THRB	14	-0.466045	0.641183
TP53	TP53	1576	-6.57724	4.79265e-11
TRIM28	TRIM28	45	0.695178	0.486944
TSC22D3	TSC22D3	61	-1.27922	0.200819
TWIST1	TWIST1	80	1.19819	0.230844
USF1	USF1	30	0.616252	0.537728
USF2	USF2	236	1.23104	0.218309
VDR	VDR	113	-0.727642	0.466833
XBP1	XBP1	66	0.414696	0.678365
XRCC4	XRCC4	28	-0.791779	0.428489
YBX1	YBX1	42	-0.636875	0.524206
YY1	YY1	410	3.78142	0.000155938
ZBTB17	ZBTB17	20	-0.384427	0.700662
ZBTB33	ZBTB33	151	-1.95137	0.0510129
ZBTB7A	ZBTB7A	163	0.938493	0.347991
ZEB1	ZEB1	118	-0.742469	0.457803
ZEB2	ZEB2	20	-0.899841	0.368205
ZNF143	ZNF143	30	-0.984713	0.324765
ZNF263	ZNF263	245	-0.169188	0.865649
ZNF274	ZNF274	65	0.593574	0.552797
ZZZ3	ZZZ3	21	0.0389711	0.968913
