# Supplementary material for: Transcriptional profiling of matched patient biopsies clarifies molecular determinants of enzalutamide-induced lineage plasticity
Source: Nat Commun. 2022 Sep 15;13:5345. doi: 10.1038/s41467-022-32701-6 (PMC9477876; doi:10.1038/s41467-022-32701-6)
Supplement: Supplementary file 5 — Supplementary Data 2 [file 41467_2022_32701_MOESM5_ESM.xlsx]

## Sheet: Supplementary Data 2
Genes downregulated in progression versus baseline in converters
The Wald test implemented in DESeq2 R package was used to calculate p-values.
Gene	log2foldchange	p adjusted
CCND1	-1.78629	0.0440059
REEP3	-1.82779	0.0385086
IMPAD1	-1.83155	0.0424434
OCRL	-1.8641	0.0498891
VKORC1L1	-1.92651	0.0285361
HDLBP	-1.938	0.0405251
MPZL1	-1.94084	0.0206716
CDK2AP1	-1.94144	0.0465023
FH	-1.96081	0.0293535
MT-RNR2	-1.98933	0.0237604
ATP5B	-1.99582	0.0300825
SPARC	-2.00324	0.0248693
LRIG1	-2.0102	0.0470277
IARS2	-2.01144	0.032521
MT-ND5	-2.01271	0.0283628
P4HA1	-2.02335	0.0385165
ATP2C1	-2.02364	0.027594
CKAP4	-2.03696	0.0347788
SGMS1	-2.04054	0.0318916
RP5-857K21.10	-2.05495	0.0145081
AIDA	-2.05807	0.0305031
PUS7	-2.0614	0.0379849
TTC7B	-2.06515	0.0421527
MIA3	-2.07829	0.0137784
COBLL1	-2.07932	0.0490854
AC092296.1	-2.08196	0.0254651
NECTIN2	-2.11069	0.0145372
THBS1	-2.12064	0.0109015
SNHG4	-2.12883	0.0326654
MT-CYB	-2.1492	0.0177346
RPS24	-2.16167	0.0102798
GNPNAT1	-2.16346	0.0390658
GJA1	-2.16616	0.0476193
PM20D2	-2.17005	0.0170859
ERGIC1	-2.17755	0.0166007
TMED2	-2.18258	0.0430132
GGCT	-2.19672	0.022651
IGF1R	-2.209	0.0290731
TOB1	-2.2117	0.0389338
PRUNE2	-2.21993	0.0165334
SLC7A11	-2.22381	0.0165334
NTN4	-2.23137	0.0498875
SLC25A37	-2.23936	0.020692
MT-ND4	-2.24326	0.0071878
ACSL3	-2.26876	0.00694148
AKAP1	-2.28996	0.019721
NUDT19	-2.29356	0.00905891
MTRNR2L8	-2.30359	0.0266338
KIF21A	-2.31453	0.0377833
FKBP4	-2.3173	0.0462778
ACADSB	-2.31812	0.0133302
ZBTB10	-2.33043	0.00419454
MGST2	-2.33313	0.0154443
TRIQK	-2.33685	0.00696301
MT-ND6	-2.33954	0.0481131
KCTD15	-2.37194	0.0165681
LCLAT1	-2.38519	0.0025319
RP11-701H24.4	-2.39055	0.0285828
ZNF615	-2.39309	0.0154443
SETD7	-2.39332	0.0160103
SMOC2	-2.39778	0.0277501
ENC1	-2.40286	0.0424434
FSTL1	-2.40755	0.0232894
TRIM68	-2.41935	0.00767321
MT-ND4L	-2.42155	0.00201245
JUN	-2.42316	0.0296561
RP11-96D1.11	-2.43379	0.0279089
MAML3	-2.434	0.0132245
MT-ATP6	-2.43815	0.0126814
ARHGAP29	-2.44087	0.0120603
MT-ND2	-2.44487	0.0120752
GPR160	-2.45061	0.00398842
PXDN	-2.45974	0.00642942
FAM213A	-2.45981	0.0221677
TMEM106C	-2.4741	0.0129089
SLC19A2	-2.47665	0.0377833
NME4	-2.48399	0.00931059
PDE3B	-2.48754	0.0084703
AIF1L	-2.49	0.0307487
ITGB5	-2.49643	0.0190646
PDIA5	-2.51687	0.0475227
TRIB1	-2.51806	0.00691793
DEGS1	-2.53173	0.00944335
FLNB	-2.53289	0.0270355
THRB	-2.55343	0.00944335
STC2	-2.55729	0.0309742
NBL1	-2.55827	0.0498579
CD276	-2.56663	0.0298485
ABCB6	-2.58659	0.0325819
SLC7A8	-2.59571	0.013379
CYB561	-2.60219	0.0382666
MAP9	-2.61985	0.00194931
PDLIM5	-2.62535	0.00620806
MTRNR2L12	-2.62665	0.0313847
SH3D19	-2.64312	0.0177346
ENTPD5	-2.65234	0.000619674
TXNDC16	-2.65465	0.00630774
TRIB3	-2.677	0.0112623
MALL	-2.67995	0.0145484
HACD2	-2.68314	0.000641059
STON1	-2.70229	0.017596
DCXR	-2.71061	0.0291579
PCBD1	-2.73249	0.0254651
CAMKK2	-2.73839	0.00559711
RP5-857K21.8	-2.73877	0.00642942
PPP3CA	-2.75253	0.00229473
UGDH	-2.75306	0.0165334
ABHD11	-2.75729	0.0498875
SYTL2	-2.75795	0.00227579
TPD52L1	-2.77444	0.0238149
NEO1	-2.77968	0.00189304
CMBL	-2.79137	0.0287416
PLEKHH1	-2.79816	0.0445096
SLC26A4	-2.80541	0.0424665
FAM174B	-2.80768	0.0281921
FAM210B	-2.81462	0.000548103
SLC12A2	-2.83619	0.000252516
TPD52	-2.84039	0.000888655
SLC9A3R2	-2.85142	0.00286168
MTRNR2L1	-2.85414	0.0330699
MT-ND1	-2.86064	0.000105476
PRSS23	-2.86674	0.0114823
MGST1	-2.87549	0.0212671
ARHGAP28	-2.87728	0.0314834
NECTIN4	-2.87763	0.0277501
NAALADL2	-2.88324	0.0238046
GLRX2	-2.89483	0.000408745
LRP11	-2.92824	0.00557183
ELOVL7	-2.9442	0.0229222
MPC2	-2.96398	6.81855e-05
MYC	-2.96642	4.73503e-05
REXO2	-2.97129	0.000139166
EFNA1	-2.97167	0.0249035
SRPX2	-2.97978	0.0447335
OPHN1	-2.98333	0.0293931
AK4	-2.99069	0.00428589
GPRC5C	-2.99309	0.0496221
OCLN	-2.99631	0.0109882
GREB1L	-3.00015	0.000868222
COL5A2	-3.00162	0.000949378
CANT1	-3.00341	0.00583315
RASEF	-3.00841	0.0424665
LGR4	-3.00892	0.0039307
MT-ATP8	-3.01865	0.00653448
SERINC5	-3.0213	0.0068097
RDH11	-3.02169	0.00216902
OLFM2	-3.02779	0.0300825
TUB	-3.02892	0.0303351
PDGFA	-3.05248	5.06499e-05
SLC16A1	-3.05516	0.0240951
SOCS2	-3.05591	0.0279578
LAMA3	-3.07328	0.043727
ABCA3	-3.09421	0.0305031
CERS4	-3.10235	0.0161708
ABCC4	-3.10395	0.000139166
TMEM56	-3.10976	0.0114823
PLPPR4	-3.125	0.0285828
TBC1D30	-3.13418	0.0122472
COL1A1	-3.13837	3.63729e-05
SLC39A6	-3.14717	0.000348718
VIPR1	-3.17145	0.00724171
TRPM4	-3.17715	0.0410624
CXADR	-3.17825	0.0121987
C1orf226	-3.20504	0.0168045
MICAL2	-3.206	0.00163388
WNK3	-3.20931	0.0198409
DDAH1	-3.20936	0.000804259
MARVELD2	-3.21197	0.00919477
SLC10A5	-3.22123	0.0114823
USP54	-3.22198	0.0131287
KAZN	-3.23967	0.0385165
ACACA	-3.24295	0.00634587
COL1A2	-3.25913	0.000181462
SLC12A8	-3.26725	0.0135952
AP000689.8	-3.29912	0.016178
ALOX15	-3.30058	0.0271969
GNAI1	-3.30086	0.0229337
SORD	-3.31931	0.00156896
NECTIN3	-3.32615	0.00331531
BAIAP2	-3.32769	0.0315234
COLEC12	-3.33188	0.00575904
RP5-857K21.9	-3.33954	0.00785927
MPZL2	-3.35329	0.0288099
CDH1	-3.35542	0.0127686
RP11-48B3.4	-3.36568	0.019721
ARHGEF37	-3.37274	0.00694148
REPS2	-3.37405	0.000145626
MIPOL1	-3.3837	0.010807
TMEM136	-3.38738	7.17713e-05
RGS2	-3.39419	0.0406913
PPM1H	-3.39951	0.00163171
GRIP1	-3.41355	0.00145651
FASN	-3.41871	0.0252087
AC027612.6	-3.42116	0.0385816
PDZRN3	-3.4276	0.0084218
PRNCR1	-3.42974	0.0326539
RPS6KA6	-3.43505	0.0296561
ANK3	-3.47157	7.78081e-05
TSPAN9	-3.47647	0.0427016
CREB3L4	-3.50844	0.0013195
PLCB4	-3.50997	0.0295961
ZNF704	-3.51103	0.00706552
STEAP4	-3.51282	0.000119443
ILDR1	-3.52149	0.0356592
RP11-650L12.2	-3.52568	0.039535
TOM1L1	-3.52686	0.00557183
ALDH1A3	-3.55009	0.00065603
RP11-588K22.2	-3.55621	0.017269
P3H2	-3.55822	0.0178734
KIAA1549	-3.56152	0.0129641
RAB3D	-3.56739	0.0013195
FAM110B	-3.58115	0.0191092
PMEPA1	-3.58662	0.00280072
DAB1	-3.6031	0.0486963
SLC38A11	-3.61052	0.0345024
TMEM54	-3.61552	0.0219423
TTC39A	-3.61882	0.0125154
NPDC1	-3.63564	2.06066e-05
AMACR	-3.6508	3.68572e-05
SMPDL3B	-3.66277	0.000192708
CTD-2008A1.2	-3.67627	3.99898e-05
PCDH1	-3.67758	0.0024279
RP11-173P15.3	-3.71217	0.00162796
STYK1	-3.71333	0.0285828
RP11-752L20.3	-3.71907	0.00531261
MPV17L	-3.72587	0.00286876
NUPR1	-3.74028	0.00384789
ARHGEF26	-3.77026	0.00107721
KIAA1324	-3.77572	0.00558982
TC2N	-3.77787	0.0133693
RAB25	-3.7958	0.0165334
RP4-617A9.4	-3.79698	2.13211e-05
SORBS2	-3.80372	0.00033472
GUCY1A3	-3.83071	3.91721e-06
CD9	-3.83214	0.00298841
SGMS2	-3.83276	0.00136086
HPGD	-3.8522	0.0404138
BEND4	-3.85284	0.00167161
WWC1	-3.85469	0.00614778
RP11-680F20.10	-3.85507	0.0301167
SLC2A12	-3.8634	0.00813649
TSPAN6	-3.86879	0.0260942
CTD-2331H7.1	-3.8732	0.0104122
BCAM	-3.87701	0.026279
TACC2	-3.89662	0.0084218
MAPT	-3.90127	0.0101833
CMTM4	-3.92948	0.00161508
ATP7B	-3.93918	0.0145372
HID1	-3.95023	0.0230952
RP11-255B23.3	-3.96763	0.00600445
F5	-3.97154	0.000168314
PRKD1	-3.97692	0.0149364
OSR2	-3.97873	0.04179
PODXL2	-3.98613	0.0494568
PLEKHS1	-3.98619	0.00614778
SERINC2	-3.98847	0.0277358
DRAIC	-3.99642	3.34027e-05
DPP4	-3.99894	0.0199197
DLX1	-3.99995	0.00113197
F2RL1	-4.00093	0.00366908
OR51E1	-4.01531	0.00918857
SIX1	-4.01941	0.0480308
RPLP0P2	-4.06105	0.0047813
REEP6	-4.06947	0.0240436
GREB1	-4.07006	0.000239832
SIX4	-4.07614	0.00960519
ENPP3	-4.08046	0.00936324
CRISPLD1	-4.08335	0.000135526
RP11-346I3.4	-4.11864	0.0141812
MANSC1	-4.1268	0.00365554
ZBTB16	-4.1426	0.0112623
RP11-44F14.9	-4.1427	0.0355137
SYBU	-4.14684	1.47472e-06
EEF1A2	-4.15155	0.00629482
SPOCK1	-4.15854	0.00772615
CLDN7	-4.16232	0.00770662
ELOVL2	-4.18657	0.0244458
ABCC6	-4.19027	0.0160103
GABRB3	-4.27892	0.000807785
CAB39L	-4.27946	4.41046e-05
APOD	-4.3051	0.0321781
FAM83H	-4.31012	0.0276042
DNAH5	-4.3124	2.06066e-05
SHISA6	-4.32686	0.000854246
LRRIQ1	-4.32898	0.0479138
RP11-747H7.3	-4.3352	0.0173549
MARVELD3	-4.33581	0.0084218
PCDHB5	-4.33769	0.0315234
IRF6	-4.35264	7.07542e-06
ZP3	-4.35295	0.0447946
SLC1A2	-4.35607	0.0302226
PAX9	-4.39074	0.0129641
SHROOM1	-4.42189	1.48075e-06
FAM160A1	-4.45517	0.000145626
RP11-426A6.7	-4.51391	0.00420548
RHPN2	-4.52081	0.000520944
PODN	-4.52946	0.00845425
SOX9	-4.52975	0.0152736
CHRNA5	-4.54936	0.00161508
TMEM30B	-4.55692	0.00131394
MLPH	-4.56818	0.0011594
C6orf132	-4.56958	0.03421
EDA	-4.57727	0.00316858
TMEM184A	-4.5783	0.00855189
RP11-480I12.5	-4.58859	0.0385816
ENDOD1	-4.59012	2.22009e-11
NAP1L2	-4.60869	0.0196741
NBEAP1	-4.61603	0.036191
NIPAL1	-4.62291	0.00334723
EPDR1	-4.62479	0.000150439
TMEM98	-4.6317	0.00108648
SLC16A14	-4.63291	1.84154e-06
MESP1	-4.68154	0.000341157
MAP7	-4.68236	2.70581e-05
GYG2	-4.76148	0.0313606
USP43	-4.77611	0.0432995
RAP1GAP	-4.78347	1.60818e-06
CLGN	-4.79296	0.0015494
TMC5	-4.80912	4.21366e-11
COBL	-4.81559	0.000878147
RAB27B	-4.81706	3.19313e-07
RAB6C	-4.83158	0.0301747
C9orf152	-4.84208	1.34448e-06
RP11-123K3.4	-4.84725	0.0170859
ADGRV1	-4.86761	0.000834175
C1orf168	-4.87428	0.0108165
01-Mar	-4.87761	1.33169e-05
RP11-159H10.3	-4.89845	0.0227842
LRRC26	-4.91831	0.0254651
ASIC1	-4.91851	8.98808e-05
ESRP2	-4.96328	0.000637971
RAMP1	-4.96574	0.0196748
SV2C	-4.98913	0.00492018
CGNL1	-4.99223	1.08457e-06
OR7E47P	-4.99846	0.0272056
FAM47E-STBD1	-5.00384	0.00153078
MYH14	-5.00681	0.0381483
PCDHB16	-5.03101	0.00150641
GSTO2	-5.03542	0.0199161
DNAJC12	-5.05297	0.00885458
SLC30A4	-5.05773	2.11383e-07
PLA2G2A	-5.0594	0.00440391
PCDHB2	-5.06229	0.00505328
TBX3	-5.07588	0.000807785
AQP3	-5.08797	0.00041265
KCND3	-5.11214	2.50126e-06
FRAS1	-5.13625	0.0183718
SCNN1A	-5.13995	0.0155311
LYPD6B	-5.14802	0.0377833
DCDC2	-5.16915	0.00601495
CGN	-5.18038	0.00519539
TUFT1	-5.19053	0.01058
KIF5C	-5.21069	6.98142e-06
CKMT1A	-5.21458	0.000510792
RIMS1	-5.21989	0.0232296
FAXC	-5.22737	0.00455185
CGREF1	-5.2326	0.000520944
KRT18	-5.23594	0.000916193
SLC45A3	-5.23953	6.09221e-05
NFIX	-5.24719	9.0469e-16
PDE9A	-5.25653	0.000256129
ERVMER34-1	-5.2629	0.00694148
TRGV9	-5.274	0.0013195
TTC6	-5.28105	0.000764496
LAD1	-5.28453	0.00175777
PRR16	-5.29134	3.63871e-09
ONECUT2	-5.31276	0.00249517
BRSK2	-5.31409	0.0414831
MAOA	-5.3151	2.32964e-05
WNT7B	-5.33287	0.0282952
UNC5A	-5.33402	0.0149745
MUC13	-5.33548	0.0084218
RP11-680C21.1	-5.33702	0.0271617
RORB	-5.33749	0.00131394
BCYRN1	-5.34173	0.000394074
ST6GALNAC1	-5.34964	0.00231042
RP11-887P2.1	-5.36726	0.00271796
RP11-61N20.3	-5.37734	0.020601
TMEM125	-5.38713	0.0084703
KLK11	-5.38859	0.0424434
ARHGEF38	-5.3921	1.4071e-05
HPN	-5.39975	0.000610051
CRYM	-5.4186	0.00383479
GATA2	-5.43639	6.05752e-08
SH2D4A	-5.44673	0.00031238
CAPN13	-5.44675	0.00799656
ERBB3	-5.45723	8.17457e-06
LAMA1	-5.47147	0.0123832
RP11-44F14.2	-5.47147	0.000254976
NWD1	-5.47963	1.12618e-05
CLDN1	-5.50523	0.00230044
TMC4	-5.51246	0.00109783
SLC44A4	-5.53579	0.000389098
KCNC2	-5.53619	0.0358993
ANKRD30A	-5.54261	0.0015494
XDH	-5.54559	0.000930733
RP1-239B22.5	-5.57151	0.0301167
KLF15	-5.57358	0.000510792
KDF1	-5.58481	0.0251664
KRT8	-5.58961	0.00131718
PYCR1	-5.59224	0.00221243
F12	-5.63147	0.00159033
PRR15L	-5.65178	0.00156249
TACSTD2	-5.6688	1.03652e-05
EPHA7	-5.72406	0.0267801
SAMD5	-5.74866	2.42795e-08
GLYATL1P1	-5.75464	0.0134574
PLPP1	-5.75925	2.67485e-20
PRSS8	-5.81696	0.00536288
RANBP3L	-5.81794	2.51666e-06
PPP1R1B	-5.82851	3.13653e-09
GAL	-5.83458	0.004055
AGTR1	-5.83595	9.15929e-07
KCNG1	-5.84824	0.0315234
KAZALD1	-5.85645	0.000413558
CERS1	-5.85838	0.00784484
C3orf80	-5.88771	0.0117062
ARHGAP6	-5.90103	3.23698e-06
RP11-794G24.1	-5.93328	0.00630774
PROM2	-5.95201	0.000150439
PKNOX2	-5.9705	0.00153765
ARL4P	-5.98621	0.0192431
GLB1L2	-5.98958	0.00216902
CAMSAP3	-6.0032	0.018436
MAPK8IP2	-6.01836	0.00267609
CTD-2626G11.2	-6.03012	0.0152367
EPN3	-6.05967	0.004856
GRHL2	-6.07235	4.31758e-06
TRGC1	-6.10126	0.000368444
C1orf210	-6.10671	0.00916126
CHRM1	-6.10673	0.0240662
FAM3B	-6.12534	0.000166735
HIST3H2A	-6.14943	2.47998e-05
DNAJC22	-6.15536	0.0385816
RIPPLY3	-6.23858	0.0254651
TFAP2C	-6.24995	0.00744639
CUX2	-6.25239	0.000319499
OVOL2	-6.3276	0.0426985
RP4-568C11.4	-6.33688	0.000190283
FRMPD4	-6.35095	0.0469246
COL2A1	-6.35909	5.8515e-05
SEMA3C	-6.36548	6.49127e-19
RP11-572M18.1	-6.3717	0.0293038
SYT7	-6.37818	2.77749e-05
RAB3B	-6.37894	1.62558e-08
SPTBN2	-6.4581	0.000851134
PBOV1	-6.48531	0.000131516
STEAP1	-6.49332	1.45863e-09
PDZK1IP1	-6.51569	0.0105595
CRISP3	-6.52223	0.00717693
CTD-2315M5.2	-6.5475	0.00186401
ARFGEF3	-6.5653	1.43252e-16
DNASE2B	-6.5658	0.0201115
TSPAN8	-6.59719	0.0131069
ZBED9	-6.59905	0.00365828
CRABP2	-6.64933	0.000520944
CHRNA2	-6.66762	0.0238094
IL20RA	-6.6682	0.000394074
RP11-386M24.3	-6.67882	0.0114065
RP11-810K23.9	-6.69377	0.0489632
HSD17B6	-6.72389	3.63729e-05
TMEFF2	-6.73602	0.000219103
SHANK2	-6.74014	2.30599e-06
HS6ST3	-6.74427	0.000248805
RET	-6.76795	0.00675206
CREB3L1	-6.78654	5.38642e-19
CDH7	-6.80255	0.00131718
SIM2	-6.81808	3.0951e-05
TMSB15A	-6.83338	0.0221917
CLDN4	-6.8506	0.000421405
EHF	-6.86723	2.49362e-05
C8orf34	-6.87524	0.00331565
CLDN3	-6.88946	5.80941e-05
CHMP4C	-6.90771	0.000103013
EPCAM	-6.91034	1.49312e-05
AC005077.14	-6.92458	0.0124137
CKMT1B	-6.97352	2.85313e-05
SLC6A11	-6.99287	1.19755e-05
NKAIN1	-7.01909	0.000140179
ACPP	-7.03063	2.29033e-08
RP11-429J17.8	-7.03507	9.4023e-06
LPAR3	-7.0795	2.32188e-09
KCNQ4	-7.08721	0.0106288
BRINP3	-7.09246	0.00772615
RP11-217E22.2	-7.09768	0.00734636
DPY19L2P4	-7.14349	0.0183821
HNF1B	-7.14867	0.00614778
B4GALNT4	-7.15865	0.015346
TSPAN1	-7.16544	1.77922e-12
CTC-429C10.4	-7.19953	0.0025433
RP11-23F23.2	-7.206	0.000510792
OVOL1	-7.22031	0.0192431
OPRK1	-7.26447	0.0114823
RP11-44F14.8	-7.2738	0.000169539
ESRP1	-7.27842	3.9422e-06
RP11-96O20.1	-7.28528	2.69827e-09
CNNM1	-7.295	1.0376e-12
ITIH6	-7.30192	0.0137545
RGS11	-7.35431	1.15968e-05
MSI1	-7.38125	0.00934129
HOXA11-AS1	-7.38246	0.000318881
KLK15	-7.38721	0.00151056
PTPRT	-7.39084	1.53606e-08
ZDHHC8P	-7.39731	0.000105089
CTD-2008P7.9	-7.40308	0.031969
KLKP1	-7.40505	2.49362e-05
PRAC2	-7.50435	0.00694148
LONRF2	-7.55205	7.8229e-08
CBLC	-7.5637	0.011753
TMPRSS2	-7.61592	1.57797e-12
RP11-664D7.4	-7.63551	2.30599e-06
AP001615.9	-7.64992	0.00281238
PLA2G4F	-7.6702	2.86056e-05
GPR81	-7.67445	0.00331565
NPY2R	-7.70357	0.00182018
FOLH1	-7.73365	2.8238e-05
SSTR1	-7.75964	2.15594e-05
FOXA1	-7.78551	3.8039e-07
MUM1L1	-7.81099	0.0472671
KB-1562D12.1	-7.85336	0.00672524
TGM3	-7.90155	0.000201653
STEAP2	-7.90516	6.27827e-19
ZG16B	-7.91661	8.89766e-06
CPNE4	-7.97461	1.81751e-05
RP11-191G24.2	-7.98022	0.000394074
VSTM2L	-8.01538	0.0011594
OR51E2	-8.03443	5.29546e-08
GLYATL1	-8.03801	8.01584e-08
PRR36	-8.04044	0.00206277
RP11-414J4.2	-8.04941	1.95528e-06
RP11-810K23.10	-8.06303	0.0137545
MB	-8.08018	5.57196e-05
RP6-201G10.2	-8.13008	0.00936324
RIPK4	-8.16098	0.000679994
GDF15	-8.20863	3.24736e-08
SLC9A2	-8.22212	3.93176e-05
BMPR1B	-8.22216	1.13195e-09
ELFN2	-8.25871	2.0192e-07
ALDH3B2	-8.29458	0.000408765
MAGEA1	-8.3178	0.025762
MAL2	-8.36678	4.5655e-06
NUDT11	-8.42477	0.000117825
COLCA1	-8.4758	2.22009e-11
RP11-386M24.6	-8.49415	6.31748e-09
AP1M2	-8.56433	0.000299706
RP11-167H9.6	-8.57309	0.00175506
NKX3-1	-8.6224	3.94512e-21
HOXB13	-8.64854	1.40708e-17
ELF5	-8.828	1.54204e-05
LUZP2	-8.84452	8.01584e-08
RP11-250B16.1	-8.8774	6.18409e-08
GCG	-8.9036	0.00236474
CH17-335B8.6	-8.98895	5.5873e-05
AR	-9.00786	2.67485e-20
PLPPR1	-9.01465	7.62753e-06
CLDN8	-9.0205	0.000247776
SFT2D3	-9.05073	0.0143435
FAM155B	-9.12385	3.15397e-05
LMAN1L	-9.2235	3.82153e-05
KLK3	-9.31504	5.91494e-38
PCAT14	-9.45153	1.05491e-08
TRPV6	-9.46577	1.60052e-12
C1orf116	-9.5854	3.74956e-32
RP11-64K7.1	-9.84876	6.00493e-08
KLK2	-10.12	4.5295e-14
SFTPA2	-10.4246	6.36253e-14
CWH43	-10.4251	1.21947e-12
TRPM8	-10.432	6.84759e-10
PRAC1	-10.586	2.19387e-16
SPDEF	-10.5975	1.95528e-06
RFX6	-10.7898	2.69827e-09
KLK4	-10.8022	6.07743e-28
MSMB	-10.9755	1.60052e-12
KRT19	-12.4296	0.00999519
GJB1	-13.0109	0.00803528
