# Supplementary material for: Transcriptional profiling of matched patient biopsies clarifies molecular determinants of enzalutamide-induced lineage plasticity
Source: Nat Commun. 2022 Sep 15;13:5345. doi: 10.1038/s41467-022-32701-6 (PMC9477876; doi:10.1038/s41467-022-32701-6)
Supplement: Supplementary file 6 — Supplementary Data 3 [file 41467_2022_32701_MOESM6_ESM.xlsx]

## Sheet: Supplementary Data 3
Genes upregulated in progression versus baseline in converters
The Wald test implemented in DESeq2 R package was used to calculate p-values.
Gene	log2foldchange	p adjusted
SYNE2	1.76486	0.0350907
KLHL5	1.95371	0.0432555
SEMA4D	2.03962	0.0479398
GPCPD1	2.0435	0.024547
ZFP36L1	2.09428	0.0301471
LMO4	2.11829	0.0438066
VAMP8	2.15277	0.0257199
MAML2	2.16157	0.0134574
SGPP2	2.17247	0.0389338
EVL	2.17449	0.0306902
ARL4C	2.2893	0.0206581
ZNF594	2.37056	0.0244411
ADGRE5	2.3783	0.037725
TCIRG1	2.40148	0.0114823
ITPRIP	2.40741	0.0435536
ARNTL2	2.4162	0.0275522
STAB1	2.44245	0.0411535
ACSL5	2.44986	0.0326071
STARD9	2.46137	0.0141781
CNTRL	2.46191	0.045896
C14orf159	2.46873	0.0183861
MTSS1	2.4785	0.0142621
DEF6	2.49943	0.0329004
DGKA	2.51462	0.010794
MOXD1	2.52451	0.029953
MEIS2	2.55985	0.0477591
PSTPIP2	2.56093	0.0131287
MCM5	2.57305	0.0432995
PKIG	2.59855	0.037725
ARRDC2	2.60236	0.0424665
YPEL3	2.60788	0.0428002
LAT2	2.61631	0.0101429
SLCO2B1	2.62058	0.0390658
PLEKHG1	2.622	0.0173369
SHKBP1	2.62768	0.0178734
STARD4	2.64387	0.0488502
RP11-1299A16.3	2.64435	0.0237604
TNFAIP3	2.65171	0.0258274
TLR4	2.65947	0.0467551
SYT11	2.6763	0.0457771
TYMP	2.68811	0.0444153
PAQR8	2.70052	0.0145081
CDCA7L	2.71444	0.0145081
ADCY7	2.7214	0.0441545
U2AF1L4	2.72586	0.0110606
TNFAIP2	2.73051	0.00381697
TCF4	2.73231	0.000343767
ID2	2.73905	0.022651
EPM2A	2.74328	0.0385165
AKNA	2.74353	0.0422531
FMNL1	2.7542	0.00918857
PTPN6	2.7578	0.0084218
ST6GAL1	2.78658	0.00063903
TCF7L1	2.79427	0.040071
NAV2	2.80775	0.0440059
ITGB8	2.84814	0.011753
UPP1	2.85164	0.0296561
SYK	2.85983	0.000248805
SLFN12	2.87758	0.0283628
CTC-479C5.12	2.90012	0.0205578
CA13	2.9406	0.0449057
PITPNC1	2.95736	0.0183861
BTN2A2	2.96371	0.0114689
RELT	2.96728	0.0212671
SIPA1	2.97885	0.0251518
VSIR	3.04329	0.032521
CCDC88A	3.06224	0.0349022
PRSS12	3.06597	0.0337941
SEMA7A	3.06959	0.0431474
PTPRE	3.07359	0.000197808
IFI27	3.07678	0.0290731
NEDD9	3.08286	0.0244498
HOXA7	3.09488	0.0477743
RP4-530I15.9	3.10851	0.0120753
TNFRSF14	3.113	0.00286168
ELF4	3.14526	0.00612673
APOBEC3C	3.19964	0.0132294
ESR2	3.21016	0.0440059
FAM46C	3.21628	0.000341157
HLA-DRB1	3.21631	0.0426985
APOBEC3B	3.24095	0.00654894
ATG16L2	3.264	0.00231042
CD83	3.26455	0.0198409
ST3GAL5	3.26779	0.017269
DOCK11	3.27562	0.00583315
FRMD3	3.27898	0.00874831
RP11-477J21.7	3.28073	0.0131287
IER5	3.28334	0.0071878
TMEM108	3.28423	0.0271941
SYNE3	3.3035	0.00302425
GAB3	3.30626	0.0358324
HMOX1	3.30655	7.52101e-05
ADORA2A	3.32504	0.0115919
LAT	3.33789	0.0170859
ISG20	3.38729	0.00331531
RP11-179F17.5	3.39984	0.03715
HCP5	3.40024	0.00661342
ABCA7	3.40419	0.0482409
NELL2	3.40732	0.0450119
HVCN1	3.40779	0.0498875
PLA2G4A	3.41001	0.0334506
PIM2	3.42099	0.0393006
RBM38	3.42539	0.000343046
TNFSF8	3.44547	0.0253716
CIITA	3.48064	0.0454005
KYNU	3.48421	0.0477591
EGR3	3.4875	0.0201115
TMEM176B	3.48994	0.0253304
RP11-164J13.1	3.49878	0.045896
TP63	3.50575	0.0422658
ADA	3.5194	0.000188397
NCF4	3.53501	0.0408227
CASP1	3.55588	0.0382666
TCN2	3.5645	0.0227842
RP11-705C15.3	3.56941	0.00369914
CELF2	3.5717	0.00630543
MPIG6B	3.57175	0.0318916
IGFLR1	3.57279	0.00128513
FRY	3.58011	0.0165681
RP11-705C15.2	3.58849	0.00600445
RGS18	3.6039	0.0172277
SIRPB2	3.60667	0.0444064
SLC38A1	3.60959	0.0342276
CCL5	3.63405	0.0279089
JAK3	3.64707	0.0331291
RP11-493L12.2	3.65947	0.026279
TRIM22	3.66494	0.0296492
POU2F2	3.66791	0.0114689
APOL3	3.68963	0.0480308
SERPINB1	3.69887	0.000258057
CP	3.71222	0.00170409
ALDH1A1	3.72852	0.00682116
RP11-448G15.3	3.7299	0.0333056
IL16	3.73045	0.04615
PLEKHA2	3.73088	0.00191789
CYBA	3.73641	0.0107346
MVP	3.7386	0.000201104
RP11-330H6.5	3.75026	0.0122449
RP11-326I11.5	3.773	0.0422531
RP11-572O17.1	3.78472	0.0257199
RGPD1	3.79227	0.0015856
CTD-2516F10.2	3.79994	0.0489632
GIMAP1	3.80548	0.00784269
UCP2	3.80666	0.000215259
HIST1H1D	3.81926	0.0342276
ETV5	3.84506	0.000140179
CD37	3.87032	0.0195223
PLEK	3.88031	0.0305031
SCN3A	3.88534	0.0432995
ITGAL	3.91323	0.0457745
ARHGAP9	3.92019	0.0424693
CBFA2T3	3.92502	0.0452585
RP11-750H9.5	3.93469	0.0396371
CTD-2335A18.1	3.95795	0.0422658
PTPRO	3.96354	0.00384166
TTC34	3.96555	0.0382161
MIAT	3.97985	5.00879e-06
HOXA1	3.98286	0.0456356
ARSJ	3.98781	0.0145372
CXCL12	3.98824	0.0296561
XXbac-BPG299F13.17	4.00087	0.0206414
ARHGAP4	4.01208	0.000403938
CXCR3	4.0218	0.027594
ABC12-49244600F4.3	4.02334	0.0165334
PTPRC	4.03228	0.0394155
CORO1A	4.03803	0.000765875
HLA-F	4.04006	0.0192431
WAS	4.0408	0.00642942
PARVG	4.04489	0.00175506
XCR1	4.04915	0.032521
LIMD2	4.0604	9.26563e-06
LILRB1	4.06865	0.0244458
PPP1R16B	4.07423	0.0250492
SERPINB9	4.07859	0.0130503
KLRK1	4.08404	0.0257672
CRIP1	4.10331	0.0295961
GBP5	4.112	0.0447946
HLA-L	4.11943	0.0196749
AC074289.1	4.11984	0.0301167
C1orf220	4.12749	0.00504242
PYGL	4.13715	4.65953e-06
GVINP1	4.14692	0.037725
RP3-395M20.8	4.18488	0.0417438
CD200R1	4.20377	0.0375183
ADAM8	4.22493	0.0013195
NCF1C	4.22676	0.037725
RP11-44D15.3	4.23762	0.00459753
PTPRCAP	4.25007	0.0165334
IL2RG	4.25026	0.0154069
CNTN1	4.2635	0.0188656
PTGDS	4.26805	0.0253304
GPAT2	4.2707	0.0479614
PIK3CD	4.29605	0.00229906
MSC	4.29852	0.0424665
CR1	4.30202	0.0308222
KLRD1	4.3059	0.036191
RP11-426C22.10	4.3261	0.0174381
IKZF1	4.34787	0.0283475
S100A6	4.35801	8.39035e-05
PKD1L3	4.38512	0.00593069
CD8B	4.39022	0.0115095
TRBC1	4.41712	0.0238149
ATP2A3	4.42192	0.00126618
ARL11	4.44472	0.00175777
AMICA1	4.45027	0.0309742
CACNA1E	4.4606	0.0202921
CTB-118N6.3	4.46991	0.0217136
AC007254.3	4.47778	0.0271617
CCDC141	4.49644	0.00947969
PTHLH	4.49862	0.00955039
DAPP1	4.50607	0.0301167
GZMK	4.5122	0.00918857
CD247	4.5183	0.0157686
IL21R	4.52622	0.00331299
CD40	4.53515	0.0188745
ABCB4	4.56081	0.0257199
WDFY4	4.56386	0.000666033
IL8RBP	4.59972	0.0015092
MICB	4.612	0.000878147
CYTIP	4.61213	0.01595
IL24	4.61358	0.00630774
CARD11	4.61519	0.0257199
GZMH	4.61843	0.0460614
FGD2	4.637	0.00278874
RHOH	4.64032	0.0181311
DHRS9	4.67126	0.00158065
PRF1	4.67213	0.0120753
TMEM176A	4.67221	0.0010242
IL7R	4.67479	0.00874831
HAPLN3	4.70613	0.00844254
SOCS1	4.70908	0.0168543
RP11-373L24.1	4.7275	2.13211e-05
PRTFDC1	4.73311	0.0104365
FCGR2B	4.74186	0.0160037
GPSM3	4.75138	4.28042e-06
IKZF3	4.7549	0.0108165
DGKG	4.75852	0.000145626
RP5-1171I10.5	4.76597	0.00105388
GCSAM	4.77251	0.0104122
CERKL	4.78327	0.0166687
RP11-392O17.1	4.8271	0.0179921
CD3E	4.8303	0.0128602
CD96	4.83259	0.00808154
PAX5	4.84002	0.00434674
HACD1	4.84256	0.031125
CLEC2D	4.85264	0.00977735
TNFSF11	4.86149	0.0343951
ROBO3	4.86212	0.0483673
DMRTA1	4.86215	0.045896
TMC8	4.87507	0.00038781
TIMD4	4.88028	0.0223211
TMEM163	4.90377	0.0015856
ITK	4.90654	0.0105757
LRMP	4.90894	0.0205992
CEMIP	4.92144	0.0038869
FSTL5	4.92619	0.0252993
MEI1	4.93238	0.0224261
PROX1	4.95283	2.13476e-11
ZNF826P	4.96298	0.0293038
RP11-358M11.2	4.96588	0.00198635
CD52	4.97107	0.00222903
GAPT	4.98155	0.0277947
NOD2	4.9902	0.000808035
HBB	5.00383	0.0244458
CD274	5.00632	0.0183821
PLCG2	5.02736	0.00530359
LINC00528	5.06185	0.0327556
RP11-61F12.1	5.07526	0.00331565
LA16c-60D12.2	5.0937	0.0490854
IRF8	5.09965	0.0144139
SLAMF1	5.10655	0.00271796
RP11-622O11.2	5.133	0.013484
ANO9	5.16333	0.00466671
SLAMF6	5.16692	0.0205942
AC005618.6	5.18787	0.00659933
RP11-398A8.3	5.18968	0.0270615
SLFN13	5.19398	0.021382
KIAA0226L	5.19489	0.0199231
CD48	5.19517	0.0231893
GRAPL	5.20202	0.036191
TRBC2	5.21476	0.00694148
KMO	5.21652	0.0169902
FPR1	5.22286	0.00060063
TDGF1	5.2589	0.00334723
KCNH8	5.27046	0.0121235
RNF183	5.28735	0.0253304
THEMIS	5.31446	7.31986e-05
LILRA1	5.31609	0.027315
AC020951.1	5.3282	0.0304415
ZAP70	5.33101	0.00661427
IGKV1-39	5.33558	0.0367327
CD3D	5.37895	0.0180407
PRKCB	5.41952	0.00184478
SDPR	5.42439	0.00881576
CD79B	5.4348	0.0206581
RP11-500C11.3	5.44644	0.0426985
DTHD1	5.46136	0.0326539
RP11-981G7.6	5.47229	0.00122505
HK3	5.48842	0.00654202
VNN2	5.49185	0.00227309
PSTPIP1	5.50641	0.020601
SLC2A6	5.5112	0.00331531
AC079767.4	5.51688	0.0120101
FCMR	5.52753	0.000722156
S100A8	5.53863	0.00148516
RP11-25K21.4	5.5619	0.0101833
PYHIN1	5.56337	0.00454665
CTSW	5.59018	1.83635e-05
RP5-1071N3.1	5.60438	0.0393006
GS1-410F4.2	5.6142	0.0413839
SLC9A4	5.62464	0.000879387
ZNF804A	5.63363	0.000343767
RIPOR2	5.63582	0.00170409
SNX20	5.65417	0.0134511
DTX2P1	5.65522	0.0261499
GFI1	5.65548	0.00569698
IRF4	5.67665	0.0065193
ALDH3A1	5.68141	0.0422658
CD22	5.68204	0.0241857
LY9	5.68441	0.0110828
GPR174	5.69189	0.00384166
LAX1	5.7163	0.0271969
RP11-960L18.1	5.74722	0.0325819
PDE6G	5.74771	0.0432995
TOX	5.75132	7.61414e-06
CTD-2020K17.1	5.76742	0.0234209
ENPP6	5.80345	0.0254651
P2RY10	5.81118	0.004856
ADIRF-AS1	5.81377	0.00336553
PCDH15	5.82101	0.0452585
BCL11A	5.84447	3.17619e-05
HCST	5.85344	0.0128602
XXbac-BPG254F23.5	5.8735	0.0328835
HLA-DOB	5.94749	0.00349587
BACH2	6.00276	5.80941e-05
MAP4K1	6.04208	0.000722156
HBA1	6.04669	0.0122539
RP3-351K20.4	6.07707	0.0165681
MMP12	6.13847	0.0120895
GPR158	6.14018	0.0471214
POF1B	6.14931	0.00298609
TMEM156	6.15366	0.0165334
RP4-647C14.2	6.15639	0.0375594
RP6-99M1.2	6.19416	0.000110269
RP11-327F22.1	6.24652	0.00944335
RP11-211N8.2	6.26656	0.0342276
RP11-460N11.2	6.31895	0.0139428
SIT1	6.34949	0.000698766
TNFRSF13C	6.35061	1.95165e-10
RP11-808N1.1	6.40137	0.000457098
BNIP3P4	6.41333	0.000411631
GIMAP5	6.41809	0.0025433
C6orf141	6.44019	0.00617054
RP11-374F3.4	6.46882	0.00510824
RP1-56K13.1	6.48066	0.0013195
FCRL3	6.52508	0.000682541
IGHD	6.56996	0.04615
NKG7	6.64147	7.09926e-06
BLK	6.66424	0.0125154
UGT8	6.66969	2.08596e-05
VPREB3	6.8132	0.0216008
NAPSB	6.85327	1.54075e-05
APOBEC3D	6.87875	5.009e-05
TLR10	6.92712	0.00309542
CD79A	6.95521	1.06305e-05
AC104820.2	6.95863	0.0114689
CD27	6.96176	0.000343767
PARP15	6.96225	0.000589813
CD72	7.00024	3.23698e-06
PROX1-AS1	7.00664	0.0160103
CLNK	7.01331	0.0398253
POU2AF1	7.03313	0.00170409
AQP9	7.04575	1.23629e-05
CHL1	7.0647	2.6622e-09
FAM159A	7.06996	0.00229906
AC012123.1	7.08451	0.0301471
UBD	7.08597	0.000108511
CTC-260E6.4	7.09328	0.0195223
TCL6	7.09808	0.000686703
RP11-1399P15.1	7.14952	0.046711
RP11-374F3.5	7.17312	0.0184769
C11orf21	7.19384	0.00455185
WDR49	7.22419	0.0142251
ZC3H12D	7.23684	0.00135094
OR2I1P	7.26011	0.000158632
RP4-671O14.5	7.30232	0.00033472
RASGRF1	7.34296	0.0015921
CTC-260E6.6	7.34364	0.0104276
C10orf31	7.36845	0.00473508
CTAGE6	7.39778	0.00997142
AC090627.1	7.49227	0.00672524
SP140	7.49691	0.000166107
RP1-66N13.3	7.51598	0.0432995
IFNG	7.55088	0.0498875
PPBP	7.57855	0.0181272
FCRLA	7.59608	0.00110726
RP11-325F22.2	7.59652	0.0296492
CLEC17A	7.68982	0.0296492
CD5L	7.72378	0.0107346
RP11-445F6.2	7.75453	0.0112477
CLECL1	7.79178	0.00284404
TNFRSF13B	7.91157	0.0133635
KLRC4-KLRK1	7.97333	0.0158735
KLHL14	8.04807	0.000326698
TLR9	8.08904	0.00677787
RP11-553L6.2	8.14324	0.00129142
SPIB	8.18342	0.000120069
CD1C	8.19746	0.0190646
TIFAB	8.24231	0.0110828
AC002480.5	8.25408	0.0140044
GZMB	8.28656	0.000292658
RP11-861A13.4	8.32923	8.10582e-05
IDO1	8.51373	0.000546018
ZNF831	8.90301	0.000248055
RP11-1143G9.4	9.53187	2.43639e-07
MS4A1	9.90296	0.0165334
CCR7	10.0602	1.08457e-06
CXCL13	10.4671	0.0408612
BTLA	10.8514	0.047656
