# Supplementary material for: Transcriptional profiling of matched patient biopsies clarifies molecular determinants of enzalutamide-induced lineage plasticity
Source: Nat Commun. 2022 Sep 15;13:5345. doi: 10.1038/s41467-022-32701-6 (PMC9477876; doi:10.1038/s41467-022-32701-6)
Supplement: Supplementary file 7 — Supplementary Data 4 [file 41467_2022_32701_MOESM7_ESM.xlsx]

## Sheet: Supplementary Data 4
	DTB_022_BL	DTB_022_PRO	DTB_024_BL	DTB_024_PRO	DTB_060_BL	DTB_060_PRO	DTB_063_BL	DTB_063_PRO	DTB_073_BL	DTB_073_PRO	DTB_080_BL	DTB_080_PRO	DTB_089_BL	DTB_089_PRO	DTB_098_BL	DTB_098_PRO	DTB_102_BL	DTB_102_PRO	DTB_111_BL	DTB_111_PRO	DTB_127_BL	DTB_127_PRO	DTB_135_BL	DTB_135_PRO	DTB_137_BL	DTB_137_PRO	DTB_141_BL	DTB_141_PRO	DTB_149_BL	DTB_149_PRO	DTB_176_BL	DTB_176_PRO	DTB_194_BL	DTB_194_PRO	DTB_265_BL	DTB_265_PRO	DTB_167_BL	DTB_167_PRO	DTB_232_BL	DTB_232_PRO	DTB_210_BL	DTB_210_PRO
RP11-368I23.2	0	0	0	0	0	0	0	0.05	0	0	0	0	0	0	0	0	0	0	0.18	0	0	0	0	0	0	0	0	0	0	0	0	0	0	0	0	0	0	0	0	0	0	0
RP11-167B3.1	0	0	0	0	0	0	0	0	0	0	0.08	0	0	0	0	0	0	0	0	0	0	0	0	0	0	0	0	0	0	0	0	0	0	0	0	0	0	0	0	0	0	0
MIR510	0	0	0	0	0	0	0	0	0	0	0	0	0	0	0	0	0	0	0	0	0	0	0	0	0	0	0	0	0	0	0	0	0	0	0	0	0	0	0	0	0	0
RP11-742D12.2	0.03	0.02	0.02	0.08	0	0.05	0.04	0.04	0.1	0.05	0	0	0.55	0	0	0	0.01	0.31	0	0.01	0	0	0	0.04	0.15	0.14	0.02	0.07	0.03	0.08	0.02	0.02	0	0.01	0	0	0.27	0	0.09	0.04	0.78	0.13
RAB4B	0.23	2.08	10.28	8.65	1.11	0.35	6.03	4.06	4.27	1.79	2.85	5.78	0.95	0.9	3.57	0.03	1.71	1.75	4.18	1.06	5.78	1.61	0.18	2.28	1.15	0.95	1.04	1.24	1.28	1.47	0.78	1.15	3.53	5.41	2.16	1.13	0.31	0.47	3.62	3.44	2.54	19.1
CTB-175P5.4	0.08	0	0	0	0	0	1.25	1.03	0.1	0.01	0	0.18	0	0	0	0	0.12	0	0	0	0	0.01	0	0.17	0	0	0	0	0	0	0	0	0	0	0	0	0	0	0.26	0.13	0	0.41
MIR4802	0	0	0	0	0	0	0	0	0	0	0	0	0	0	0	0	0	0	0	0	0	0	0	0	0	0	0	0	0	0	0	0	0	0	0	0	0	0	0	0	0	0
TIGAR	0.15	0.36	0.39	0.43	0.07	0.2	0.47	0.8	0.72	0.07	0.96	0.73	0.57	0.37	0.46	0.45	0.26	0.58	0.74	0.54	0.14	0.08	0.2	0.36	0.05	0.42	0.27	0.33	0.37	0.45	0.22	0.3	0.58	0.84	0.15	0.08	0.63	0.04	0.48	0.4	0.15	2.03
DNAH3	0	0	0	0	0.27	0.32	0.06	0.17	0.01	0.02	0.11	0	0.07	0	0.01	0	0.01	0.25	0.02	0.01	0.01	0.07	0	0.02	0	0	0	0.02	0.04	0	0	0.01	0.01	0	0	0	0	0.03	0.03	0.19	0	0.37
RP11-432M8.3	0	0	0	0	0	0	0	0	0	0	0	0	0	0	0	0	0	0	0	0	0	0	0	0	0	0	0	0	0	0	0	0	0	0	0	0	0	0	0	0.01	0	0
RPL23A	84.84	66.22	35.24	47.34	33.09	127.38	77.54	61.12	227.22	153.35	156.03	261.69	172.06	104.9	113.78	105.75	211.78	90.61	155.98	110.82	476.47	477.52	145.92	128.91	127.72	37.1	114.87	39.86	322.45	168.77	255.12	129.04	99.85	76.71	92.42	59.84	95.79	120.71	509.68	434.9	323.28	267.95
RP11-597A11.11	0	0	0	0	0	0	0.42	0.4	0.11	0	0.18	0	0	0	0.73	0	0	0	0	0	0.78	0.45	0	0.42	0	0	0.67	0.55	0.06	0	0	0	0	0.73	1.28	0.1	13.69	0.87	0	0	0.15	0.4
RP11-318G11.2	0	0	0	0.07	0	0	0.06	0.09	0.08	0.08	0.22	0.06	0.23	0	1.08	0	0	0.13	0.2	0.1	0.1	0.31	0	0.13	0	0	0.02	0.04	0	0.17	0.04	0	0.32	0.36	0.07	0	0	0	0.09	0	0	0.3
ARL8B	4.38	2.76	20.31	13.76	8.31	3.14	8.04	14.17	17.09	10.79	5.93	10.3	10.61	14.51	9.97	4.98	11.94	13.41	3.3	5.82	12.82	12.98	5.03	8.15	2.98	3.5	3.49	2.09	6.05	6.47	6.77	4.14	10.36	13.35	5.55	3.68	6.59	4.22	5.08	11.16	3.55	11.53
RP11-791M20.1	0	0	0	0	0	0	0	0	0	0	0	0.13	0	0	0	0	0.03	0	0	0	0	0	0	0	0	0.14	0	0	0	0	0	0	0	0.17	0	0	0	0	0	0	0	0.04
CALB2	0	0.18	0.16	0.09	0	0.04	0.03	0	0	0	0.01	0	0.11	0	0	0.03	0.13	0	0.04	0	0	0	0	0	0	0	0	0	0	0	0	0	0	0	0	0	0	0	0.02	0	0	0
DACH1	0.03	0.08	0.95	0.99	0.14	0.05	4.51	4.37	0.05	0.06	0.39	0.47	4.87	1.54	0.3	0.13	0.56	0.22	0.28	1.03	2.03	2.23	0.04	0.65	0.09	0.48	0.69	0.9	2.81	2.49	1.49	1.6	0.06	1	0.21	0.06	0.26	0.24	1.82	4.7	0.19	0.09
LINC00636	0	0	0	0	0	0	0.03	0.05	0	0	0	0.32	0	0.03	0	0	0	0	0	0	0	0	0	0	0	0	0	0	0	0	0.04	0	0	0	0	0	0	0	0	0.02	0	0
RP11-578F21.13	0	0	0	0	0	0	0	0	0	0	0	0	0	0	0	0	0	0	0	0	0	0	0	0	0	0	0	0	0	0	0	0	0	0	0	0	0	0	0	0	0	0
RP11-417B4.4	0.05	0.35	1.14	0.09	0.09	0.13	0.25	0.31	0.84	0.7	0.07	0.59	0.34	0.18	0.07	0	0.25	0.05	0	0.33	0.36	0.31	0.05	0	0	0.06	0.08	0	0	0.26	0.16	0.2	0.19	0.05	0.21	0.04	0	0	0.43	0.73	0.3	0.9
RP11-165H20.4	0	0	0	0	0	0	0	0	0	0	0	0	0	0	0	0	0	0	0	0	0	0	0	0	0	0	0	0	0	0	0	0	0	0	0	0	0	0	0	0	0	0
RP5-1071N3.1	0.04	0.04	0	0	0.02	0.06	0.09	0.44	0.2	0.04	0.06	0.76	0.03	0.06	0.09	0	0	0.15	0.01	0.05	0.49	0.12	0	0.37	0.04	0.01	0.05	0.01	0.14	0.16	0.34	0.34	0.3	0.49	0.07	0.04	0.18	0.01	0.41	0.41	0	1.68
FMO2	0.02	0.26	0.09	0.37	0.13	0.21	0.36	0.11	2.9	0.26	0.36	4.27	2.2	6.85	5.76	0.05	0.4	3.19	4.28	0.01	1.08	0.32	0.04	0	0.1	2.94	0.64	0.12	1.62	4.51	0.08	0.11	3.3	2.49	0.74	0.07	0.25	0.22	0.6	1.43	0.24	1.91
AP000892.6	0	0.64	1.29	0.64	0.5	0.19	0.77	0.92	0.59	0.3	0.58	3.25	0.53	0.51	3.17	0.04	0.79	0.78	5.56	0.36	0.62	0.82	0.22	0.43	0.43	0.31	0.26	0.21	0.89	0.68	0.73	0.51	0.72	1.5	0.61	0.29	0.32	0.1	0.91	0.58	0.52	2
RP11-317G22.2	0	0	0	0	0	0	0	0	0	0	0	0	0	0	0	0	0	0	0	0	0	0	0	0	0	0	0	0	0	0	0	0	0	0	0	0	0	0	0	0	0	0
RP1-191J18.3	0	0	0	0	0	0	0	0	0	0	0	0	0	0	0	0	0	0	0	0	0	0	0	0	0	0	0	0	0	0	0	0	0	0	0	0	0	0	0	0	0	0
CTD-2007F2.1	0	0	0	0	0	0	0	0	0	0	0	0	0	0	0	0	0	0	0	0	0	0	0	0.02	0	0	0	0	0	0	0	0	0	0	0	0	0	0	0	0	0	0
RP11-434D2.10	0	0	0	0	0	0	0	0	0	0	0	0	0	0	0	0	0	0	0	0	0	0	0	0	0	0	0	0	0	0	0	0	0	0	0	0	0	0	0	0	0	0
RP11-15J22.8	0	0	0	0	0	0	0	0.42	0	0.22	0	0	0	0	0	0	0	0.08	0	0	0.92	0.18	0	0	0	0	0.1	0	0.23	0	0	0.25	0	0.45	0.28	0.2	0.38	0.98	0.09	0.29	0.15	0.35
RP11-111E14.1	0.11	0.03	0.05	0	0	0	0.04	0.05	0	0.05	0	0	0.14	0	0	0	0	0.03	0.07	0	0.03	0.06	0.03	0	0	0.12	0.01	0	0.07	0.08	0.02	0.05	0.12	0.14	0.02	0	0	0	0.09	0.27	0	0.33
RP4-612B18.4	0	0	0	0	0	0	0	0	0	0	0	0	0	0	0	0	0	0	0	0	0	0	0	0	0.41	0	0.06	0	0	0	0	0	0.1	0.69	0	0	0	0	0.35	0.09	0	0
PHEX	0.49	0.06	0	0.02	0	0.05	0.12	0.25	0.46	0.19	0	1.46	0.29	0.23	0	0	0.01	0.12	0.04	0.11	0.01	0	0.06	0.12	0.27	0	0.03	0.02	0.14	0	0.04	0.02	1.69	0.47	0.02	0.05	0	0	0.15	2.88	0.77	0.16
HIST1H2BF	1.67	3.99	10.5	9.46	9.12	1.46	61.43	24.29	35.24	29.45	25.3	22.41	19.17	18.52	8.41	1.52	11.04	10.7	5.59	4.38	41.12	4.53	1.72	112.77	5.85	3.68	3.05	4.11	37.42	12.91	11.7	4.48	10.59	2.45	12.67	11.3	9.72	20.72	75.12	32.71	9.67	72.84
MOGAT2	0.1	0.86	1.68	0.47	0.65	0.66	2.28	2.34	0.09	0.11	0.56	0.05	0.13	1.97	0	0	0.52	1.08	0.9	2.94	0.05	0	0.35	0	0.1	0	0.1	0.25	1.32	0.95	0.37	0.47	0.34	0.08	0.24	0.08	0.35	0.15	0.33	0.32	0.02	2.19
RP11-448J14.1	0	0	0	0	0	0.06	0.05	0	0	0	0.09	0	0	0	0	0	0	0.07	0	0.17	0	0	0	0	0.07	0	0	0	0	0.11	0	0	0	0	0	0	0	0	0.23	0	0	0
RP11-411B10.8	0	0	0	0	0	0.03	0.05	0	0.07	0	0	0	0.15	0	0.05	0	0	0	0	0	0.09	0.04	0	0	0	0	0	0	0	0.04	0	0	0.07	0.19	0	0	0	0	0	0	0.06	0.05
RNF44	0.67	1.21	3.19	2.95	1.64	0.95	5.21	2.62	2.58	2.03	1.88	5.16	1.7	0.94	4.07	1.48	1.8	2.1	2.32	1.95	4.05	3.75	0.71	3.88	2.3	1.77	1.26	0.78	6.94	4.12	2.86	2.2	3.45	3.64	3.48	1.83	1.94	0.74	4.8	4.71	3.63	11.63
RP11-373E16.5	0	0	0	0	0	0	0.03	0	0	0.02	0	0	0	0	0.02	0	0	0	0.12	0.02	0	0	0	0	0	0	0	0	0.02	0	0	0	0	0.13	0.01	0	0	0	0	0.01	0	0.02
PFN2	3.61	3.83	22.6	20.36	2.93	4.63	20.4	18.54	45.02	12.66	14	2.31	20.19	10.97	14.74	5.84	21.88	12.8	4.53	6.72	21.08	14.69	13.42	36.82	9.83	8.26	7.61	3.5	22.3	21.37	3.06	8.37	5.89	9.53	13.75	6.72	9.3	6.67	16.45	26.74	8.38	2.05
MIR338	0	0	0	0	0	0	0	0	0	0	0	0	0	0	0	0	0	0	0	0	0	0	0	0	0	0	0	0	0	0	0	0	0	0	0	0	0	0	0	0	0	0
RP11-236J17.3	0	0	0	0	0	0	0	0	0	0	0	0	0	0	0	0	0	0	0	0	0	0	0	0	0	0	0	0	0	0	0	0	0.03	0	0	0	0	0	0.04	0	0	0
RP13-262C2.4	0.02	0	0.05	0.11	0.06	0.02	0.03	0.11	0.09	0.03	0.07	0.12	0.02	0.01	0.08	0	0.05	0.13	0.11	0.02	0.04	0.23	0.02	0.01	0	0.11	0.02	0.01	0.11	0.13	0.02	0.01	0.01	0.02	0.03	0.01	0	0	0.11	0.08	0.02	0.31
RMND5A	1.23	3.19	2.87	2.59	0.9	5.16	7.32	8.25	11.73	6.45	6.73	6.11	11.5	8.06	8.09	2.29	5.09	6	4.13	4.1	12.52	7.19	2.35	4.81	3.06	1.86	2.99	1.38	5.82	5.36	3.83	7.66	4.3	7.22	3.44	1.3	5.54	2.17	10.9	15.01	4.33	5.92
RP11-166A12.1	0	0	0	0	0	0	0	0	0	0	0	0	0	0	0.4	0	0.22	0	0	0	0	0	0	0	0	0	0	0	0	0	0	0	0	0	0	0	0	0	0	0	0	0
AC092301.3	0	0.24	0.96	0.13	0	0.03	0.15	0.41	0.04	0.25	0	0.05	0.05	0.19	0.73	0	0	0.52	0	0.22	0.43	0.55	0.08	0.16	0.53	0.27	0.18	0.04	0.07	0.12	0.46	0.08	0.68	0.38	0.44	0.03	0.12	0.03	0.04	0.38	0.28	2.56
RF00561	0	0	0	0	0	4.11	0	0	10.92	0	0	7.85	0	0	0	0	0	0	4.76	0	9.77	0	0	0	0	11.49	0	0	0	6.59	0	0	10.54	0	4.72	0	0	0	0	0	8.78	0
AC007041.2	0.03	0.25	0	0.11	0	0.02	0.02	0.05	0.1	0.02	0	0.03	0.26	0.03	0.27	0.08	0.02	0.12	0	0.05	0.09	0	0.05	0.03	0	0	0.01	0.11	0.11	0.06	0.02	0.09	0.5	0.13	0.02	0	0.02	0	0.11	0.11	0	0.34
RAD23A	2.02	3.95	4.79	7.96	1.29	1.69	15.45	8.46	7.14	6.31	8.24	8.3	4.65	6.01	14.01	3.66	9.13	12.86	8.42	8.44	27.03	16.87	2.76	8.57	5.6	4.92	3.97	2.34	17.77	12	8.08	8.8	16.55	24.21	15.09	5.62	9.38	6.52	26.36	29.15	11.87	23.74
RF00003	3.82	3.26	0	0	0	3.48	2.89	2.19	0	0.36	0.93	3.66	0	0.5	6.76	0.3	4.84	2.54	1.14	1.83	6.8	23.77	0.74	4.88	0.21	0.25	0	0.32	2.61	4.93	0	0	8.56	12.8	2.6	3.87	2.13	2.67	20.31	21.66	6.79	6.97
TUBB4A	0.84	0.06	1.9	0.51	0.03	0.36	4.15	1.15	0.43	0.78	0.01	0.02	0	0	1.61	0.78	0.17	0.46	0.02	0.01	0.06	0	0.37	0.03	0	0	0	0.15	0.11	0.07	0	0.02	1.16	0.15	0.48	0.34	1.36	0.03	3.41	3.81	0.09	4.06
OR2D2	0	0	0	0	0	0	0.02	0	0.02	0	0	0	0	0	0	0	0	0.05	0.05	0	0	0.08	0	0	0	0	0.01	0	0	0	0	0	0	0.39	0	0	0	0	0.08	0.02	0	0.14
SERPINB11	0	0	0	0	0	0.05	0	0.01	0	0	0.02	0	0.04	0	2.75	1.45	0	0	0	0	26.38	1.38	0	0	0	0	0.21	1.15	5.26	7.42	0.07	0.06	0.28	32.55	0	0	0.99	0	0.06	0	0	0
COX10	0.34	0.92	2.96	0.84	0.44	0.17	1.3	1.65	1.7	1.23	1.62	2.51	0.41	0.54	1.02	0.58	0.41	0.98	0.83	0.42	1.14	1.43	0.34	1.28	0.66	0.91	0.49	0.71	0.93	1.03	1.27	1.18	1.85	1.21	1.6	1.18	0.47	0.74	0.67	0.88	0.73	3
RP11-725G5.2	0	0.02	0	0.02	0	0.04	0.02	0.11	0.11	0.18	0	0	0	0	0	0	0.03	0.05	0	0	0.02	0.03	0	0	0	0	0	0.01	0	0	0	0	0.04	0	0	0	0	0	0.02	0.03	0.01	0
RP11-121L11.3	0	0	0	0	0	0	0	0	0	0	0	0	0	0	0	0	0	0	0	0	0	0	0	0	0	0	0	0	0	0	0	0	0	0	0	0	0	0	0	0	0	0
RP11-117P22.2	0	0.05	0	0	0	0	0	0	0	0	0	0	0	0	0	0	0	0	0	0	0	0.05	0	0	0	0	0	0	0	0	0	0	0	0.28	0	0	0	0	0	0.01	0	0
RP11-1E1.1	0.09	0.04	0.43	0	0.08	0.26	0.72	0.66	0.34	0.19	0	0.52	1.35	0.26	2.41	0	0.17	0.6	0.09	0.43	3.97	0.86	0.17	0	0.48	0.05	0.24	0.2	0.56	0.73	0.32	0	1.23	1.13	0.86	0.07	1.26	0	2.86	2.8	0.82	1.67
TLL2	0.04	0.29	0	0	0.02	0.44	0.05	0.16	0.37	0.39	0.27	0.42	0.11	1.51	0	0	0.01	0.05	0	0	0.17	0.31	0.03	0.02	0	0.04	0.05	0.1	0.47	0.45	0.05	0.07	0.15	0.1	0.02	0.03	0.04	0.01	0.34	0.19	0.01	0.03
MFSD3	0.45	2.23	2.55	3.89	1.14	0.44	2.52	1.46	6.66	5.02	1.89	0.09	1.26	1.04	2.05	0.65	2.83	0.58	0.88	2.02	8.87	2.54	0.09	0.83	2.41	0.04	1.29	0.93	4.02	2.38	1.42	1.03	1.31	1.43	2.11	0.56	1.58	2.65	4.18	2.97	1.37	1.14
CTC-360J11.7	0	0	0	0	0	0	0	0	0	0	0	0	0	0	0	0	0	0	0	0	0	0	0	0	0	0	0	0	0	0	0	0	0	0	0	0	0	0	0	0	0	0
TTC41P	0	0.12	0.09	0.07	0.14	0.11	0.14	0.03	0.21	0.34	0.28	0.25	0.24	0.24	0.08	0.07	0.14	0.62	0.11	0.35	1.05	2.01	0.23	0.31	0.53	0.58	0.18	0.1	0.85	0.36	0.5	0.49	0.62	0.1	0.39	0.51	0.04	0.16	0.84	1.16	0.6	2.14
CTSA	14.39	16.15	14.49	19.59	4.4	4.82	30.09	42.95	15.68	8.57	13.44	35.76	16.43	12.99	23.43	8.34	9.39	20.74	24.12	6.23	38.37	30.45	14.32	33.07	8.67	6.45	3.56	6.2	39.22	19.35	8.19	5.77	30.93	41.93	15.09	6.93	10.36	4.91	14.9	24.78	7.42	69.5
HCG4P5	0	0	0	0	0	0	0.43	0.07	0	0.03	0	0	0	0	0	0	0	0	0.44	0	0	0	0	0	0.06	0	0	0	0	0	0	0	0.06	0.19	0	0	0	0	0.35	0.86	0	0.13
IL32	2.92	1.83	4.64	22.34	3.84	0.21	8.38	12.46	1.03	0.34	2.62	22.64	0.3	2.76	3.61	0	1.66	7.19	10.26	0.96	2.95	2.38	0.96	4.97	0.25	1.43	0.33	0.26	3.32	1.27	0.2	0.64	0.74	5.35	1.88	2.23	0.53	0.32	0.94	7.99	0.28	49.92
CTD-2014E2.6	0	0	0	0	0	0	0	0	0	0	0	0	0	0	0	0	0	0	0	0	0	0	0	0	0	0	0	0	0	0	0	0	0	0	0	0	0	0	0	0	0	0
PRAC2	0.06	0.24	2.33	4.77	1	0.97	2.33	3.13	3.08	3.32	2.11	0	2.1	2.31	1.81	0.06	6.3	2.15	2.57	1.13	26.73	12.17	0.34	0.02	0.07	0	0.77	1.31	4.38	3.94	3.04	1.22	2.01	0.83	5.72	3.15	3.87	5.17	9.67	6.8	3.17	0
RP11-927P21.2	0	0.12	0	0	0	0	0.36	0.25	0.06	0	0.02	0.4	0.4	0.44	0.51	0	0	0.24	0.04	0.07	0.15	0.08	0.03	0.05	0.64	0.07	0	0.15	0.06	0.05	0.1	0.48	0	0	0	0	0	0	0.2	0.85	0	0.5
RP11-706D8.1	0	0	0	0	0	0	0	0.02	0	0.06	0	0	0	0	0	0	0	0	0	0	0	0	0	0	0	0.05	0	0	0	0	0	0	0	0	0	0	0	0	0	0	0	0
NUCB2	13.66	5.96	12.87	20.95	12.68	8.45	7.53	38.26	10.88	5.86	33.94	43.74	262.25	118.34	49.83	4.9	64.37	23.8	11.81	64.21	174.94	63.37	3.13	8.54	15.9	16.42	10.03	8.75	8.52	17.55	86.04	73.19	51.42	49.37	6.83	10.72	7.75	6.37	98.46	148.84	8.4	4.98
PTPN4	4.45	1.8	5.18	2.61	2.39	1.78	4.45	6.06	6.4	1.99	2.64	21.96	6.51	3.95	4.9	1.27	5.79	2.81	3.85	3.46	8.98	6.48	0.7	6.82	4.02	2.76	1.06	1.38	5.24	4.02	2.92	2.61	3.49	4.62	5.19	2.18	4.57	2.47	9.26	14.38	4.22	6.95
SERPINB12	0	0	0	0	0	0	0	0	0	0	0	0	0	0	0	0	0	0	0	0	0.05	0	0	0	0	0	0	0.02	0	0	0	0	0	0	0	0	0	0	0	0	0	0
RP11-334C17.6	0	0	0	0	0	0.62	0.77	0.9	0	0	0	0	0	0	1.64	0	0	1.2	0	0	4.93	2.69	0	0.35	0	0	0.86	0	1.05	0	0	0	1.59	0	0	0	0.59	0	0	0.94	1.12	1.8
B3GAT2	0.03	0.05	0.07	0.09	0.02	0.05	0.09	0.35	0.2	0.12	0.18	1.19	0.5	0.13	0.43	0.12	0.05	0.23	0.35	0.19	0.16	0.24	0.16	0.11	0.33	0.38	0.11	0.09	0.21	0.28	0.25	0.13	0.44	0.46	0.17	0.02	0.21	0	0.08	0.23	0.11	0.77
RNU6-428P	0	0	0	0	0	0	0	0	0	0	0	0	0	0	0	0	0	0	0	0	0	0	0	0	0	0	0	0	0	0	0	0	0	0	0	0	0	0	0	0	0	0
RP11-709D24.5	0	0	0	0	0	0	0.01	0	0	0	0	0	0	0	0	0	0	0	0	0	0	0	0	0	0	0	0	0	0	0	0	0	0	0	0	0.05	0	0	0	0	0	0
RP11-369E15.3	0	0	0	0	0	0	0	0	0	0	0	0	0	0	0	0	0	0	0	0	0	0	0	0	0	0	0	0	0	0	0.24	0	0	0	0	0	0	0	0	0	0	0
SPATA2	0.18	0.4	2.84	1.63	0.38	0.56	1.36	1.17	0.79	0.47	0.85	0.3	1.01	0.62	1.33	0.32	0.83	0.61	0.79	1.49	2.58	2	0.32	1.24	0.54	0.2	0.45	0.31	1.7	1.31	0.83	0.53	1.39	1.39	4.05	1.37	1.51	0.82	1.35	1.8	0.7	1.47
AC008132.10	0	0	0	0	0	0	0	0	0	0	0.02	0	0	0	0	0	0	0	0	0.18	0	0	0	0	0.02	0	0	0	0	0	0	0.02	0	0	0	0	0	0	0	0.22	0	0
CTD-2542C24.14	0	0.02	0	0	0	0	0	0.01	0.02	0	0	0	0.04	0	0	0	0	0	0	0	0	0	0	0.03	0	0	0	0	0.01	0	0	0	0.04	0	0	0	0	0	0.09	0.01	0	0.05
RP11-19N8.3	0	0	0	0	0	0	0	0	0	0	0.3	0	0	0	0	0	0	0	0	0	0	0	0	0	0	0	0	0	0	0	0	0	0	0	0	1.17	0	0	0	0.98	0	0
RF00017	8.03	9.84	0	4.42	3.66	5.32	8.89	15.86	7.87	11.67	5.49	41	17.77	14.05	28.24	2.4	5.37	14.92	18.71	14.03	27.81	22.47	2.07	15.91	6.62	15.95	5.97	4.74	14.69	18.6	7.22	9.21	21.44	30.94	13.87	6.72	5.46	2.53	25.64	30.05	15.63	48.26
COLCA1	7.81	11.43	6.62	1.65	5.22	23.43	5.12	5.74	165.93	171.05	35.65	1.4	97.41	58.5	0.44	0.03	46.16	32.67	65.06	91.74	171.56	227.86	8.56	0	12.21	15.66	4.36	3.51	28.64	35.44	24.37	25.34	18	8.55	23.91	38.45	28.68	18.84	178.49	194.66	46.68	1.02
RN7SL560P	0	0	0	0	0	0	0	0	0	0	0	0	0	0	0	0	0	0	0	0	0	0	0	0	0	0	0	0	0	0	0	0	0	0	0	0	0	0	0	0	0	0
RF00425	0	0	0	0	0	0	0	0	0	0	0	0	0	0	0	0	0	0	0	0	0	0	0	0	0	0	0	0	0	0	0	0	0	0	0	0	0	0	0	0	0	0
RNU6-820P	0	0	0	0	0	0	0	0	0	0	0	0	0	0	0	0	0	0	0	0	0	0	0	0	0	0	0	0	0	0	0	0	0	0	0	0	0	0	0	0	0	0
RP11-1007J8.1	0	0	0	0.21	0	0	0.07	0	0	0	0	0	0.27	0.12	0.4	0	0	0.1	0	0	0	0	0	0.59	0	0	0.05	0.18	0.09	0.11	0.08	0	0	0	0.4	0.08	0	0	0	0.17	0.08	0
FGF23	0	0	0.1	0	0	0	0.01	0	0	0	0	0	0.07	0	0	0	0	0	0	0	0	0	0	0	0	0	0	0.02	0	0	0	0	0	0	0	0	0	0	0	0.01	0.02	0.03
RP11-638L3.4	0	0	0	0	0	0.01	0.02	0.02	0	0	0	0	0.01	0	0	0	0	0.01	0	0.03	0	0	0	0	0.02	0	0.02	0	0	0	0.01	0	0	0	0	0	0	0	0	0	0.04	0
SERTAD2	0.21	1.28	4.24	4.04	1.07	1.91	5.69	7.08	3.92	2.02	4.34	11.46	6.15	5.53	5.57	5.55	3.73	6.27	3.68	4.67	5.38	4.2	0.8	1.23	1.61	2.64	1.99	1.11	10.04	10.49	4.97	6.32	1.73	4.69	0.81	0.58	5.49	1.59	5.11	9.1	1.85	24.29
OTUD1	0.28	0.49	0.1	0.25	0.36	0.42	0.61	0.67	1.27	0.54	0.54	2.98	0.6	0.48	0.55	0.64	0.25	1.04	0.8	0.57	1.82	2.75	0.35	0.21	0.55	0.29	0.27	0.24	1.46	1.71	0.76	1.83	1.08	1.52	0.44	0.3	0.62	0.15	1.39	2.76	0.4	2.62
ADGRG5	0	0	0	0.15	0	0.04	0.05	0.03	0.08	0.01	0.23	1.93	0	0.02	0.01	0	0.05	0.13	0.84	0	0.01	0	0.01	0	0	0.71	0	0	0.07	0	0	0.01	0	0.17	0	0.01	0	0	0	0.11	0.01	0.61
ST3GAL6	0.01	1.17	1.37	1.17	0.19	0.16	1.07	2.33	1.5	0.49	0.95	2.82	1.06	1.09	1.72	0.04	3	1.2	3.11	0.68	0.83	0.64	0.27	0.23	0.18	0.75	0.93	0.5	0.79	0.92	0.73	0.39	1.05	5.91	0.67	0.34	0.09	0.02	0.4	0.81	0.75	3.16
RP11-348F1.2	0	0.1	0	0.1	0	0.34	0	0	0.55	0.31	0	0.14	0.08	0	0	0	0	0	0	0	0	0	0	0	0.2	0	0.23	0.15	0	0.16	0	0	0	0.06	0	0	0	0	0.11	0.14	0	0
RNU6-453P	0	0	0	0	0	0	0	0	0	0	0	0	0	0	0	0	0	0	0	0	0	0	0	0	0	0	0	0	0	0	0	0	0	0	0	0	0	0	0	0	0	0
HOOK1	0.88	2.42	3.39	6.17	3.57	3.47	5.11	7.32	8.21	8.03	7.12	2.55	8.37	6.47	3.28	0.89	2.53	3.35	1.71	2.75	9.53	10.78	2.76	7.25	2.8	2.34	3.17	2.09	7.08	8.89	8.75	10.47	4.56	9.99	1.59	0.83	6.58	1.04	13.76	18.85	2.37	3.99
PKP2	0.16	0.27	3.6	4.5	2.44	1.88	2.03	5.51	1.83	1.81	0.54	1.39	3.32	2.97	1.68	1.55	1.43	1.25	1	1.59	3.12	2.42	0.35	1.54	1.06	0.72	0.87	0.68	1.79	1.06	1.36	1.39	1.25	1.68	1.2	0.62	0.95	0.35	2.81	4.18	1.77	0.02
RP11-72M10.6	0	0	0	0	0	0	0	0	0	0	0	0	0	0	0	0	0	0	0	0	0	0	0	0	0	0	0	0	0	0	0	0	0	0	0	0	0	0	0	0.01	0	0
CTB-13F3.1	0.05	0.21	0.11	0.09	0	0.16	0.16	0.68	0.31	0.19	0.04	0.55	0.43	0.31	0.29	0.36	0.58	0.36	0.17	0.29	0.63	0.39	0.1	0	0.2	0	0.18	0.14	0.44	0.27	0.3	0.1	2.05	1.98	0.26	0.04	0	0	1.26	0.64	0.12	0.58
RNMTL1	0.56	1.02	0.2	0.39	0.2	0.23	0.67	0.44	0.95	0.4	0.44	1.08	0.59	0.14	1.59	0.39	0.57	0.81	0.62	1.47	1.31	1.9	0.75	1.94	0.44	0.41	0.77	0.81	1.45	0.94	0.35	0.54	1.13	2.31	1.05	0.57	0.68	0.71	1.69	1.44	0.67	2.99
RP11-805F19.5	0	0	0	0	0	0	0	0	0	0	0	0	0	0	0	0	0	0	0	0	0	0	0	0	0	0	0	0	0.35	0	0	0	0	0	0.58	0.43	0	0	0	0	0	0
KRT1	0	0	0	0	0	0	0	0.01	0.09	0	0	0.08	0.03	0	0	0	0	0	0.2	0	0	0.02	0.01	0	0	0.14	0.01	0	0.01	0	0	0	0.01	0	0	0	0.04	0	0	0	0	0
CTD-2591A1.1	0	0.01	0	0	0	0	0.02	0.01	0	0	0	0	0	0	0	0	0	0	0	0	0	0	0	0	0	0	0	0	0	0.01	0	0	0	0	0	0	0	0	0	0.01	0	0.04
AC026185.1	0	0	0	0	0	0	0	0	0	0	0	0	0	0	0	0	0	0	0	0	0	0	0	0	0	0	0	0	0	0	0	0	0	0	0	0	0	0	0	0	0	0
RP11-260A9.5	0	0	0	0	0	0	0	0	0	0	0	0	0	0	0	0	0	0	0	0	0	0	0.11	0	0	0	0	0	0.21	0.46	0	0	0	0	0	0	0	0	0	0	0	0
RNU6-1273P	0	0	0	0	0	0	0	0	0	0	0	0	0	0	0	0	0	0	0	0	0	0	0	0	0	0	0	0	0	0	0	0	0	0	0	0	0	0	0	0	0	0
RNA5SP218	0	0	0	0	0	0	0	0	0	0	0	0	0	0	0	0	0	0	0	0	0	0	0	0	0	0	0	0	0	0	0	0	0	0	0	0	0	0	0	0	0	0
ASB8	3.87	3.73	12.34	14.51	6.94	3.85	12.59	7.6	9.65	6.54	6.29	18.38	6.95	5.06	8.33	6.61	4.89	4.46	4.94	9.54	14.35	11.24	1.29	2.05	2.04	2.65	3.25	3.3	12.46	12.49	6.34	9.51	7.87	11.81	5.57	2.85	3.23	3.17	12.96	16.08	6.7	21.16
RP5-1025A1.3	0	0.1	0	0	0	0	0.04	0	0.05	0	0	0	0.07	0	0	0	0.1	0.15	0	0.06	0.25	0.33	0.05	0	0	0	0.09	0	0.05	0.03	0	0	0.05	0	0.13	0.12	0	0	0.06	0.31	0.04	0
RAET1K	0	0.04	0.02	0.02	0	0.04	0.09	0.01	0.04	0.02	0.1	0	0.02	0	0	0.03	0.04	0	0	0.03	0	0	0	0.07	0	0.05	0	0	0.24	0.01	0.01	0.04	0	0	0.01	0	0.02	0	0.08	0.02	0.09	0.13
RP11-173L6.1	0	0	0	0	0	0	0	0	0	0	0	0	0	0	0	0	0	0	0	0	0	0	0	0	0	0	0	0	0	0	0	0	0	0	0	0	0	0	0	0	0	0
RP11-266K4.14	0	0.04	0	0.12	0	0.01	0.07	0.07	0.25	0.18	0.01	0.04	0.06	0	0.05	0.01	0.02	0.18	0.02	0.01	0.09	0.02	0.04	0	0.43	0	0.09	0.05	0.03	0.06	0	0.03	0.03	0.19	0.37	0.09	0.11	0	0.05	0.02	0.23	0.06
CTD-3099C6.5	0	0	0	0	0	0	0	0	0	0.07	0.02	0	0	0	0	0	0	0	0	0	0.07	0	0	0	0	0	0	0	0	0	0	0	0	0.03	0.07	0	0	0	0	0.07	0	0
RF00019	17.07	90.01	0	0	0	66.89	11.8	82.1	0	14.89	10.69	143.09	0	0	23.37	0	0	30.66	35.85	25.52	24.67	14.13	47.93	81.42	0	0	0	15.14	62.65	0	17.63	0	20.75	0	51.52	9.42	37.46	27.21	89.97	26.49	50.18	104.75
DDX11L10	0	0.13	0	0	0.02	0.05	0.08	0.15	0.28	0.14	0.08	0	0	0	0	0	0	0	0.01	0	0	0	0	0.23	0	0.28	0.03	0	0.02	0.07	0	0	0	0	0.34	0	0	0.08	0.12	0.14	0.02	0.03
SLC45A4	0.03	0.9	1.27	1.1	0.91	1.22	3.2	2.02	1.96	1.69	2.48	0.34	0.64	0.14	0.92	0.41	0.94	0.71	1.71	0.92	2.39	1.97	0.04	0.32	1.26	2.44	0.61	0.54	1.96	1.47	1.7	4.11	0.66	1.33	0.57	0.15	1.51	0.8	3.93	4.04	0.18	3.91
RP11-789C7.1	0	0	0	0	0	0	0	0	0	0	0	0	0.07	0	0	0	0	0	0	0	0	0	0	0	0	0	0	0	0	0	0	0	0	0	0	0	0	0	0	0	0	0
RNA5SP128	0	0	0	0	0	0	0	0	0	0	0	0	0	0	0	0	0	0	0	0	0	0	0	0	0	0	0	0	0	0	0	0	0	0	0	0	0	0	0	0	0	0
MTRF1	0	0.39	0.8	0.78	0.2	0.91	0.64	1.26	0.39	0.12	1.11	4.49	1.6	0.97	1.26	0.33	0.5	1.03	1.61	1.15	0.99	0.83	0.23	1.57	1.21	1.61	1.27	0.51	2.12	2.49	0.91	1.21	1.77	1.93	0.48	0.19	0.35	0.12	2.29	2.9	0.59	9.2
GAGE10	0	0	0	0	0	0	0	0	0	0.06	0	0	0	0	0	0	0.07	0	0	0	0.24	0	0	0	0	0	0	0	0	0	0	0	0	0	0	0	0.05	0	0	0	0.06	0
RP11-63P12.7	0	0	0	0	0	0	0	0.12	0	0	0	0	0	0	0	0	0	0	0	0	0	0	0	0	0	0	0.29	0	0	0	0	0	0	0	0	0	0	0	0	0	0	0
RP11-212F11.1	0	0	0	0	0	0	0	0	0.12	0.05	0	0	0	0	0	0	0	0	0	0.2	0	0	0	0.35	0	0	0	0	0	0	0	0	0	0.37	0.1	0	0	0	0.06	0.15	0	0.08
RF02271	0.9	11.82	0	0	0	1.23	3.69	8.96	10.4	8	3.07	26.53	7.84	5.8	13.98	3.69	3.76	7.05	3.21	11.62	17.9	13.2	14.84	3.64	7.46	15.18	3.42	5.61	4.66	7.63	14.24	6.09	13.79	19.87	29.71	3.99	0	0.39	9.88	10.92	14.42	42.47
RP11-39K24.15	0.29	0.04	1.06	0.87	0	0.06	0.13	1.04	0	0.15	0.05	1.09	0.18	0	0.3	0	0.13	0.06	0.23	0	0.05	0.11	0.09	0	0.06	0.14	0.05	0	0.44	0.55	0.07	0.02	0.39	0.94	0.44	0.24	0.66	0	0.12	0.11	0.09	1.14
RP4-635B5.1	0	0	0	0	0	0.01	0	0	0	0.01	0	0	0	0	0	0	0	0	0	0	0	0	0	0	0	0	0	0	0	0	0	0	0.02	0	0	0	0	0	0	0	0	0
RF00096	0	0	0	0	0	0	6.51	0	0	0	0	0	0	0	0	0	0	0	0	0	0	0	0	1.62	0	0	0	0	4.12	0	0	0	0	0	0	0	0	0	0	3.4	0	10
RP11-265E18.1	0	0	0	0	0	0.04	0	0.05	0.14	0	0	0	0.07	0.11	0	0	0	0.28	0	0.16	0	0.25	0	0.04	0.81	0.21	0.03	0	0.09	0	0	0.19	0.59	3.82	0.12	0.11	0.11	0	0.1	0.12	0.04	0.13
AC009133.15	0	0	0	0	0	0	0	0	0	0	0	0	0	0	0	0	0	0	0	0	0	0	0	0	0	0	0	0	0	0	0	0	0	0	0	0	0	0	0	0	0	0
RARRES2P7	0	0	0	0	0	0	0	0	0	0	0	0	0	0	0	0	0	0	0	0	0	0	0.07	0	0	0	0	0	0	0	0	0	0	0	0	0	0	0	0	0	0	0
RP5-857K21.8	398.07	86.92	275.03	267.26	623.91	185.21	97.06	292.66	101.59	162.68	97.25	77.27	103.27	196.82	56.88	107.82	142.8	163.71	112.87	135.01	112.38	111.94	842.01	142.21	124.44	88.45	59.25	89.59	169.8	100.21	199.57	291.65	101.17	102.88	70.34	45.81	214.24	58.93	148.77	154.33	758.26	296.63
FMO7P	0	0	0	0	0	0	0	0	0	0	0	0	0	0	0	0	0	0	0	0	0.19	0	0	0	0	0	0	0	0	0	0	0	0	0	0	0	0	0	0	0	0	0.06
ESM1	0.11	2.8	0.31	0.41	1.23	0.93	3.76	3.31	0.31	0.13	2.98	0.02	1.3	2.13	20.42	3.87	2.11	4.43	6.27	5.2	1.03	1.34	0.38	1.04	0.15	0.18	1.41	0.38	2.27	2.74	1.88	2.88	3.47	2.42	0.25	0.1	0.33	0.03	0.36	1.05	0.07	0.18
AC006458.3	0	0	0	0	0	0	0	0	0	0	0	0	0	0	0	0	0	0.05	0	0	0	0	0.05	0	0	0	0	0	0	0	0	0	0	0	0	0	0	0	0	0	0	0
RP11-379J13.1	0	0	0	0	0	0	0	0	0	0	0	0	0	0	0	0	0	0	0	0	0	0	0	0	0	0	0	0	0	0	0	0	0	0	0	0	0	0	0	0	0	0
RWDD2A	0.45	1.06	2.91	2.84	0.95	1	1.83	2.42	3.42	1.95	1.59	0.82	3.86	4.6	4.34	1.79	3.76	1.77	2.23	1.46	5.23	6.56	0.66	0.71	2.81	0.83	2	0.78	5.4	5.66	1.04	2.18	2.53	2.99	1.48	0.39	2.62	0.79	4.11	6.06	1.44	0.86
RP11-429G19.2	0.38	1.84	1.44	0.18	0.73	0.47	0.83	2.14	2.08	1.31	0.67	5.81	1.53	0.84	2.57	0.14	0.8	2.7	2.95	1.69	1.78	1.7	0.87	0.61	0.92	2.78	0.79	0.68	2.46	2.62	1.14	1.91	1.81	3.03	0.66	0.94	0.63	0.39	3.47	3.51	3.62	14.61
KB-1639H6.4	0	0	0	0	0	0	0	0	0.06	0	0	0	0	0	0	0	0	0	0	0	0	0	0	0	0	0	0	0.11	0	0	0.05	0	0	0.2	0	0	0	0	0	0	0	0.17
AC096670.3	0	0.18	0.95	0.54	0	0.26	0.13	0.17	0.49	0.16	0.1	0.34	0.2	0.25	0.41	0.01	0.1	0.12	0.04	0.37	0.25	0.43	0	0	0.24	0.01	0.45	0.23	0.18	0.18	0	0.11	0.01	0.2	0.2	0.12	0.2	0	0.41	2.04	0.17	0.49
RP11-569A11.2	0	0	0	0	0	0	0	0	0	0	0	0	0	0	0	0	0	0	0	0	0	0	0	0	0	0	0	0	0	0	0	0	0	0	0	0	0	0	0	0	0	0
RP11-1250I15.3	0.3	1.41	0.84	0.09	0.18	0.22	0.4	0.41	0.15	1.37	0	0.27	7.04	0.66	0.63	0.3	0.25	1.53	1.17	1.01	0.12	1.05	0.19	0.2	0.42	0.22	1.65	1.46	0.65	0.5	1.99	1.28	0.33	0.21	1.96	0.71	2.19	0	2.68	3.08	0.99	1.46
MIR8067	0	0	0	0	0	0	0	0	0	0	0	0	0	0	0	0	0	0	0	0	0	0	0	0	0	0	0	0	0	0	0	0	0	0	0	0	0	0	0	0	0	0
SCFD2	0.13	1.83	1.28	2.78	0.54	0.64	2.94	3.28	2.49	2.44	0.71	7.4	2.22	2.18	1.88	1.32	1.71	1.49	3.72	6.03	2.15	2.29	0.7	1.6	2.84	3.72	1.72	1.03	4.81	4.53	3.2	2.51	4.62	5.95	3.37	1.77	0.95	0.59	4.51	3.3	6	9.66
RP11-771O11.3	0.72	0	0	0	0	0	0	0	0	0	0	0	0	0	0	0	0	0.07	0	0	0	0	0	0	0	0	0	0	0	0.04	0	0	0	0	0	0	0	0	0	0	0	0
RP11-501I19.3	0	0	0	0	0	0	0	0	0	0	0	0	0	0	0	0	0	0	0	0	0	0	0	0	0	0	0	0	0	0	0.08	0	0	0	0	0	0	0	0	0	0	0
RP11-74E22.6	0	0.35	0	0	0	0	0	0	0	0	0	0	0	0	0	0	0	0.18	0	0	0.23	0	0	0	0	0	0	0	0.33	0.11	0	0	0.19	2.01	0	0	0	0	0	0.31	0	0
TMEM155	0	0.01	0	0	0	0.03	0.01	0	0	0	0	0.02	0	0.04	0	0	0	0	0.02	0.01	0	0	0.09	0.28	0	0	0	0	0	0	0	0	0	0	0	0	0	0	0.01	0.05	0	0.49
RP11-314A15.2	0	0	0	0	0.05	0	0	0	0	0	0	0	0	0.07	0	0	0	0	0	0	0.03	0	0	0	0	0	0	0	0	0.1	0	0	0.05	0.03	0	0	0	0	0	0	0	0
TOMM40	0.87	1.13	0.95	1.15	0.69	0.88	5.29	2.56	4.33	4.13	2.25	1.32	1.27	1.18	2.15	0.95	1.57	2.41	1.63	1.74	3.08	2.06	2.9	4.5	0.75	0.96	1.01	1.11	2.92	1.07	2.59	1.02	1.9	2.73	3.49	1.75	1.95	1.72	3.81	2.61	2.12	3.07
RP11-536L3.4	0	0.12	2.3	0.06	0	0.2	0.23	0.48	0.15	0.24	0	0	0.63	0	2.28	0	0.04	0.08	2.69	0.13	1.16	0.37	0.04	0.07	0.22	0.86	0	0.32	0.43	0.56	0.13	0.04	0.66	0.16	0.32	0.06	1.08	0.03	0.3	0.44	0.27	1.13
RNA5SP75	0	0	0	0	0	0	0	0	0	0	0	0	0	0	0	0	0	0	0	0	0	0	0	0	0	0	0	0	0	0	0	0	0	0	0	0	0	0	0	0	0	0
RP11-108O10.8	0.02	0.09	0	0	0	0.06	0	0.17	0	0	0.06	0	0.05	0	0	0	0	0.33	0	0.06	0	0	0	0	0.02	0.34	0.01	0.03	0	0	0	0.2	0	0	0	0.05	0.06	0.2	0	0	0	0
PRSS48	0.06	0.09	0	0.34	0.23	0.21	0.36	0.21	0.42	0.08	0.11	0.04	0.31	0.53	0.28	0	0.06	0.11	0	0.23	0.31	0.18	0	0.04	0.16	0	0	0.11	0	0.15	0.46	0.06	0.23	0.52	0.41	0.07	0.2	0	0.26	0.37	0.35	0
RP11-544M22.3	0	0	0	0	0	0	0	0	0	0	0	0	0	0	0	0	0	0	0	0	0	0	0	0	0	0	0	0	0	0	0	1.66	4.63	0	0	0	0	0	2.78	0	0	1.75
AC018696.1	0	0	0	0	0	0	0	0	0	0	0	0	0	0	0	0	0	0	0	0	0	0	0	0	0	0	0	0	0	0	0	0	0	0	0	0	0	0	0	0	0	0
RP13-465B17.3	0	0	0	0	0	0	0	0	0	0	0	0	0	0	0	0	0	0	0	0	0	0	0	0	0	0	0	0	0	0	0	0	0	0	0	0	0	0	0	0	0	0
ADTRP	0	0	0.24	0	0	0	0.97	0.53	0.22	0	0.26	2.18	0	0.01	1.3	0.45	0.04	4.12	0.22	0.45	0.37	0.17	0	0	0.14	0	0.1	0.03	0.26	0.16	0.61	0	0.74	0.1	0.03	0.3	0.1	1	0.27	0.04	0.06	24.76
AQP1	0.91	7.65	0.66	1.03	0.15	0.12	2.75	2.73	2.23	0.82	3.58	16.29	10.13	5.59	19.55	2.04	2.19	3.62	32.94	3.94	8.11	4.5	0.75	2.76	2.14	1.76	4.86	1.56	6.61	5.46	32.5	33.27	7.51	17.82	1.7	0.82	1.66	1.05	1.21	2.18	0.73	4.05
SEPSECS	2.07	0.83	0.26	0.64	0.1	0.25	1.5	2.5	1.51	1.01	0.37	1.51	1.28	0.63	1.1	0.54	0.72	1.44	0.76	0.91	0.98	1.38	0.45	1.28	0.63	1.38	0.48	0.37	1.2	1.16	0.2	0.23	0.64	2.29	1.35	0.53	0.54	0.22	1.27	2.82	0.74	3.21
DCDC2C	0	0	0	0	0	0	0.03	0.06	0	0	0	0	0	0	0.15	0	0	0	0	0	0	0	0	0	0	0	0	0	0	0.02	0	0.04	0	0	0.03	0.03	0.1	0	0	0	0	0
RP3-522J7.7	0	0.08	0	0	0.02	0	0.03	0.19	0.06	0.03	0.02	0.18	0.02	0.05	0.19	0	0	0.01	0.06	0.15	0.14	0.52	0	0.12	0.01	0.08	0.02	0.03	0.24	0.14	0.18	0.06	0	0.17	0.21	0.01	0	0.07	0.29	0.27	0.08	0.29
CTD-2313N18.4	0	0	0	0	0	0.15	0	0	0	0	0	0	0	0	0	0	0	0	0	0	0	0	0	0	0.09	0	0	0	0.03	0	0	0	0	0	0	0	0	0	0	0	0	0
CWC27	0.57	2.12	2.84	2.24	0.57	2.1	7.3	10.06	5.36	2.94	2.7	7.01	4.12	4.51	3.28	1.4	5.9	2.75	4.21	4.17	5.21	4.74	1.73	2.74	2.71	1.5	1.5	1.07	6.75	5.43	2.91	3.58	4.35	5.45	3.8	1.29	4.53	2.13	4.31	7.42	2.99	14.21
MT1L	0	0.1	0	0.91	0	0.08	0.5	0.5	0.1	0	3.27	0.13	0	0	0.14	0	0.2	0.4	4.04	0.11	0.24	0.32	0	0.11	0.29	0	0.11	0.18	0.37	0.12	0.08	0	0	2.14	2.88	0.31	0	0.08	0.22	0.17	0	1.27
RNA5SP37	0	0	0	0	0	0	0	0	0	0	0	7.14	0	0	0	0	0	0	0	0	0	0	0	0	0	0	0	0	0	0	0	0	0	0	0	0	0	0	0	0	0	0
CTD-2517M22.16	0.94	2.49	0	0	0	2.14	0	1.64	0	0	0	0	0	0	0.51	0.66	0	0.53	0	0	0	1.24	2.03	0	0	0	0	0	0.69	0.14	0	0	0.35	0	0	0	3.37	0	0	0	0	0
RP11-430C7.4	0	1.12	0.67	0.16	0.16	0	0.07	0.05	0.51	0.04	0.13	0.68	0.44	0	0	0	0.46	0.51	0.16	0.31	1.9	3.17	0.09	0.12	0.26	0.1	0.1	0.21	0	0.3	0.19	0	1.02	0.24	0.08	0	0	0	0.81	0.32	0.56	1.62
CTD-2616J11.14	0	0	0	0	0	0.05	0	0.13	0.11	0	0	0	0	0	0	0	0	0	0	0	0.15	0.24	0	0.73	0	0	0	0	0	0	0.1	0	0	0	0.08	0	0	0.05	0	0.05	0	0.02
AL162415.2	0	0	0	0	0	0	0.07	0	0	0	0	0	0	0	0	0	0.08	0	0	0	0	0	0	0	0	0	0.01	0	0	0	0	0	0	0	0	0	0	0.02	0	0.02	0	0.06
IGKV1D-16	0	0.14	0	0	0	0	1.75	0	1.36	0.16	0.08	0	0.74	0	0	0	0	4.41	0	0	0	0	0	0	0	0.68	0.31	0	0	0	0	0	2.18	5	0.43	0	0	0	0.13	0	0	0
PRAMEF26	0	0	0	0	0	0	0	0	0	0	0	0	0	0	0	0	0	0	0	0	0	0	0	0	0	0	0	0	0	0	0	0	0	0	0	0	0	0	0	0	0	0
RP11-416A17.6	0.08	0.99	0	1.17	0.21	0.5	0.83	0.21	0.85	0.47	0.53	3.36	0.67	1.21	4.52	0.07	0.04	0.93	0	1.28	0.63	0.56	0	3.39	1.03	0.14	0.34	0.48	1.17	1.66	0.74	0.24	1.35	3.71	0.1	0.55	0.13	0	2.54	2.02	1.76	3.4
RP11-119F19.6	0	0.01	0	0.02	0	0	0.02	0	0.03	0	0.13	0.05	0	0.05	0	0.01	0	0.01	0	0	0	0.03	0	0.07	0.16	0	0	0	0.08	0.03	0	0.03	0.27	0.06	0.03	0	0	0	0.05	0.06	0.04	0.13
CTD-2004A9.1	0	0	0	0	0	0	0	0	0	0	0	0	0	0	0	0	0	0	0	0	0	0	0	0	0	0	0	0	0	0	0	0	0	0	0	0	0	0	0	0	0	0
RP11-1046B16.3	0	0.13	0	0	0	0.06	0.19	0.75	0.07	0	0.14	0.45	0.83	0	0.19	0	0	0.4	0.18	0.3	0.08	0.35	0	0.24	0	1.05	0	0	0.25	0.08	0.11	0	0.32	0.71	0.33	0	0.25	0	0.29	0.41	0.29	0.94
MYOM2	0.24	0.02	0	0	0	0.26	0.08	0.3	0.23	0.61	0	0.56	0.52	0.21	0.2	0.41	0	0.69	1.32	0.58	1.63	0.47	0.04	0.01	0.14	1.47	0.09	0.03	0.18	0.04	0.02	0.26	0.64	0.3	0.06	0.03	0	0.05	0.3	0.51	0.01	0.78
MIR4487	0	0	0	0	0	0	0	0	0	0	0	0	0	0	0	0	0	0	0	0	0	0	0	0	0	0	0	0	0	0	0	0	0	0	0	0	0	0	0	0	0	0
MAP9	0.5	2.62	7.18	7.51	4.54	2.85	7.45	9.12	8.12	6.68	3.89	2.63	5.03	3.88	3.76	1.88	5.07	5.2	2.55	5.76	11.33	4.83	2.29	1.52	2.6	1.4	2.92	1.56	5.15	5.54	4.68	4.73	2.31	3.94	4.53	2.23	1.79	1.35	7.87	10.77	2.9	2.11
CTD-2528L19.4	0	0	0	0.3	0	0.13	0	0	0	0	0	0	0.12	0	0.08	0.1	0	0	0	0	0.89	0	0	0	0	0.1	0	0.13	0.42	0.12	0	0.27	0	0.64	0	0.08	0.83	0	0.17	0	0	0
AC098817.4	0	0	0	0	0	0	0	0	0	0	0	0	0	0	0	0	0	0	0	0	0	0	0	0	0	0	0	0	0	0	0	0	0	0	0	0	0	0	0	0.06	0	0
EVX1	0	0.03	0.98	0.83	0.13	0	1.03	1.75	0.08	0.1	0.14	0	0.31	0.01	0.08	0	0.02	0.02	0	0.05	0.45	0.13	0	0	0	0	0.23	0.37	0.07	0.05	0.24	0.54	0	0.13	0	0.11	0.23	0.14	0.83	1.52	0.01	0
GLYATL1P1	0.36	0.97	0.56	0.5	0.87	1.27	0.16	0.22	0.4	0.28	0.25	0.22	1.65	0.27	0.14	0	0.45	0.29	0.66	3.38	0.1	0.03	0.5	0	0.8	0.22	0.26	0.39	1.93	1.63	1.47	0.19	0.59	1.04	5.83	0.7	0.17	0.07	1.56	0.89	1.61	0.07
RNU7-147P	0	0	0	0	0	0	0	0	0	0	0	0	0	0	0	0	0	0	0	0	0	0	0	0	0	0	0	0	0	0	0	0	0	0	0	0	0	0	0	0	0	0
APIP	2.39	2.23	1.74	1.34	1.45	3.14	3.05	3.25	3.57	2.79	2.73	5.06	4.17	2.65	2.18	1.65	6.98	3.75	4	3.53	5.77	4.86	1.45	1.14	2.75	0.63	2.77	1.93	5.19	6.7	2.65	2.42	3.21	3.76	2.91	2.19	2.19	0.35	8.38	9.09	2.95	5.67
FOXP1	5.81	11.74	35.91	35.75	14.25	5.97	28.56	29.92	21.63	22.53	20.82	39.55	32.92	23.51	49.53	25.37	15.89	26.98	24.24	44.64	60.21	67.46	10.27	19.36	12.8	6.07	15.22	10.57	42.52	25.73	15.4	17.1	31	39.13	14.73	4.61	14.41	4.65	52.78	92.5	13.22	194.53
RP11-2C23.1	0	0.06	0	0	0	0	0	0.34	0.11	0	0.04	2.01	0.84	0	0	0	0.06	0.11	0	0.06	0.27	0	0	0.7	0.68	0.5	0.03	0	0	0.49	0	0	0	0	0	0	0.04	0	0	0.05	0	1.4
RP11-430H12.2	0	0	0	0	0	0.01	0.02	0	0.04	0.03	0	0.12	0.02	0	0.14	0	0	0	0.69	0	0	0	0.01	0	0.01	0.43	0.02	0	0.04	0.09	0	0.06	0.12	1.28	0.01	0	0	0	0.09	0.03	0	0.04
MAF1	1.29	2.14	4.65	8.82	7.36	5	13.4	6.87	30.62	29.76	14.86	5.4	3.33	3.07	7.87	2.6	8.17	5.12	10.54	4.21	45.7	27.61	1.77	8.97	8.41	1.96	4.12	2.36	10.01	6.31	3.91	3.15	9.91	12.92	5.07	3.23	5.79	5.53	24.18	24.99	6.6	14.14
OR5L2	0	0	0	0	0	0	0	0	0	0	0	0	0	0	0	0	0	0	0	0	0	0	0	0	0	0	0	0	0	0	0	0	0	0	0	0	0	0	0	0	0	0
XXbac-BPG300A18.16	0	0.82	0	0	0	0.52	0	0	0.75	0.34	0	0	0.87	0	4.17	0.36	0.95	2.51	0	0	0	0	0	0	0.73	0	0.14	0	2.8	0.36	0	1.09	3.24	2.07	0	0.05	0.85	0	1.45	0	0	0.19
PRAMEF4	0	0	0	0	0	0	0	0	0	0	0	0	0	0	0	0	0	0	0	0	0	0	0	0	0	0	0	0	0	0	0	0	0	0	0	0	0	0	0	0	0	0.02
PLCE1	0.14	0.47	0.51	0.52	0.11	0.29	0.81	1.42	0.42	0.25	0.54	1.02	0.83	0.59	2.41	0.54	0.27	1.12	1.48	0.33	0.65	0.54	0.51	0.44	0.67	0.44	0.44	0.1	0.92	0.47	0.49	0.76	0.71	2.28	0.27	0.11	0.17	0.01	0.32	1.09	0.55	0.58
RP11-550F7.1	0	0	0.03	0.06	0	0.02	0.03	0.02	0	0	0	0	0.18	0	0	0	0.04	0	0.01	0.04	0	0	0	0.01	0.12	0	0.04	0.02	0.12	0.09	0	0.33	0	0.02	1.32	0.12	0	0	0.04	0.02	0	0.03
RAD17	1.25	1.03	2.29	2.53	1.53	1.67	8.62	8.22	3.28	1.58	3.87	5.08	1.63	2.08	3.4	2.42	2.19	1.87	1.35	3.5	3.32	4.73	1.51	1.45	1.74	0.94	0.99	0.66	4.19	3.4	2.02	2.52	1.64	3.12	1.14	0.5	2.49	1.57	3.84	4.37	1.35	6.74
AC005086.3	0	0	0	0	0	0	0	0	0	0	0	0	0	0	0	0	0	0	0	0	0	0	0	0	0	0	0	0	0	0	0	0	0	0	0	0	0	0	0	0	0	0
RP11-270L13.1	0	0	0	0	0	0	0	0	0	0	0	0	0	0	0	0	0	0	0	0	0	0	0	0	0	0	0	0	0	0	0	0	0	0	0	0	0	0	0	0	0	0
MITD1	2.9	1.96	3.67	3.88	0.82	2.91	3.53	7.57	4.32	2.87	1.54	25.33	8.02	6.04	7.68	1.75	7.79	4.48	3.41	2.67	4.69	3.54	2.03	2.77	1.71	4.02	2.13	0.99	4.47	5.53	3.65	4.03	4.46	6.79	4.84	1.44	3.51	3.04	9.76	16.64	3.85	30.28
ZMAT3	0.6	3.11	1.1	0.61	0.56	0.78	2.18	2.87	2.09	0.78	0.69	4.42	1.53	1.51	2.47	0.7	2.5	1.83	2.01	1.32	0.96	0.73	0.55	1.44	1.04	1.01	0.66	0.38	1.14	0.9	0.71	1.33	1.71	2.33	0.89	0.44	1.9	0.29	0.75	1.56	0.95	7.14
CTD-2021A8.1	0	0	0	0	0	0	0	0	0	0	0	0	0	0	0	0	0	0	0	0	0	0	0	0	0	0	0	0	0	0.02	0	0	0	0	0	0	0	0	0	0	0	0
SPCS2	6.03	12.26	15.99	15.6	6.23	31.46	45.67	39.87	48.49	37.17	40.48	31.2	40.66	32.45	22.53	13.28	30.45	27.35	16.69	20.21	57.12	75.08	9.97	17.72	9.84	7.07	12.31	6.39	50.32	40.79	20.91	24.65	26.38	31.76	18.8	9.69	21.44	10.27	45.99	65.7	19.21	25.58
DGCR11	0.04	0.33	0.02	0.02	0	0.02	0.13	0.26	0.19	0.08	0.1	0.8	0.16	0.24	0.03	0.02	0.23	0.09	0.15	0.37	0.48	0.27	0.02	0.05	0.19	0.29	0.08	0.05	0.33	0.11	0.29	0.1	0.5	0.23	0.15	0.03	0.32	0	0.89	0.38	0.15	0.88
PAX3	0.01	0	0	0	0	0	0	0	0	0.12	0	0	0	0	0	0	0	0.24	0	0	0	0	0.01	13.29	0	0	0	0	0	0.01	0	0	0	0	0	0	0	0	0	0	0	0
PRRT1	0	0.08	0.11	0.09	0	0.11	0.15	0.13	0.23	0.09	0.03	0.11	0.14	0.07	0.24	0	0.1	0.32	1.4	0.09	0.43	0.38	0	0.69	0.02	0	0.14	0	0.04	0.2	0.12	0.19	0.02	0.75	0.05	0.1	0.27	0.1	0.09	0.03	0.12	0.08
DESI2	1.05	0.7	2.67	0.93	0.43	0.58	3.18	5.73	6.26	1.67	4	2.22	2.07	3.56	3.29	0.78	9.97	2.86	2.47	0.89	6.99	2.1	4.36	8.11	2.28	0.64	1.28	0.9	3.51	3.96	2.79	3.01	2.96	3.41	1.63	0.91	2.82	1.35	3.41	6.92	1.61	4.46
RP13-554M15.2	0.06	0.2	0	0	0.13	0.02	0	0.02	0.08	0.23	0.01	0.19	0.19	0	0.73	0.02	0.2	0.14	0.2	0.09	0.5	0.13	0	0.02	0.24	0.18	0.07	0.05	0.65	0.14	0.35	0.17	1	1.27	0.45	0.09	0.14	0	0.74	0.3	0.14	0.11
MIR5090	0	0	0	0	0	0	0	0	0	0	0	0	0	0	0	0	0	0	0	0	0	0	0	0	0	0	0	0	0	0	0	0	0	0	0	0	0	0	0	0	0	0
MT1A	0	0	0	0	0	0.09	0.15	0	0	0.1	0.91	0	0	0	0	0	0.11	0.21	0.07	0	0	0	0	0	0	0	0	0	0	0	0	0	0.21	4.35	1.84	0.92	0	0	0	0	0	0.15
COX17	2.87	5.09	0.62	3.07	0.99	8.18	10.15	12.75	30.52	17.17	13.73	7.03	8.38	14.09	17.12	18.95	14.94	7.4	22.54	20.45	27.47	16.67	8.87	14.62	7.19	2.02	14.07	5.47	20.7	15.01	7.43	6.01	9.73	9.57	9.89	5.97	9.04	7.83	10.73	8.36	10.89	15.45
PSORS1C3	0.78	0.17	0	0	0	0	0.16	0.4	0	0	0	0	0	0	0	0	0.11	0	0.23	0.06	0	0	0	0	0.05	0	0.03	0	0.37	0.03	0	0	0	0.12	0.09	0.04	0	0	0.12	0.1	0	1.1
RP11-588F10.1	0	0	0	0	0	0	0	0	0	0	0	0	0	0	0	0	0	0	0	0	0	0	0	0	0	0	0	0	0	0	0	0	0	0	0	0	0	0	0	0	0	0
NLGN2	0.08	0.6	0.71	0.53	0.1	0.07	2.73	2.28	1.58	1.01	0.69	0.65	0.21	0.17	0.74	0.22	0.37	0.69	1.12	0.11	1.15	0.43	0.1	1.55	1.06	0.13	0.41	0.18	2.39	1.6	0.67	0.54	1.79	2.35	0.87	0.36	0.29	0.06	0.3	0.97	0.32	0.61
RP11-771F20.1	0	0	0.08	0.07	0	0	0	0	1.59	0.04	0	0.3	0.11	0	0.18	0	0.08	0.12	0	0.87	0.15	0.04	0.08	0.17	0.04	0	0.46	0	0	0	0.03	0.08	0.12	0	0.15	0	0.03	0	0.04	0.07	0.04	0
HAO1	0.02	1.14	0.05	0.29	0	0.08	0.01	0	0.2	0.17	0	0	0	0	0	0	0.8	0	0	0	0	0	0	0	0	0	0	0	0	0	0	0	0	0	0	0	0	0.06	0.02	0	0	0
CTD-2342N23.3	0	0	0	0.27	0	0.05	0	0	0	0.1	0.02	0	0	0	0	0	0.2	0	0	0	0.03	0.06	0	0	0	0	0.06	0	0	0	0	0.06	0	0	0	0	0.02	0	0	0	0.02	0.79
CTD-2561B21.3	0	0	0	0	0	0	0	0	0	0	0	0	0	0	0.53	0	0	0	0	0	0	0	0	0	0	0	0	0	0	0	0	0	0	0	0	0	0	0	0.07	0	0	0.09
RP11-351K16.4	0	0	0.53	0.13	0	0.1	0.17	0.36	0.08	0.07	0	0	0.05	0	0.16	0	0	0.23	0.03	0.22	0.09	0.04	0.11	0.16	0.04	0	0.02	0	0.04	0.25	0.19	0	1.1	0.28	0.1	0	0.03	0	0.08	0.44	0.1	0.48
PKMYT1	2.22	1.18	0.23	0.77	1.72	4.83	10.29	4.28	2.62	1.42	5.23	0.5	5.98	4.79	2.72	2.53	2.45	4.09	2.06	1.77	10.95	7.69	3.62	12.86	4.5	0.28	2.1	0.52	6.66	2.01	5.33	1.15	5.75	1.28	5.52	5.53	2.27	1.25	7.56	6.35	3.17	10.28
SHISA4	0.65	0.9	0.38	0.19	0.27	0.25	1.68	1	0.57	0.53	1.34	0.13	0.43	0.23	0.94	0.09	1.11	0.47	0.64	0.43	1.93	0.13	0.25	0.78	0.42	1.49	0.73	0.41	1.27	0.87	0.59	0.54	0.44	2.17	1.18	0.23	1.3	0.66	1.36	1.34	0.25	0.17
OR4A7P	0	0	0	0	0	0	0	0	0	0	0	0	0	0	0	0	0	0	0	0	0	0	0	0	0	0	0	0	0	0	0	0	0	0	0	0	0	0	0	0	0	0
RP11-452N17.1	36.99	35.59	1.73	0	2.38	193.68	23.68	201.26	29.84	24.34	77.21	146.7	118.41	94.62	76.78	151.39	245.29	78.84	39.84	42.19	141.75	123.61	44.07	27.97	42.36	65.16	74.29	52.57	120.09	76.6	194.2	275.08	83.53	125.92	92.7	83.01	130.16	76.28	124.97	117.9	126.94	157.09
RP11-508N22.4	0	0.04	0	0.18	0	0.03	0	0.04	0	0.03	0	0	0.1	0	0	0	0.04	0	0.02	0.04	0	0.04	0	0.03	0	0	0.04	0.07	0.03	0.08	0.27	0.07	0	0.04	0.06	0	0	0	0.12	0.06	0.13	0.15
AP001626.2	0.05	0	0	0	0	0.02	0.08	0.07	0.03	0.01	0	0	0.04	0	0	0	0	0	0	0	0.14	0.09	0	0	0	0	0.05	0	0.11	0.15	0.01	0	0.02	0.43	0.13	0.03	0.23	0	0.1	0.1	0.02	0.06
FAM89B	0.49	4.07	8.09	6.19	1.99	1.06	17.39	9.43	17.58	11.26	13.94	2.72	5.4	7.49	3.05	1.08	8.21	2.71	7.81	6.27	14.02	13.98	1.14	7.82	7.89	1.12	4.24	1.83	9.03	4.71	5.12	2.68	3.35	2.95	4.43	4.39	2.87	6.26	17.83	18.73	3.46	8.87
RP11-566H16.2	0	0	0	0	0	0	0	0	0	0	0	0	0	0	0	0	0	0	0	0	0	0	0	0	0	0	0	0	0	0	0	0	0	0	0	0	0	0	0	0	0	0
IGLJ6	0	0	0	0	0	0	0	0	0	0	0	0	0	0	0	0	0	0	0	0	0	0	0	0	0	0	0	0	0	0	0	0	0	0	0	0	0	0	0	0	0	0
RP11-740P5.3	0	0	0	0	0	0	0	0	0	0	0	0	0	0	0	0	0	0	0	0	0	0	0	0	0	0	0	0	0	0	0	0	0	0	0	0	0	0	0	0	0	0
RP11-703P11.1	0	0	0	0	0	0	0	0	0	0	0	0	0	0	0	0	0	0	0	0	0	0	0	0	0	0	0	0	0	0	0	0	0	0	0	0	0	0	0.06	0	0	0
CTD-2266L18.1	0	0.16	0	0	0	0	0	0.16	0	0	0.11	0	0	0	0	0	0	0	0	0	0	0.52	0	0	0	0	0	0.45	0.15	0.4	0	0.69	0	0	0.13	0	0	0.24	1.46	0.7	0.29	0
MED8	1.22	2.35	3.68	3.27	1.43	1.6	9.53	9.14	3.72	3.17	2.98	3.31	3.3	4.41	3.57	1.96	1.46	2.66	1.4	2.01	12.58	11.33	1.99	2.69	1.84	6.53	2.16	1.33	5.48	4.49	3.21	3.55	3.49	2.7	1.88	0.58	2.38	1.17	7.84	8.89	1.74	8.74
PHF1	0.58	2.77	3.1	3.27	1.02	1.37	5.15	5.29	3.73	1.15	4.15	8.35	2.41	1.86	9.2	0.89	2.56	2.67	4.07	2.93	11.16	8.76	0.06	10.38	2.56	0.77	2.37	1.26	4.36	4.92	1.87	3.54	3.99	6.65	3.92	2.77	1.53	1.63	2.96	5.08	3.11	15.22
IGHV1-24	0	1.08	0	0	0	0	5.53	0.5	16.61	0.36	1.85	33.9	0.83	0	0	0	0.2	6.33	0	0	0	0	0.09	0	0	0.23	0.46	0	0.09	0.42	0	0	1.47	0	0	0.08	0	0	0.22	2.23	0.35	5.63
RNU6-1329P	0	0	0	0	0	0	0	0	0	0	0	0	0	0	0	0	0	0	0	0	0	0	0	0	0	0	0	0	0	0	0	0	0	0	0	0	0	0	0	0	0	0
AC103563.9	0	0	0	0	0	0	0	0	0	0	0	0	0	0	0	0	0	0	0	0	0	0	0	0	0	0	0	0	0	0	0	0	0	0	0	0	0	0	0	0	0	0
FAM69A	0.12	0.63	2.31	3.73	0.22	0.08	1.96	2.71	1.75	0.74	2.47	6.18	5.58	1.61	0.8	0.16	1	1.76	1.87	0.69	1.09	0.52	0.35	0.85	0.63	0.33	0.59	0.27	2.98	3.02	1.3	2.33	2.43	2.14	0.41	0.19	0.59	0.05	0.91	1.81	0.45	3.84
CTC-425K20.1	0.51	1.3	0.38	0	0	0.32	0	0.15	0	1.02	0	0	1.48	0	0	0.2	0	0	0.66	0.34	0.74	1.7	0	0	0	0	0	0	0.21	3.85	0	0	0	0	0.32	0	0	0	1.43	5.61	0	0
ANKMY1	0.13	0.84	1.43	0.7	0.29	0.46	0.81	0.91	0.69	0.49	0.46	1.27	1.23	1.05	1.7	0.08	0.62	0.97	0.6	1.02	3.71	2.99	1.26	1.47	1.07	0.61	0.66	0.99	0.98	1.24	0.42	0.48	2.93	2.62	1.05	0.53	0.64	0.83	0.96	1.43	1.3	4.86
PSMB6	3.96	5.53	3.52	3.02	1.29	4.26	24.12	22.01	14.12	8.52	12.3	14.94	9.85	9.05	17.87	8.67	11.9	12.49	21.56	6.03	24.83	18.77	5.67	19.19	1.93	0.66	8.76	4.9	21.87	10.19	3.6	3.82	13.5	19.24	11.14	5.63	12.95	8.53	16.67	15.39	4.49	26.97
CIB4	0	0	0.12	0	0	0	0	0.06	0	0	0.27	0	0.31	0.07	0.24	0.49	0.11	0	0	0	0	0	0	0	0	0	0.04	0	0.05	0	0	0.23	0	0	0	0	0.25	0	0	0	0	0
RP11-493E3.1	0	0.58	0	0.21	0.43	0.22	0.75	2.18	0.82	0.37	0.06	1.98	0.51	0.1	0.58	0	0	0.49	0	1.39	1.39	0.78	0.32	1.3	0.04	0.32	0.25	0.26	0.15	0.75	0.55	0.32	1.61	0.22	0.9	0.03	0.03	0	1.22	1.79	0.82	1.09
GUCY1A3	2.15	5.92	14.96	17.64	8.78	13.28	23.26	26.99	16.65	9.84	22.08	6.73	20.14	27.74	21.77	6.07	26.72	19.52	29.88	35.26	18.36	12.88	8.44	1.16	6.83	1.68	10.9	4.99	37.14	30.07	25.99	52.47	9.5	16.99	13.79	4.77	15.11	6.39	31.85	44.79	7.99	0.78
RP11-440D17.4	0	0.36	0.17	0.43	0.58	0.68	0.73	1.32	0.8	1.03	0.1	0.29	1.1	0.17	0.1	0.19	0.29	2.29	0.05	0.41	1.14	0.84	0.68	0	0.34	0	0.37	0.79	0.53	0.3	0	0	1.12	0.38	0.12	0	0.16	0	4.6	3.06	0.5	1.92
PRKG2	0	0.26	1.09	0.2	0	0.13	0.01	0.02	0.02	0	0.24	0.68	0.61	0.09	0.37	0.33	1.5	0.83	2.23	14.26	0	0	0.05	0.17	0.28	0	0.16	0.04	6.06	5.65	0.78	7.63	0.32	0.1	0.21	0.02	37.18	0.4	5.59	43.39	0.77	0
RP11-292B1.1	0	0	0	0	0	0	1.39	1.7	0	1.97	0	0	0	0	0.04	0	0	0	0.1	0.93	0.96	1.47	0	0.01	0	0	0	0	0	0	0.02	0	0	0	0	0	0.19	0.05	0	0.62	0	0
FBXO45	0.09	0.39	1.9	1.5	0.74	1.04	2.97	2.93	5.31	2.26	0.48	0.8	2.25	2.69	1.19	0.66	3.33	2.57	1.14	1.25	1.69	1.79	1.15	1.97	0.55	0.62	1.01	0.52	2.18	2.28	1.37	1.24	1.96	2.34	0.73	0.3	1.66	0.81	2.51	3.55	1.72	1.87
RP11-8J23.1	0	0	0	0	0	0	0	0	0	0	0	0	0	0	0	0	0	0	0	0	0	0	0	0	0	0	0	0	0	0	0	0	0	0	0	0	0	0	0	0	0	0
RP11-339A11.3	0	0	0	0	0	0	0	0	0	0	0	0	0	0	0	0	0	0	0	0	0	0	0	0	0	0	0	0	0	0	0	0	0	0	0	0	0	0	0	0	0	0
AMZ2	4.93	5.95	14.1	13.61	13.01	12.77	13.79	12.04	25.76	14.38	10.85	16.04	14.43	13.23	6.8	6.47	18.32	8.18	6.12	9.56	32.33	19.71	6.66	14.55	7.08	6.81	8.84	3.75	21.53	13.58	6.72	8.37	8.67	8.2	7.74	5.17	5.28	5.29	20.37	23.07	10.48	15.68
RP11-177C12.4	0	0	0	0	0	0	0.03	0.36	0	0.04	0	2.82	0	0	0.19	0	0	0	0	0	0	0.05	0	0.03	0	0	0	0	0	0.15	0	0.09	0.55	0.14	0.04	0.1	0	0	0.1	0.19	0	1.41
RP11-605F22.2	0	0	0.13	0	0	0	0	0	0	0	0	0	0	0	0	0	0	0	0	0	0	0	0	0.03	0	0	0.04	0	0	0	0	0	0	0	0	0	0	0	0	0	0.05	0.25
RP13-582L3.4	0	0	0	0	0	0	0	0	0	0	0	0	0	0	0	0	0	0	0	0	0	0	0	0	0	0	0	0	0	0	0	0	0	0	0	0	0	0	0	0	0	0
TMEM52	0	0.41	0	0.2	0.24	0.06	0.76	0.59	0.98	1.75	0.77	0	0.04	0.21	0.18	0.38	0.47	0.6	0	0.19	4.17	1.49	0.56	1.05	0.2	0	0.24	0.34	1.43	0.22	0.7	0.55	0.62	0.07	0.58	0.2	0.04	0.32	0.65	1.01	0.13	0.35
RPS2P24	0	0	0	0	0	0	0	0	0	0	0	0	0	0	0	0	0	0	0	0	0	0	0	0	0	0	0	0	0	0	0	0	0	0	0	0	0	0	0	0	0	0
HLA-DRB1	0.05	2.34	6.87	24.38	0.21	0.14	6.44	12.87	4.82	0.3	28.88	151.13	1.46	3.35	45.35	0.95	17.06	73.64	55.94	1.62	15.17	11.45	0.27	3.08	0.73	1.66	1.04	0.98	25.42	15.35	1.7	1.17	6.27	13.76	6.34	5.47	4.6	5.03	1.63	6.99	2.6	1218.37
PCDH8P1	0	0	0.02	0	0	0	0.01	0	0	0	0	0	0	0	0	0	0	0	0	0	0	0	0	0	0	0	0	0	0	0.01	0	0	0	0	0	0	0	0	0	0	0	0.03
AC092675.4	0	0	0	0	0	0	0	0	0	0	0	0	0	0	0	0	0	0	0	0	0	0	0	0	0	0	0	0	0	0	0	0	0	0	0	0	0	0	0	0	0	0
RP11-474P2.7	0.03	0.36	0.07	0.22	0	0.05	0.14	0.39	0.09	0.09	0.04	0.35	0.64	0.05	0.38	0	0.01	0.44	0	0.17	0.23	0.47	0.02	0.17	0.32	0.04	0.18	0.16	0.18	0.39	0.13	0.1	0.4	0.09	0.08	0	0.27	0.01	0.12	0.4	0.27	0.85
RP11-381K7.1	0	0	0	0	0	0	0	0	0	0	0	0	0	0	0	0	0	0	0	0	0	0	0	0	0	0	0	0	0	0	0	0	0	0	0	0	0	0	0	0	0	0
RP11-325E14.5	0.08	0.08	0	0.2	0	0	0.29	0.08	0.08	0.28	0.17	2.19	0.8	0.14	0.11	0.07	0.31	0.23	0.52	1.09	0.28	0.29	0.12	0.09	0.37	0.44	0.02	0	0.29	0.2	0.13	0.11	0.59	0.45	0.39	0.28	0.24	0	0.26	0.2	0.3	1.14
RP11-269G24.8	0.06	0	0.83	0	0	0.05	0.04	0.06	0.31	0.22	0.09	0	0.68	0.22	0.09	0	0	0	0	0.07	0.45	0.2	0	0.02	0	0	0	0	0	0	0.21	0.49	0.77	0.07	0	0	0	0	0	0.05	0.21	0.78
GCNT4	0.12	0.03	0.29	0.2	0.02	0	0.07	0.16	0.11	0.03	0.04	1.95	0.1	0.09	0.1	0	0.09	0.06	0.46	0	0.08	0	0.06	0.01	0.01	0.2	0.03	0	0.05	0.07	0.01	0.01	0.23	0.54	0	0.01	0.04	0.05	0.02	0.23	0.02	0.14
EFCAB1	0.05	0.01	0	0.1	0	0	0.03	0.57	0.01	0.38	0.21	0.07	0	0	0.04	0	0.07	1.15	0	0	0.04	0	0	0	0.31	0	0.25	0.05	0.4	0.03	0.04	0.01	0.33	0.41	0	0	0	0	0.19	0.58	0	0
AC012506.2	0	0	0	0	0	0	0	0	0	0	0	0	0	0	0	0	0	0	0	0	0	0	0	0	0	0	0	0	0	0	0	0	0	0	0	0	0	0	0	0	0	0
KLK8	0	0	0	0	0	0	0	0	0	0	0	0	0	0	0	0	0	0	0	0	0.43	0.23	0	0	0	0	0	0	0	0	0	0	0	0	0.46	0	0	0	0	0	0	0
RN7SL541P	0	0.41	0	0	0	0	0	0	0	0	0	0	0	0	0	0	0	0	0	0	0	0	0	0	0	0	0	0	0	0	0	0	0	0	0	0	0	0	0	0	0	0
MIR8081	0	0	0	0	0	0	0	0	0	0	0	0	0	0	0	0	0	0	0	0	0	0	0	0	0	0	0	0	0	0	0	0	0	0	0	0	0	0	0	0	0	0
RP1-161C16.1	0	0	0	0	0	0	0	0	0	0	0	0	0	0	0	0	0	0	0	0	0	0	0	0	0	0	0	0	0	0	0	0	0	0	0	0	0	0	0	0	0	0
SNX27	1.87	3.58	15.98	10.62	3.13	5.04	17.56	23.48	10	4.98	5.53	12.14	11.03	7.32	17.31	9.9	12.52	14.61	5.49	5.83	20.46	22.7	4.48	6.87	7.39	6.85	3.76	2.83	16.16	14.93	8.05	11.62	20.05	14.84	7.12	2.47	10.05	1.75	17.56	23.14	8.52	24.7
RP5-916O11.3	0	0.63	0	0.07	0.02	0.03	0.08	0.12	0.15	0.01	0.06	0	0.83	0.06	0.02	0.03	0.02	0	0.02	0.48	0.04	0	0	0.05	0.44	0.42	0.14	0.03	0.62	0.56	0.25	0.05	0.87	0.64	0.35	0.14	0.09	0	0.26	0.66	0.46	0.79
TTLL13	0	0	0	0	0.02	0.12	0	0.04	0.09	0.29	0.1	0	0.04	0.03	0	0.01	0	0.02	0	0.1	0.02	0.04	0	0	0	0	0.09	0	0.02	0.14	0.12	0.03	0	0	0	0	0	0	0.15	0.11	0	0.2
MTF2	1.64	2.66	0.87	1.49	1.63	2.39	5.28	8	7.67	5.26	2.81	7.8	4.94	2.45	3.89	0.4	3.14	3.03	1.58	2.35	9.29	3.75	1.07	3.5	3.67	2.38	2.14	1.36	6.35	4.22	3.11	3.3	6.25	3.63	1.52	0.55	2.37	1.32	5.66	5.75	1.51	13.45
RP11-290L1.4	0.06	0	0.39	0.11	0	0.07	0.1	0.8	0.54	0.21	0.42	0.41	0.52	0	1.25	0.15	0	0.59	0.42	0.29	1.6	0.34	0.27	0.6	0.55	0.31	0.14	0.21	0.73	0.44	0.48	0.46	0.78	0.81	0.46	0.07	0.16	0	0.36	0.41	0.26	1.13
RP11-885B4.1	0.04	0.15	0	0	0	0	0	0	0.05	0	0	0	0	0	0	0	0.1	0	0	0	0	0	0	0.01	0	0	0	0	0	0	0.03	0	0	0.1	0.03	0	0	0	0	0	0	0.08
RP1-163G9.1	0	0	0	0.03	0	0	0.1	0.29	0.01	0.21	0.01	0.89	0	0	0	0	0	0	0.54	0	0.01	0.25	0	0	0	0	0.03	0.04	0	0.01	0	0.09	0	0	0.05	0	0	0	0	0.04	0.01	0.02
NOBOX	0	0	0	0	0	0	0	0	0	0	0	0	0	0	0	0	0	0	0	0	0	0	0.02	0	0	0	0	0	0	0	0	0	0	0	0	0	0	0	0.03	0	0	0
RP11-399H11.3	0	0	0	0	0	0	0	0	0	0	0	0	0	0	0	0	0	0	0	0	0	0	0	0	0	0	0	0	0	0	0	0	0	0	0	0	0	0	0	0	0	0
AC079005.2	0	0	0	0	0	0	0	0.02	0.14	0.04	0	0.48	0	0.05	0	0	0	0	0	0.09	0.2	0.04	0	0.02	0.02	0	0.08	0.04	0.04	0.02	0.05	0.12	0.26	0	0.07	0	0	0	0.09	0.07	0.04	0.03
RP11-345I18.1	0	0	0	0	0	0	0	0	0	0	0	0	0	0	0	0	0	0	0.84	2.96	1.69	0	0.64	0	0	0	0	1.14	0	0	0	0	1.64	0	0.93	0	0	0	0	0.96	0	0
RP11-95H3.1	0.08	0.04	0	0	0	0	0.09	0	0.08	0	0	0	0	0	0	0	0	0	0	0	0	0	0	0	1.25	0.05	0	0	1.19	0.07	0	0.12	0.51	0	0	0	0	0	0	1.17	0.07	0
IGLJCOR18	0	0	0	0	0	0	0	0	0	0	0	0	0	0	0	0	0	0	0	0	0	0	0	0	0	0	0	0	0	0	0	0	0	0	0	0	0	0	0	0	0	0.8
RP11-526D8.7	0	0	0	0	0	0	0	0	0	0	0	0	0	0	0	0	0	0	0	0	0.08	0	0.02	0	0	0	0	0	0	0	0	0	0	0	0.01	0	0	0	0.02	0	0	0.15
SLX1A-SULT1A3	0.55	0.8	0.74	0.4	0.21	0.22	1.18	0.94	0.81	0.64	0.33	1.79	0.8	0.49	2.18	0.06	0.7	1.99	2.14	1.44	1.01	0.53	0.08	1.82	0.82	0.62	0.62	0.52	1.37	1.85	1.5	0.51	1.04	2.3	1.47	1.02	0.38	0.55	2.62	2.26	2.42	6.3
PCGF7P	0.03	0	0	0	0	0	0	0.06	0.03	0	0	0	0	0	0	0	0	0	0	0.03	0	0.03	0	0	0	0	0	0	0	0.02	0	0	0.05	0	0.07	0.02	0	0.02	0.09	0.07	0.05	0.04
LA16c-431H6.7	0.01	0.5	0.27	0.4	0.16	0.2	0.36	0.84	0.55	0.31	0.21	1.58	0.37	0.39	0.5	0.08	0.05	0.19	0.91	1.26	1.62	1.11	0.16	0.34	0.28	0.36	0.34	0.22	0.63	0.64	0.66	0.23	0.92	0.48	1.04	0.27	0.64	0.73	0.95	1.15	0.63	1.38
CTB-179I1.1	0	0	0	0	0	0	0.06	0	0.04	0	0	4.95	0	0.1	0	0	0.13	0.22	0.12	0.05	0	0.37	0	0	0	0	0	0	0.16	0.18	0.07	0	0.04	0	0	0	0.03	0	0	0.04	0.04	0
RP11-20F24.6	0	0	0.17	3.79	0	0	0	0	0	0	0	0	0	0	0	0	0.06	0	4.81	38.75	0	0	0	0	19.81	17.46	0.1	0	16.55	15.23	0	0	0	0	0	0	0	0	3.22	5.8	26.17	0.42
RP5-972B16.2	0	0	0	0	0	0	0	0	0	0	0	0	0	0	0	0	0	0	0	0	0	0	0	0	0	0	0	0	0	0	0	0	0	0	0	0	0	0	0	0	0	0
RP11-640E11.2	0	0	0	0	0	0	0	0	0	0	0	0	0	0	0	0	0	0	0	0	0	0	0	0	0	0	0	0	0	0	0	0	0	0	0	0	0	0	0	0	0	0
OR52E1	0	0	0	0	0	0	0	0	0	0	0	0	0.13	0	0	0	0	0	0	0	0	0	0	0	0	0	0	0	0	0	0	0	0	0	0	0	0	0	0	0	0	0
RP11-106M3.2	0	0.02	0	0	0	0	0.02	0	0.06	0	0.03	0	0	0.03	0	0	0.03	0	0	0.16	0.02	0	0	0	0	0	0	0.08	0.12	0.01	0	0	0.17	0.1	0	0	0	0	0	0	0.03	0.49
RP5-940J5.8	0	0.12	0	0	0	0	0	0	0.12	0	0	0.65	0.17	0	0	0	0	0	0	0	0	0	0	0	0	0	0	0	0	0	0	0	0	0	0	0	0	0	0	0	0	0.17
HIST2H3PS2	0	0	0	0	0	0	0	0	0	0	0.18	0.13	0	0	0	0	0.1	0.1	0	0	0	0	0	0	0	0	0.06	0	0	0	0	0	0	0	0	0	0	0	0	0	0	0
RNU6-391P	0	0	0	0	0	0	0	0	0	0	0	0	0	0	0	0	0	0	0	0	0	0	0	0	0	0	0	0	0	0	0	0	0	0	0	0	0	0	0	0	0	0
RP11-90L9.7	0	0	0	0	0	0	0	0	0	0	0	0	0	0	0	0	0	0	0	0	0	0	0	0	0	0	0	0	0	0	0	0	0	0	0	0	0	0	0	0	0	0
ATP2A1	0.01	0.02	0	0.22	0.17	0.56	0.13	0	0.44	0.23	0.32	1.19	0.02	0.03	0.32	0	0.28	3.23	0.43	0.1	1.31	0.61	0.3	1.35	3.58	0.59	0.25	0.79	1.57	1.44	0.68	0.57	1.8	0.56	1.81	0.43	0.13	1.23	0.4	0.52	3.01	2.08
IGKV1OR22-5	0	0	0	0	0	0	0	0	0	0	0	0	0	0	0	0	0	0	0	0	0	0	0	0	0	0	0	0	0	0	0	0	0	0	0	0	0	0	0	0	0	0.19
RP13-726E6.2	0	0	0	0	0	0.07	0.02	0.13	0	0	0	0	0.03	0.03	0	0	0	0.1	0	0.06	0.03	0	0	0	0	0	0.01	0.05	0	0.04	0	0	0	0	0.06	0.16	0.12	0	0.03	0.24	0.11	0.28
CALHM1	0	0	0	0	0	0	0.01	0	0	0	0	0.1	0	0	0	0	0	0	0	0	0	0	0	0	0	0.06	0	0	0.03	0.02	0	0	0	0.01	0	0	0	0	0	0	0	0.06
ZNF880	0.51	2.07	3.33	1.66	1.17	2.97	6.15	11.7	8.99	6.64	3.71	4.41	7.55	8.24	8.54	2.55	9.85	2.88	6.55	4.85	14.88	13.81	1.26	5.45	2.52	3.59	2.89	1.7	3.99	4.8	5.05	5.19	5.06	6.45	6.82	4.86	6.56	3.37	8.65	10.51	5.61	7.36
NCAPG	0.78	0.16	1.48	1.03	0.21	0.28	4.11	2.73	6.56	6.43	1.81	0.85	1.57	1.2	1.58	1.15	3.56	2.94	0.8	0.73	3.52	0.43	2.6	7.38	2.14	3.82	0.8	0.42	3.63	0.98	1.77	0.49	2.7	0.95	0.47	0.6	0.72	0.72	4.08	1.43	0.6	15.8
CRLF2	0	0	0	0	0	0	0.04	0	0.06	0	0	0.06	0	0	0	0	0	0.02	0	0.02	0	0	0	0	0	0.02	0.06	0	0	0	0	0	0	0	0	0	0	0	0	0.02	0	0.04
IGHV5-78	0	0.19	0	0	1.67	0.3	0	0	1.04	0.18	0	4.44	0.28	0	0	0	0	0	0	0.22	0.72	0.62	0	0.07	0.19	0.23	0	0.18	0.35	0.12	0.16	0	0.4	0.86	0.79	0.3	0	0	0.22	0.33	0.52	10.84
RP11-111F10.2	0.22	0.07	0.07	0	0.06	0.11	0.25	0.18	1.74	1.4	0.05	0.19	0.29	0.25	0.1	0	0.43	0	0.19	0.13	0.25	0.19	0.32	0.25	0.06	0	0.08	0.03	0.32	0.12	0.28	0.17	0.21	0.14	0.12	0.17	0.17	0.1	0.71	0.48	0.03	0.61
RP11-141J13.4	0	0	0	0	0	0	0	0	0	0	0	0	0	0	0	0	0	0	0	0	0	0	0	0	0	0	0	0	0	0	0	0	0	0	0	0	0	0	0	0	0.15	0
CLPSL2	0	0	0	0	0	0	0	0	0	0	0	0	0	0	0	0	0	0	0	0	0	0	0	0.42	0	0	0	0	0	0	0	0	0	0	0	0	0	0	0	0	0	0
RP11-212D3.2	0	0	0	0	0	0	0	0	0	0	0	0	0	0	0	0	0	0	0	0	0	0	0	0	0	0	0	0	0	0	0	0	0	0	0	0	0	0	0	0	0	0
MELTF	0.03	0.58	0.28	0.43	0.19	0.01	0.18	0.2	0.63	0.24	0.07	0.36	0.1	0.14	0	0.14	0.73	0.34	0.03	0.19	0.91	0.24	0.18	0.87	0.19	0.04	0.18	0.13	1.24	0.15	0.28	0.16	1.07	1.08	0.35	0.25	0.15	0.02	0.58	1.26	0.39	2.44
AC016749.2	0	0	0	0	0	0	0	0	0	0	0	0	0	0	0	0	0	0	0	0	0	0	0	0	0	0	0	0	0	0	0	0	0	0	0	0	0	0	0	0	0	0
RP11-84C13.2	0	0.06	0	0	0.11	0.1	0.12	0.35	0	0.15	0.04	0.15	0.55	0.55	0	0.1	0.11	0.11	0	0	0.14	0.12	0	0.06	0	0	0.1	0.26	0.26	0.17	0.09	0.06	0	0.18	0	0.04	1.27	0.13	0.37	0.69	0.2	0.8
PTPRB	2.47	2.45	1.56	1.62	0.39	0.34	2.96	3.36	1.48	0.97	1.33	2.18	3.93	2.03	13.06	1.21	3.82	1.81	10.76	5.45	3.71	2.32	0.64	0.4	1.79	0.88	1.29	0.52	3.8	7.05	1.27	2.78	3.93	16.32	2	2.7	0.88	1.43	1.53	1.66	0.7	6.79
CTD-3195I5.4	0	0	0	0	0	0	0	0	0	0.09	0	0	0	0	0	0	0	0	0	0	0	0	0	0	0	0	0	0	0	0	0	0	0	0	0	0	0	0	0.12	0	0	0.45
RP11-433B3.1	0	0	0	0	0	0	0	0	0	0	0	0	0	0	0	0	0	0	0	0	0	0	0	0	0	0	0	0	0	0	0	0	0	0	0	0	0	0	0	0	0	0
RP11-401N18.1	0	0	0	0	0	0	0	0	0	0	0	0	0	0	0	0	0	0	0	0	0	0	0	0	0	0	0	0	0	0	0	0	0	0	0	0	0	0	0	0	0	0
TMCO1	1.84	3.12	4.82	6.62	4.52	7.6	16.22	23.29	30.27	18.87	12.64	15.33	13.3	17.55	14.01	3.37	35.41	20.51	12.33	13.57	32.82	25.26	6.87	21.36	5.67	1.09	8.71	4.31	24.76	20.41	9.79	12.54	23.84	25.78	8.11	6.91	10.53	5.73	21.2	27.57	11.02	22.74
AC012499.1	0	0	0	0	0	0	0	0.06	0	0	0	0	0	0	0.79	0	0	0.5	0	0.07	0	0	0	0	0	0	0	0	0.12	0	0	0.06	0	0	0.16	0	0.05	0	0.21	0.17	0	1.37
RP11-3N2.11	0	0	0	0	0	0	0	0	0	0	0	0	0	0	0	0	0	0	0	0	0	0	0	0	0	0	0	0	0	0	0	0	0	0	0	0	0	0	0	0	0	0
RAB5C	3.13	6.43	9.54	9.71	4.87	2.82	10	5.83	14.64	7.54	10.25	11.67	6.32	6.04	7.23	4.2	4.56	9.95	11.27	7.69	21.63	12.2	1.95	14.92	2.88	0.96	4.13	3.11	17.98	13.65	6.41	6.65	10.63	25.77	10.31	4.51	6.2	4.98	14.85	18.41	6.65	26.43
NPBWR2	0	0	0	0	0	0	0	0	0	0	0	0	0	0	0	0	0	0	0	0	0	0	0	0	0	0	0	0	0	0.01	0	0	0	0	0	0	0	0	0.04	0	0	0.03
UPP1	0.3	0.67	0.31	0.09	0	0.54	1.61	1.83	0.99	0.5	0.68	9.05	1.28	0.36	3.84	0.24	0.64	0.85	3.44	1.64	1.37	0.9	0.27	1.9	0.29	3.83	1.01	0.62	1.49	1.4	0.58	0.27	2.99	14.61	0.79	1.04	0.04	0.68	0.74	1.96	0.24	4.88
ZNF815P	0.06	0.26	0	0.55	0.03	0.36	1	1.33	0.34	0.09	0.08	3.62	0.4	0.05	0.38	0.18	0.15	0.62	0.49	0.5	0.33	0.81	0.48	0.25	0.04	0.04	0.52	0.44	1.28	0.58	0.27	0.26	0.12	0.3	0.82	0.28	0.57	0.45	0.28	0.5	0.58	1
AP001610.5	0	0.1	0.51	0.55	0	0.03	0	0	0	0.09	0.02	0.44	0.04	0	0.07	0	0	0	0	0	0	0	0	0.01	0	0	0.03	0	0	0	0	0.05	0.1	1	0	0	0	0	0	0.13	0	0.14
RP11-539L10.4	0	0.18	0	0	0	0.19	0.2	0.1	0.61	0	0	0	0.16	0	0.17	0	0.69	0.85	0	1.09	0.7	0.68	0	0.04	0.1	0.33	0.25	0.09	0.36	0.61	0.12	0.31	1.06	0	0.07	0	0	0	0.77	0.59	0.1	0.61
CTD-3128G10.6	0	0.37	0	0	0	0	0.03	0.05	0	0.04	0.1	0	0	0	0.06	0	0.05	0	0.22	0	0	0	0	0	0.04	0	0.13	0.25	0.04	0.16	0.19	0.05	0	0	0.16	0.07	0	0.11	0	0	0.32	0.84
CEBPE	0	0	0	0	0	0	0.01	0.02	0	0	0.01	0.27	0	0	0	0	0	0	0	0	0	0	0	0	0	0.13	0.04	0	0	0.03	0	0	0	0	0	0	0	0	0	0	0	0
TRABD2B	0	0	0.01	0.01	0	0	0.15	0.07	0.07	0.04	0.06	0	0.01	0.06	0.18	0	0	0.07	0.51	0	0.32	0.05	0.01	0	0.02	0.02	0.02	0.01	0	0.13	0	0.05	0.03	0.11	0.05	0.04	0.01	0	0.01	0.23	0	0.07
RPL36P2	0	0	0	0	0	0	0	0	0.18	0	0	0	0	0	0	0	0	0	0	0	0	0	0	0	0	0	0	0	0	0	0	0	0	0	0	0	0	0	0	0	0	0
CTD-2027I19.2	0.03	0	0.3	0.64	0	0	0.78	1.23	0.32	0.31	0	0.07	1.78	0.32	1.58	0.21	0.03	0.37	1.63	0.33	3.01	3.06	0.08	0.12	0.53	0	0.07	0.44	0.62	0.59	0.58	0.13	0.86	1.28	0.25	0.02	0.61	0	0.99	1.45	0.05	0.67
RP11-174E22.1	0	0	0	0	0	0	0	0	0	0	0	0	0	0	0	0	0	0	0	0	0	0	0	0	0	0	0	0	0	0	0	0	0	0	0	0	0	0	0	0	0	0
SIGLEC26P	0	0	0	0	0	0	0	0	0	0	0	0	0	0	0	0	0	0	0	0	0	0	0	0	0	0	0	0	0	0	0	0	0	0	0	0	0	0	0	0	0	0
LL22NC03-24A12.8	0	0	0	0	0	0	0	0	0	0	0	0	0	0	0	0	0	0	0	0	0	0	0	0	0	0	0	0	0	0	0	0	0	0	0	0	0	0	0	0	0	0
RP11-408E5.7	0	0	0	0	0	0	0	0	0	0	0	0	0	0	0	0	0	0	0	0	0	0	0	0	0	0	0	0	0	0	0	0	0	0	0	0	0	0	0	0	0	0
RP11-54O7.17	0	0.04	0	0.04	0	0.01	0.1	0.01	0	0	0.04	0	0	0	0.03	0	0	0.01	0.01	0	0	0.01	0.05	0.16	0.05	0	0.01	0	0.06	0.07	0.04	0.04	0.01	0.04	0.06	0	0	0	0.03	0.02	0	0.02
KLK10	0.23	0.02	0.14	0.12	0.03	0.03	0.01	0.04	0.02	0.05	0.35	0	0.26	0.17	0.26	0.02	1.53	0.32	0	0	0.55	0.21	0.2	0	0.37	0	0.67	0.18	0.44	0.12	0.69	0.6	0	0.1	0.03	0	0.64	0.08	0.71	0.12	0.03	0.03
MRP63P7	0	0	0	0	0	0	0	0	0	0	0	0	0	0	0	0	0	0	0	0	0	0	0	0	0	0	0	0	0	0	0	0	0	0	0	0	0	0	0	0	0	0
KDM5B	4.52	17.18	17.97	12.01	6.79	10.02	26.72	23.65	14.02	9.54	10.25	7.74	12.58	10.67	9.65	6.85	10.48	12.44	3.9	7.54	23.11	21.82	7.43	7.88	13.03	3.78	5.18	4.41	25.75	15.16	8.17	7.95	24.3	23.37	8.17	2.99	12.84	5.63	19.4	22.78	5.89	12.55
STPG1	0.23	0.91	2.69	1.2	1.77	1.41	1.96	1.8	1.49	1.95	1.55	0.48	3.15	1.42	2.21	9.16	2.44	3.12	1.74	1.7	6.67	3.84	1.25	2.69	0.2	0.6	0.59	0.56	3.24	3.06	0.61	1.63	1.22	1.11	1.69	0.96	2.99	0.48	2.34	4.79	0.97	7.39
RP11-119F7.3	0	0	0	0	0	0.11	0.09	0.73	0.16	0.07	0	1.05	0.28	0	0.12	0	0	0.25	0.14	0.09	0.2	0	0.04	0	0	0.14	0.16	0.04	0.23	0.34	0.03	0	0.35	0.78	2.15	0.65	0.13	0	0.14	0.47	0.14	0.23
AC011530.4	0	0.03	0.03	0.91	0	0.08	1.12	0.64	0.75	0.57	0	0.33	0.13	0.21	0	0	0.36	0.39	0.36	0.85	1.31	0.24	0	0.58	1.12	0.27	0.23	0.04	0.2	1.02	0.44	0.31	0.76	0.33	0.22	0.07	0.18	0.11	0	0.07	0.26	0.39
LINC00582	0	0.04	0.08	0.07	0	0.04	0	0	0.04	0	0	0.16	0	0	0	0	0.08	0	0.19	0	0	0	0	0.06	0.11	0	0	0	0	0.07	0.1	0.08	0	0.04	0.1	0	0.03	0	0.04	0	0	0.11
MIR1184-2	0	0	0	0	0	7.69	0	0	0	0	0	0	0	0	0	0	0	0	0	0	0	0	0	0	0	0	0	0	0	0	0	0	0	0	0	0	1.97	5.1	0	0	0	0
PTPRH	0	0.02	0	0	0	0.01	0.01	0.57	0	0.01	0.03	0	0	0.01	0	0	0	0.02	0	0	0	0	0.02	0.45	0	0	0	0	0	0.01	0.01	0	0.03	0.06	0	0.01	0	0	0	0.04	0.01	0.04
RP11-327I22.7	0	0	0	0	0	0	0	0	0	0	0	0	0	0	0	0	0	0	0	0	0	0	0	0	0	0	0	0	0	0	0	0	0	0	0	0	0	0	0	0	0	0
RP11-108N13.1	0	0	0	0	0	0	0	0.11	0	0	0	0	0	0	0	0.06	0.07	0	0	0	0	0	0	0	0	0	0.04	0	0	0	0	0	0	0	0	0	0.03	0	0.04	0.24	0	0
PCMTD1	4.07	9.45	4.2	12.78	6.14	16.44	7.15	18.6	45.12	33.97	7.75	24.14	20.54	11.12	33.8	13.25	47.74	20.83	11.21	11.09	49.48	41.49	9.3	9.51	8.96	7.94	9.97	6.1	15.2	20.93	11.49	17.22	20.62	24.27	17.8	5.19	23.39	12.61	11.93	19.99	6.04	26.79
OR14A16	0	0.03	0	0	0	0	0	0.65	0.09	0.28	0	0	0.08	0	0.04	0.03	0	0.19	0	0	0	0.43	0	0	0	0.14	0.07	0	0.2	0.11	0	0.12	0	0.3	0	0	0.2	0	0	0.03	0	0
RP5-907C10.3	0	0.01	0	0.01	0	0	0.16	0.4	0.04	0.01	0.03	0.01	0.01	0	0	0.01	0.04	0.01	0	0.02	0.13	0.02	0	0.01	0	0	0	0	0.02	0.02	0.11	0.01	0.03	0.01	0.02	0	0.07	0	0	0.01	0	0
RP11-396J6.2	0	0	0	0	0	0	0	0.18	0	0.35	0	0	0	0	0	0	0	0	0	0	0	0	0	0	0	0	0	0	0	0	0	0.42	0	0	0	0	0	0	0	0	0	0
RP11-21I4.1	0	0	0	0	0	0	0	0	0	0	0	0	0.05	0	0.13	0	0.01	0	0	0	0	0	0	0	0	0	0	0	0	0.01	0	0	0	0	0.08	0	0	0	0.01	0	0	0
GLRA3	0	0	0	0	0.01	0	0	0	0.06	0	0.02	0.01	7.41	0	0	0	0.02	0.01	0	0	0	0	0	0	0	0	0	0	0.07	0	0	0.01	0	0	0.01	0.01	0	0	0	0.01	0	0.12
AD000684.2	0.26	0.28	0	0.09	0.14	0.27	0.31	0.44	0.75	0.12	0.1	0.49	0.11	0.03	0.83	0.1	0.72	0.42	0.08	0.53	0.4	0.38	0.03	0.27	0.52	0.65	0.23	0.15	0.31	0.21	0.39	0.22	0.61	1.32	1.11	0.22	0.02	0	0.76	1.59	0.56	1.56
RP11-573D15.1	0	0	0	0	0	0	0	0	0	0	0	0	0	0	0	0	0	0	0	0	0	0	0	0.11	0	0	0	0	0	0	0	0	0	0	0	0	0	0	0	0	0	0
FRMD8	0.3	0.64	0.64	0.19	0.27	0.74	1.02	1.32	1.23	0.63	0.8	2.56	0.94	1.04	1.8	0.57	1.59	0.67	1.4	0.71	1.97	0.78	0.19	0.9	0.53	0.58	0.55	0.56	1.98	1.54	0.58	0.71	1.75	2.87	0.78	0.36	0.79	1.25	1.43	1.32	0.58	3.67
RP11-857B24.3	0	0	1.8	0	0	0	0	0	0	0	0	0	0	0	0	0	0	0	0	0	0	0	0	0	0	0	0	0	0	0	0	0	0	0	0	0	0	0	0	0.15	0	0
HOXC12	0.34	0.05	1.62	0.47	0	0	0.02	0.07	0.01	0.01	0	0	0	0	0.59	1.26	0	0.07	0.14	0.01	0.04	0.01	0.15	0	0	0	0	0	0	0	0.01	0	0.15	0.01	0	0	0.12	0.21	0	0.01	0.28	0.02
COX7A2P2	0	0	0	0	0	0	0	0	0	0	0	0	0	0	0	0	0	0	0	0	0	0	0	0	0	0	0	0	0	0	0	0	0	0	0	0	0	0	0	0	0	0
FAM188B	0.3	2.43	0.13	0.48	1.18	1.41	0.83	1.22	1.48	1.98	0.81	0.27	0.75	1.3	2.08	0.11	0.91	1.17	3.13	8.62	10.42	9.92	0.34	0.65	1.16	1.09	1.32	0.87	2.68	3.59	1.41	1.72	0.82	2.01	0.02	0.67	0.6	2.58	1.29	2.25	0.52	0.8
MAP2K7	2.53	1.6	1.48	1.39	0.57	0.63	4.71	2.78	2.32	2.18	2.36	6.44	1.48	0.76	4.79	0.69	1.75	2.56	4.02	2.12	5.25	4.99	0.51	3.14	2.25	0.78	0.85	1.07	5.85	4.71	2.45	1.87	3.88	4.47	1.81	0.72	1.75	1.62	3.69	4.35	3.31	5.09
RP11-382K22.1	0	0	0	0	0	0	0	0	0	0	0.03	0	0	0	0	0	0	0	0	0	0	0	0	0	0	0	0	0	0	0	0	0	0	0	0	0	0	0	0	0	0	0
AC013733.3	0	0	0	0	0	0	0.04	0	0	0	0	0	0	0	0	0	0	0	0	0	0	0	0	0	0	0	0	0	0	0	0	0	0	0	0	0	0	0	0	0	0	0
AC009014.3	0	0.11	0.03	0	0	0	0.02	0	0	0	0.22	0	0.02	0	0	0	0	0	0.57	0.18	0	0	0	0.01	0.19	0	0.03	0	3.22	0.93	0	0	0.36	0	0	0	0	0	0.6	0.14	0	0.02
ZNF767	0.68	0.83	1.8	1.42	0.65	1.15	2.19	3.55	2.69	1.88	0.64	6.11	3.28	1.82	4.49	0.06	2.82	1.77	1.81	4.17	4.79	5.87	0.42	1.58	2.96	3.61	1.26	1.3	2.14	2.91	2.11	1.83	3.52	4.46	1.91	0.75	0.63	0.9	4.48	5.22	1.64	4.68
CTD-2060F24.1	0	0	0	0	0	0	0	0	0	0	0	0	0	0	0	0	0	0	0	0	0	0	0	0	0	0	0	0	0	0	0	0	0	0	0	0	0	0	0	0	0	0
RP11-244B22.7	0	0	0	0	0	0	0	0	0	0	0	0	0	0	0.34	0	0	0	0	0.1	0	0	0	0	0	0	0	0	0	0	0	0	0	0	0	0	0	0	0	0	0	0
GRIP1	0.02	0.76	0.98	1.62	0.01	0	2.01	4.01	0.49	0.1	5.01	3.56	5.19	0.01	0.08	2.88	0.8	2.19	0.11	0.23	1.77	0.26	2.85	0.25	2.21	0.09	0.88	2.36	4.68	3.14	4.53	8	4.12	1.41	3.9	0.11	2.1	0.4	2.88	2.95	1.83	0.19
RPS29P12	0	0	0	0	0	0	0	0	0	0	0	0	0	0	0	0	0	0	0	0	0	0	0	0	0	0	0	0	0	0	0	0	0	0	0	0	0	0	0	0	0	0
RP1-197J16.1	0	0	0	0	0	0	0	0	0	0	0	0	0	0	0	0	0	0	0	0	0	0	0	0	0	0	0	0	0	0	0	0	0	0	0	0	0	0	0	0	0	0
SRSF10P1	0	0	0	0	0.07	0	0.12	0.12	0	0.04	0	0	0.22	0	0	0	0	0.12	0	0	0.05	0.04	0	0	0.11	0	0	0	0.07	0	0.07	0.04	0.08	0	0.2	0	0	0	0	0.28	0.03	0.22
AC093642.6	0	0	0	0	0	0	0	0	0	0	0	0	0	0	0	0	0	0	0	0	0	0	0	0	0	0	0	0	0	0	0	0	0	0	0	0	0	0	0	0	0	0
SNORD99	0	0	0	0	0	0	0	0	0	0	0	0	0	0	0	0	0	0	0	0	0	0	0	0	0	0	0	0	0	0	0	0	0	0	0	0	0	0	0	0	0	0
RP11-56P9.6	0	0	0	0	0	0	0	0	0	0	0	0	0	0	0	0	0	0	0	0	0	0	0	0	0	0	0	0	0	0	0	0	0	0	0	0	0	0	0	0	0	0
RP11-64I24.2	0	0	0	0	0.44	0	0	0.07	0.15	0	0	6.64	0	0.26	0	0	0	0	0.19	0.08	0.96	0	0	0.05	0	0.08	0.08	0.26	0	0.89	0.06	0.07	0.07	3.44	0.12	0.17	0.33	0	0.71	1.18	0.38	5.35
RP11-361A23.1	0	0	0	0	0	0	0	0	0	0	0	0	0	0	0	0	0	0	0	0	0	0	0	0	0	0	0	0	0	0	0	0	0	0	0	0	0	0	0	0	0	0
VENTXP3	0	0	0	0	0	0	0	0	0	0	0	0	0	0	0	0	0	0	0	0	0	0	0	0	0	0	0	0	0	0	0	0	0	0	0	0	0	0	0	0	0	0
C6orf229	0	0	0	0	0	0	0	0	0.04	0	0	0	0.1	0	0	0	0	0	0	0	0	0	0	0.04	0	0	0	0.14	0	0	0.03	0	0	0	0	0	0.06	0	0	0.13	0	0.46
RP11-576D8.2	0	0	0	0	0	0.02	0	0.01	0	0	0	0	0	0	0	0	0	0	0	0	0	0	0	0	0	0	0	0	0	0	0	0	0	0	0	0	0	0	0	0	0	0
IGHD3OR15-3A	0	0	0	0	0	0	0	0	0	0	0	0	0	0	0	0	0	0	0	0	0	0	0	0	0	0	0	0	0	0	0	0	0	0	0	0	0	0	0	0	0	0
RP11-96K19.4	0.03	0.03	0.03	0.04	0.01	0.03	0.05	0.02	0.06	0.01	0.01	0.25	0.08	0.06	0.01	0.01	0.01	0.19	0.02	0.04	0.06	0.04	0	0.04	0	0.08	0.04	0.01	0.03	0.03	0.01	0.04	0	0.1	0.08	0	0.07	0.06	0.09	0.09	0.01	0.09
WNT1	0	0	0	0	0	0	0	0	0	0	0	0.03	0	0	0	0	0	0	0	0	0	0	0	0	0	0	0	0	0	0	0	0	0	0	0	0	0	0	0	0.02	0	0.13
MIR8076	0	0	0	0	0	0	0	0	0	0	0	0	0	0	0	0	0	0	0	0	0	0	0	0	0	0	0	0	0	0	0	0	0	0	0	0	0	0	0	0	0	0
RP11-774O3.3	0	0.23	2.1	2	0	0.16	0.17	0.32	0.58	0.41	0.26	1.09	1.47	0.23	1.9	0.13	0.49	0.62	1.55	1.27	3.07	2.83	0.73	1.88	0.82	0.33	0.43	0.3	2.14	2.1	0.15	0.46	1.56	1.02	0.57	0.1	0.79	0.06	1.13	2.9	0.63	1.21
SNRPD2	14.74	18.4	5.12	21.15	4.26	33.45	57.25	51.63	93.84	55.43	54.42	61.35	40.41	36.55	53.58	55.1	95.25	34.77	56.8	35.03	161.95	71.82	22.68	89.89	23.43	3.07	44.34	10.53	69.39	37.93	36.39	26.85	41.32	43.9	29.37	26.85	41.39	36.21	55.8	41.29	42.61	83.33
RP11-622O11.4	0	0	0	0	0	0	0	0	0	0	0	0	0	0	0	0	0	0	0	0	0	0	0	0	0	0	0	0	0	0	0	0	0	0	0	0	0	0	0	0	0	0
RP11-403B2.5	0.01	0.16	0	0.02	0	0	0	0.01	0	0	1.06	0.1	0	0	0	0	0	0	0	0	0	0	0	0	0	0	0.01	0	0	0.03	0	0	0	0	0.02	0	0	0	0	0.38	0.02	0.22
RP11-624D20.1	0	0.03	0.47	0.45	0.15	0.08	0.25	0.13	0.55	0.22	0.02	0.5	1.69	0.41	0.35	0	0.12	0.43	0	0.17	0.22	0.26	0.31	0.3	0.61	0.21	0.12	0.37	0.26	0.23	0.26	0.03	1.21	0.55	0.5	0.27	0.02	0	0.51	0.76	0.24	1.51
RP11-42L13.1	0	0	0	0	0	0	0	0	0	0	0	0	0	0	0	0	0.08	0	0	0	0	0	0	0	0	0.03	0	0	0	0	0	0	0	0	0	0	0	0	0	0	0	0
MUSK	0	0	0	0	0	0	0.01	0	0.04	0	0	1.32	0	0.02	0	0	0.02	0	0.04	0	0	0	0	0	0	0	0	0	0	0.01	0	0	0.06	0.07	0	0	0	0	0	0.13	0.03	0.03
CDY1	0	0	0	0.02	0	0	0	0	0	0	0	0	0.05	0	0	0	0.08	0	0	0	0	0	0	0	0	0	0	0	0	0	0	0	0	0	0	0	0	0	0	0.01	0	0
RP11-144G6.13	0	0	0	0	0	0	0	0	0	0	0	0	0	0	0	0	0	0	0	0	0	0	0	0	0	0	0	0	0	0	0.16	0	0	0	0	0	0	0	0	0	0	0
RP11-1078H9.1	0	0	0	0	0	0	0	0	0	0	0	0	0	0	0	0	0	0	0	0	0	0	0	0	0	0	0	0	0	0	0	0	0	0	0	0	0	0	0	0	0	0
RP11-382N13.5	0	0	0	0	0	0	0	0	0	0	0	0	0	0	0	0	0	0	0	0	0	0	0	0	0	0	0	0	0	0	0	0	0	0	0	0	0	0	0	0	0	0
POLR2LP	0	0	0	0	0	0	0	0	0	0	0	0	0	0	0	0	0	0	0	0	0	0	0	0	0	0	0	0	0	0	0	0	0	0	0	0	0	0	0	0	0	0
RP11-642E20.4	0	0	0	0	0	0	0	0	0	0	0	0	0	0	0	0	0	0	0	0	0	0	0	0	0	0	0	0	0	0	0	0	0	0	0	0	0	0	0	0	0	0
RNA5SP465	0	0	0	0	0	0	0	0	0	0	0	0	0	0	29	0	0	0	0	0	0	24.5	0	0	0	0	0	0	0	0	0	0	0	0	0	0	5.8	0	0	0	0	0
PROSER3	1.22	1.29	1.97	2.21	2.27	0.56	4.13	2.26	2.97	1.56	1	10.19	0.51	1.33	2.21	0.29	0.46	2.91	0.48	1.48	3.27	2.73	1.28	6.99	1.42	0.79	0.98	0.52	1.84	0.95	1.22	0.8	3.26	3.14	3.6	2.17	1.73	0.72	2.6	3.92	1.28	7.89
RF00156	0	0	0	0	0	0	6.52	0	0	0	2.15	0	0	0	0	0	0	0	0	0	0	0	0	1.79	0	0	0	0	3.93	0	0	0	0	0	8.28	0	3.44	0	0	0	0	0
RP11-146F11.1	0.91	0.34	0	0.08	0.16	0.97	0.64	1.19	0.94	0.28	0.49	0	0	0.06	0.49	0.92	0.76	1.4	0.13	0.05	1.34	0.55	1.49	2.59	1.05	0	0.63	0.33	0.33	0.22	0.61	0.02	0.73	0.18	0.75	0.58	0.62	1.29	4.25	2.18	0.37	1.21
WASH4P	0.06	0.08	0	0.1	0	0.13	0.09	0	0.07	0	0.19	0.02	0	0	0	0	0.08	0	0.04	0	0.11	0.19	0.11	0.05	0.1	1.06	0.07	0	0.15	0.27	0.2	0	0	0.18	0.15	0.08	0	0.08	0.27	0.07	0.15	0.07
RNU6-175P	0	0	0	0	0	0	0	0	0	0	0	0	0	0	0	0	0	0	0	0	0	0	0	0	0	0	0	0	0	0	0	0	0	0	0	0	0	0	0	0	0	0
LZIC	0.81	2.51	1.3	2.06	0.99	4.13	7.39	10.06	6.98	5.08	5.43	7.17	9.16	9.65	8.41	4.76	6.32	8.52	3.01	5.27	18.95	17.22	1.84	9.53	4.61	1.25	3.04	1.72	8.22	10.38	4.93	7.85	9.92	8.97	2.87	1.55	8.37	2.55	8.94	14.73	2.59	5.64
LA16c-329F2.1	0	0.48	0	0	0.17	0.2	0.06	0.08	0	0.36	0	0	0	0.1	0.23	0	0	0	0.27	0.18	0.29	0.17	0	0.06	0	0	0.09	0	0.22	0.48	0.54	0.16	0.16	1.71	0.07	0.06	0.18	0	0.26	0.35	0.21	1.35
PHKBP2	0	0	0	0	0	0	0	0	0	0	0	0	0	0	0	0	0	0	0	0	0	0	0	0	0	0	0	0	0	0	0	0	0	0	0	0	0	0	0	0.04	0	0
RN7SL1	85.43	433.48	5.61	2.36	0.99	35.65	582.95	280.2	103.31	86.69	865.28	396.58	152.54	186.18	1030.77	133.59	29.5	247.01	239.33	241.3	286.28	58.51	271.79	892.8	240.05	98.97	219.38	130.41	383.25	390.68	204.01	78.17	90.11	147.42	1053.33	981.04	130.42	1317.87	1749.68	1158.57	174.85	1050.49
RP11-124D9.1	0	0	0	0	0	0	0	0	0	0	0	0	0	0	0	0	0	0.12	0	0	0	0	0	0	0	0	0	0	0	0	0	0	0	0	0	0	0	0	0	0	0	0
HCG27	0.08	0.83	0.86	0.52	0.38	0.51	0.42	1.42	1	0.18	0.08	2.76	1.37	0.64	0.52	1.13	0.3	0.85	0.15	0.86	0.72	0.71	0.07	1.34	0.22	1.23	0.52	0.32	0.31	1	0.39	0.71	1.53	0.82	0.81	0.33	0.79	0	1.26	1.77	0.76	9.2
DUX4L14	0	0	0	0	0	0	0	0	0	0	0	0	0	0	0	0	0	0	0	0	0	0	0	0	0	0	0	0	0	0	0	0	0	0	0	0	0	0	0	0	0	0
RF02130	0	0	0	0	0	0	0	0	0	0	0	0	0	0	0	0	0	0	0	0	0	0	0	0	0	0	0	0	0	0	0	0	0	0	0	0	0	0	0	0	0	0
RN7SL521P	0	0	0	0	0	0	0	0	0	0	0	0.77	0	0.24	0	0	0.41	0.19	0	0.43	0	0.41	0	0.2	0	0	0	0.17	0.17	0	0.16	0	0.39	0.63	1.24	0.45	0	0	1.71	0.97	0.17	0.27
RP11-454E5.4	0.13	0.03	0.13	0.05	0	0.09	0.21	0.07	0.23	0.17	0.09	0.48	0.31	0.12	1.01	0.17	0.06	0.06	0.63	0.04	1.56	0.96	0	0.1	0.03	0.33	0.15	0.06	0.15	0.21	0.11	0.16	0.22	0.65	0.41	0.21	0.46	0.16	0.28	1.39	0.28	0.18
SPATA31D1	0	0	0	0	0	0	0.01	0	0	0	0	0	0	0	0	0	0.04	0	0	0	0	0	0.05	0	0	0	0	0	0	0	0	0	0	0	0	0	0	0	0	0	0	0.02
MASP2	0.23	0.45	0.38	0.53	0.44	0.55	0.66	1.77	1.06	1.06	0.39	2.34	1.77	0.7	1.99	0.09	0.41	1.89	0.63	1.37	2.13	3.35	0.35	1	0.86	1.16	0.46	0.32	0.7	1.26	0.98	1.03	1.82	2.24	0.4	0.07	0.57	0.03	2.21	3.42	0.41	2.51
RP11-81H14.2	0	0	0	0	0	0	0.26	2.65	0.19	0	0.09	5.66	0.35	0	0	0	0	1.14	0.19	0	0.24	0	0.06	0	0	0.41	0.08	0	0.25	1.28	0	0	0	1.1	0	0	0	0	0.04	0.16	0	1.91
FOXD2-AS1	0.5	0	0.12	0.28	0.11	0.03	0.48	0.95	0.17	0.2	0.01	0.09	0.15	0.31	0.53	0.05	0.46	0.41	0.02	0.21	1.08	0.81	0.07	0.55	0.07	0.01	0.11	0.1	0.11	0.28	0.34	0.18	0.1	1.38	0.14	0.15	0.05	0	0.15	0.35	0.1	4.39
AC004019.16	0	0	0	0	0	0	0	0	0	0	0	0	0	0	0	0	0	0	0	0	0	0	0	0	0	0	0	0	0	0	0	0	0	0	0	0	0	0	0.15	0	0	0
RPRM	0	0	0	0	0	0	0.03	0.04	0.09	0.02	0	0	0	0	0.03	0	0.02	0	0	0.08	0	0	0	0.65	0	0.02	0	0	0.05	0	0	0.04	0	0	0.06	0	0	0	0.02	0.19	0.28	0.03
SPAG11B	0	0	0	0	0	0	0	0	0	0	0	0	0	0	0	0	0	0	0	0	0	0	0	0	0	0	0	0	0	0.01	0	0	0	0	0	0	0	0	0	0.02	0	0
TNNT1	8.75	0.05	0	0	0	0	0	0	0.32	0.19	0	0	0	0.24	0.09	0.98	1.11	0.32	1.07	0	0.4	0	1.07	7.64	0.06	0	0.04	0	0	0.02	0	0	0.64	0	4.74	0.56	0.05	0.05	0	0	0.13	0.65
RP11-365F18.1	0	0	0	0	0	0	0	0	0	0	0	0	0	0	0	0	0	0	0	0	0	0	0	0	0	0	0	0	0	0	0	0	0	0.26	0	0	0	0	0	0	0	0
RP11-39K24.11	0.31	0.1	0	3.3	0	0.15	0.25	1.54	0.1	0.06	0.05	1.48	0.82	0.52	0.9	0	0.27	0.57	0.47	0.15	0.52	0.04	0.57	0.19	0.38	0.15	0.04	0.06	0.69	1.39	0.36	0.13	0.67	1.44	0.87	0.5	0.18	0	0.22	0.35	0.23	2.48
XKR5	0	0	0	0	0	0	0	0	0	0	0.04	0	0.01	0	0.08	0	0	0.02	0.02	0	0	0	0	0.07	0	0	0	0.01	0.04	0	0	0.02	0	0	0	0	0	0	0.02	0	0	0.01
SLC35B3	0.55	1.37	1.17	3.33	0.2	0.63	1.09	1.71	2.23	0.63	0.93	0.99	2.95	2.59	1.21	0.57	4.24	1.91	1.29	1.46	4.1	3.46	0.78	1.98	0.17	0.23	0.95	0.7	2.4	2.27	0.93	0.85	3.12	2.73	1.43	0.52	0.97	0.35	2.54	2.91	1.12	4.01
MT-ND1	4807.15	1385.13	3486.38	3146.69	3084.22	3070.66	2032.41	2755.53	2652.39	3845.89	2920.64	1095.52	1781.99	3545.76	909.19	1123.29	1613.01	2304.34	2629.26	2900.81	2904.02	1566.48	10915.6	3023.24	2237.26	1370.4	1490.23	1708.87	2471.26	1313.08	4358.36	4833.89	1516.6	1426.47	1993.68	1454.95	3632.02	1386.7	2421.82	2583.25	2471.37	943.43
CAMK1	0.06	2.83	1.46	0.69	1.37	1.03	3.95	2.73	4.61	2.2	2.46	2.52	4.83	3.26	2.41	0.12	3.68	1.83	5.35	4.34	9.58	5.85	0.26	0.39	1.17	0.07	1.75	0.61	3.37	1.29	3.46	1.52	2.42	1.03	6.43	0.94	2.35	1.85	8.9	6.88	1.88	3.55
OR2U2P	0	0	0	0	0	0	0	0	0	0	0	0	0	0	0	0	0	0	0	0	0	0	0	0	0	0	0	0	0	0	0	0	0	0	0	0	0.02	0	0	0	0	0
AC012363.7	0	0.24	0	0	0	0	0.04	0.7	0.1	0.39	0	0.26	0.2	0	0	0.13	0	0.48	0	0.16	0.06	0.51	0	0.02	0	0.49	0.03	0	0.04	0.51	0.08	0.19	0	0.36	0.04	0.08	0.26	0	0.32	0.17	0	0.13
DEFA1	0	0	0	0	0	0	0	0	2.06	0	0	0.48	3.93	0	0	0	0	0.23	0	0	0	0	0	0.18	0.41	167.86	9.46	4.97	0.88	3.83	0	0	5.39	2.28	0	0	0	0	23.19	0.55	0.31	0.72
RP1-251M9.2	0	0	0	0	0	0	0	0	0	0	0	0	0	0	0	0	0	0	0	0	0	0	0	0	0	0	0	0	0	0	0	0	0	0	0	0	0	0	0	0	0	0
H6PD	0.23	0.84	1.75	1.26	1.22	0.63	2.89	2.41	2.49	1.34	1.46	3.66	0.91	0.85	3.18	0.35	1.33	1.88	2.82	1.31	4.03	3.71	0.52	1.15	1.79	0.61	0.44	0.45	1.86	1.32	1.06	1.77	2.55	3.48	1.2	0.5	1.54	0.98	3.55	6.07	1.17	3.7
MIR8085	0	0	0	0	0	0	0	0	0	0	0	0	0	0	0	0	0	0	0	0	0	0	0	0	0	0	0	0	0	0	0	0	0	0	0	0	0	0	0	0	0	0
GRAMD1C	0	0.55	0.19	0.78	1.14	0.78	0.14	0.51	1.83	1.74	0.01	0.24	0.97	1.02	1.53	0.51	0.74	0.26	1.98	0.99	0.93	0.04	0.44	0.23	1.02	0.61	0.44	0.48	0.86	1.48	0.26	0.75	0.8	1.07	0.39	0.22	0.06	0.47	0.78	2.48	0.51	1.74
RP13-672B3.2	0	0	0	0	0	0	0	0	0	0	0	0	0	0	0	0	0	0	0	0	0	0	0	0	0	0	0	0	0	0	0	0	0	0	0	0	0	0	0	0	0	0
WFDC1	0.62	0.33	0.75	0.23	0	0.11	0.14	0.25	0.62	0.33	0.59	0.25	0.6	0.35	2.44	0.09	0.77	0.11	2.1	0	0	0.01	0.06	0.34	0.47	0	0.38	0.33	1.23	0.66	0.05	0.22	1.81	0.6	0.07	0.04	0.23	0.01	0.07	1.25	0.01	0.03
RPS6KB1	7.58	8.38	6.46	4.15	2.99	10.57	12.09	22.81	16.08	11.16	8.8	25.9	17.93	22.57	17.36	11.59	20.63	15.41	10.86	15.76	40.48	33.9	6.45	6.3	12.16	9.5	6.46	2.74	24.39	19.6	11.53	14.42	16.61	25.31	7.33	3.71	7.02	5.16	25.08	30.61	8.09	14.85
ADIRF-AS1	0	0.01	0.05	0.08	0.15	0.37	0.04	0.07	1.15	0.21	0.01	0.38	0.03	0	1.25	0	0.23	0.15	1.7	0.04	0.02	0.07	0	0.1	0.35	0.12	0.09	0.09	0.15	0.19	0.1	0.15	1.23	1.3	0.1	0.01	0	0.08	1.29	0.92	0.01	7.46
RNU6-1206P	0	0	0	0	0	0	0	0	0	0	0	0	0	0	0	0	0	0	0	0	0	0	0	0	0	0	0	0	0	0	0	0	0	0	0	0	0	0	0	0	0	0
AC034220.3	0.74	5.91	4.22	2.64	2.1	1.1	1.08	2.37	2.52	1.74	0.21	1.31	1.92	0.59	3.43	0.09	1.69	1.41	0.23	3.59	7.4	10.07	0.29	0.28	0.67	3.89	1.26	1.35	2	3.53	0.94	1.26	2.71	3.78	3.03	0.34	2.64	0.35	3	5.13	3.26	2.55
RP11-522L3.5	0.15	0.05	0.1	0.09	0.26	0.04	0.04	0.35	0.15	0	0	0	0.07	0.06	0.14	0.25	0.1	0.05	0.13	0.33	0	0.2	0	0	0	0.44	0	0.04	0.32	0.03	0.08	0.29	0.37	0.05	0.45	0	0	0.08	0.21	0.42	0.25	0
OFD1P4Y	0	0	0	0	0	0	0	0	0	0	0	0	0	0	0	0	0	0	0	0	0	0	0	0	0	0	0	0	0	0	0	0	0	0	0	0	0	0	0	0	0	0
KCNE4	0	0.48	0.17	0.03	0	0	0.4	0.65	0.31	0.03	0.51	1.22	0.06	0.47	1.75	0.03	0.24	1.15	1.09	0.03	0.11	0.1	0.41	0.4	0	0.03	0.08	0.06	0.3	0.51	0.14	0.59	0.42	3.31	0.07	0.14	0.24	0.24	0.03	0.05	0.01	0.25
RP11-364B14.3	0	0	0	0	0	0	0	0	0	0.03	0	0.05	0	0	0	0	0	0	0	0	0	0	0	0	0	0	0	0	0	0	0	0	0	0	0	0.03	0	0	0.36	0.35	0	0
RP11-64J19.1	0	0	0	0	0	0	0	0	0	0	0	0	0	0	0	0	0	0	0	0	0	0	0	0	0	0	0	0	0	0	0	0	0	0	0	0	0	0	0	0	0	0
HOXC13	0	0.05	0.02	0	0	0	0.01	0.01	0.01	0.02	0.05	0	0	0.01	0	0.16	0	0.01	0.01	0.01	0	0	0	0.15	0	0	0	0	0	0.01	0	0	0.05	0	0.14	0.1	0	0.05	0	0.05	0.36	0
RP11-29H23.2	0	0	0	0	0	0	0	0	0	0	0	0	0	0	0	0	0	0	0	0	0	0	0	0	0	0	0	0	0	0	0	0	0	0	0	0	0	0	0	0	0	0
CTD-2245O6.1	0.69	0.06	0.59	0.35	0.56	0.14	0.41	0.8	0.18	0.3	0.54	0.29	0.67	0.07	1.08	0.11	0.92	0.67	0	0.28	1.66	0.78	0.18	0.67	0.2	0	0.43	0.08	0.43	0.32	0.51	0.15	0.32	0.13	0.23	0.19	0.22	0.79	3.87	4.76	0.35	0.77
RP11-304L19.11	0.19	0	0	0.06	0.2	0.13	0.17	0.04	0.15	0.1	0.08	0.05	0.21	0.14	0.32	0.23	0.23	0.11	0.49	0.17	0.83	0.32	0.04	0.07	0	0	0.06	0.04	0.14	0.07	0.03	0.04	0.22	1.25	0.48	0.12	0.24	0	0.17	0.2	0.27	0.64
RP11-359P5.1	0	0	0	0	0	0	0	0.19	0	0	0	0	0	0	0	0	0	0	0	0	0.07	0	0	0	0	0	0.03	0	0.06	0	0	0	0.29	0	0	0	0	0	0	0	0	0
CTB-1H10.1	0	0	0	0	0	0	0	0	0	0	0	0	0	0	0	0	0	0	0	0	0	0	0	0	0	0	0	0	0	0	0	0	0	0	0	0	0	0	0	0	0	0
AC139143.2	0	0	0	0	0	0	0	0	0	0	0	0	0	0	0	0	0	0	0	0	0	0	0	0	0	0	0	0	0	0	0	0	0	0	0	0	0	0	0	0	0	0
RP11-723D22.3	0	0	0	0	0	0	0	0.11	0	0	0	0.15	0.16	0	0	0	0	0	0	0	0.14	0	0	0.12	0	0	0	0.1	0	0.07	0.19	0	0	0.12	0.09	0.26	0	0	0	0	0	0.31
CTA-286B10.8	0	0	0	0	0	0	0	0	0	0	0	0	0	0	0	0	0	0	0	0	0	0	0	0	0	0	0	0	0	0	0	0	0	0	0	0	0	0	0.08	0	0	0
PHYKPL	1.94	6.43	20.5	13.78	4.39	3.5	6.65	8.19	7.04	4.07	2.04	18.66	5.99	2.58	10.87	1.13	3.39	5.65	10.53	7.87	5.53	9.2	0.99	3.36	4.18	6.52	3.29	1.77	8.57	9.59	7.48	4.37	10.79	18.27	7.59	2.33	2.19	0.67	7.37	8.59	6.95	27.89
TRIM27	2.93	3.89	22.25	6.79	3.1	4.73	7.46	13.46	6.23	4.05	3.21	7.21	8.63	5.05	8.43	3.48	5.02	5.92	5.04	6.32	20.25	27.37	2.81	7.36	1.94	1.7	5.44	3.2	9.91	9.02	5.48	6.68	9.86	16.75	7.88	3.19	3.39	3.07	5.51	7.94	7.23	15.28
VN1R7P	0	0	0	0	0	0	0	0	0	0	0	0	0	0	0	0	0	0	0	0	0	0.03	0	0	0	0	0	0	0	0.26	0	0	0	0	0.03	0	0	0	0	0	0	0
CTD-2254N19.1	0	0	0	0	0	0	0	0	0	0.13	0	0	0.2	0	0.23	0	0	0	0	0.09	0	0	0	0	0	0	0	0	0	0	0.12	0	0	0.16	0	0	0	0	0	0.07	0	0
RP11-402L1.1	0	0	0	0	0	0.02	0	0	0	0	0.03	0	0	0.02	0	0.02	0	0	0	0.02	0.02	0.26	0	0.02	0	0	0	0	0.02	0	0	0	0	0	0	0.02	0.03	0.02	0.31	0.1	0	0.03
AC064871.2	0.04	0	0	0	0	0	0	0	0.02	0	0	0	0.03	0	0	0	0	0	0	0	0	0	0	0	0	0	0	0	0	0	0	0	0	0	0	0	0	0	0	0	0	0
CTD-2207L17.1	1.22	0	0	0	0	0	0	0	0	0.21	0.04	0.65	0	0.26	0.48	0	0	0.16	0.66	0	0.1	0	0	0	0	0	0.02	0.12	0.41	0	0.02	0	0	0	0.18	0	0	0	0.22	0.01	0	0.33
TTLL11	0.63	0.57	0.16	0.06	0.81	1.05	1.23	0.7	2.7	2.24	0.51	0.24	0.8	0.29	0.86	0.18	0.9	0.76	0.48	0.69	1.08	0.7	0.29	0.8	0.62	0.49	0.31	0.33	0.84	1.36	0.93	0.49	1.62	1.29	1.04	0.77	0.42	0.19	4.54	4.04	1.51	1.36
RNU7-90P	0	0	0	0	0	0	0	0	0	0	0	0	0	0	0	0	0	0	0	0	0	0	0	0	0	0	0	0	0	0	0	0	0	0	0	0	0	0	0	0	0	0
NME1-NME2	0.43	0	0.17	0.16	0	0	0.21	0	0.34	0	1.23	0	0.25	0	0.26	0.15	0	1.21	1.09	0.82	0.63	0.55	0	0.76	0.54	0	0.16	0.18	1.21	0.83	0.3	0.09	0.17	0.13	0.17	0	0.23	1.47	0.24	0	0.6	0.45
AC007274.5	0	0	0	0	0	0	0	0	0	0	0	0	0	0	0	0	0	0	0	0	0	0	0	0	0	0	0	0	0	0	0	0	0	0	0	0	0	0	0	0	0	0
GYPA	0	0	0	0	0	0.11	0.01	0	1.22	0.19	0	0	0.32	0	0	0	0	0	0	0	0	0	0	0	0.12	5.97	1.1	0.16	0	0.05	0.05	0.1	0.87	0.47	0	0	0	0	1.29	0.33	0.04	0.47
OR4R2P	0	0	0	0	0	0	0	0	0	0	0	0	0	0	0	0	0	0	0	0	0	0	0	0	0	0	0	0	0	0	0	0	0	0	0	0	0	0	0	0	0	0
CBL	0.42	1.22	3.16	1.97	0.97	1.12	4.09	4.93	3.31	1.4	2.48	9.53	2.45	1.91	4.98	0.47	1.54	3.24	2.85	1.09	2.33	1.73	0.99	3.77	1.55	2.12	1.02	0.98	2.38	1.93	1.65	1.55	3.31	4.8	1.37	0.78	1.87	1.34	4.31	5.03	1.28	12.46
SMAP1	0.39	1.09	4.32	1.57	1.06	1.2	8.95	6.89	6	2.45	4.25	4.72	5.52	4.01	2.35	2.1	2.34	2.04	2.38	1.54	2.63	2.26	2.12	5.44	1.96	0.62	1.92	1.13	4.92	4.04	2.16	2.24	3.19	2.54	1.63	0.64	2.02	1.64	3.27	4.87	1.23	6.43
RP11-480O10.2	0	0	0	0	0	0	0	0	0	0	0	0	0	0	0	0	0	0	0	0	0	0	0	0	0	0	0	0	0	0	0	0	0	0	0	0	0	0	0	0	0	0
C15orf43	0	0	0	0	0	0	0	0	0	0.02	0	0	0	0	0.35	0.04	1.46	0	0	0	0	0	0	0	0	0	0	0	0	0	0	0	0	0	3.85	0.7	0.05	0.14	0	0	0.15	0
RLN1	0	0.06	0	0.4	0	0	0.03	0.04	0.32	0.21	0	0.21	0.11	0	38.37	183.87	0.08	0	0	0	0.72	0.29	0.03	0.25	0.06	0	0.04	0	0	0.05	0	0	0.14	1.06	523.02	28.25	0.07	0.31	4.53	0.36	0.35	0.33
RP11-313E19.1	0	0	0	0	0	0	0	0	0	0	0	0	0	0	0	0	0	0	0	0	0	0	0	0	0	0	0	0	0	0	0	0	0	0	0	0	0	0	0	0	0	0
IGHV1-12	0	0	0	0	0	0	0	0	0	0	0	0	0	0	0	0	0	0.57	0	0	0	0	0	0	0	0	0	0	0	0	0	0	0	0	0	0	0	0	0	0	0	0
RN7SL193P	0	0	0	0	0	0	0	0.21	0	0	0	0	0	0	0	0	0	0.45	0	0	0	0	0	0	0	0	0	0	0	0	0	0	0	0	0	0	0	0	0	0	0	0
AC098784.1	0	0	0	0	0	0	0	0	0	0	0	0	0	0	0	0	0	0	0	0	0	0	0	0	0	0	0	0	0	0	0	0	0	0	0	0	0	0	0	0	0	0
RP11-90M11.1	0	0.06	0	0	0	0	0	0.02	0	0.03	0	0	0.03	0	0	0	0	0.13	0.02	0.08	0	0	0	0.01	0	0	0.03	0	0.23	0.14	0.06	0.03	0.05	0	0.05	0	0	0	0	0.03	0.06	0.1
RP11-452J21.2	0	0	0	0	0	0	0	0	0	0	0	0	0.14	0	0	0	0	0	0	0.11	0	0	0	0.07	0	0	0	0	0	0	0	0	0	0.21	0	0	0	0.15	0	0	0	0
RP11-569O4.4	0	0	0	0	0	0	0	0	0	0	0	0	0	0	0	0	0	0	0	0	0	0	0	0	0	0	0	0	0	0	0	0	0	0	0	0	0	0	0	0	0	0
RP11-335E14.1	0	0	0	0	0	0	0	0	0	0	0	0.26	0	0	0	0	0	0.05	0	0	0	0	0	0	0.09	0	0.03	0	0.04	0.11	0	0	0	0	0	0	0	0	0	0	0	0.07
RP11-255C15.3	0.02	0.12	0.03	0.36	0.61	0.09	0.2	0.23	0.25	0.42	0.27	0.09	0.62	0.2	0.05	0.47	0.17	0.37	0.01	0.32	0.87	0.67	0.34	0.36	0.03	0.02	0.13	0.06	0.36	0.56	0.17	0.1	0.3	0.37	0.24	0.08	0.94	0.01	0.79	1.05	0.09	0.61
RP11-139K1.2	0.8	0.22	0	0.53	0	0	0.31	0.87	0.45	0.88	0	1.17	0.46	0.67	0.31	0	0.23	0	0	0	1.6	0.58	0	0.2	0	0.5	0	0	0.71	0.46	0	0	0.11	0	0.81	0.51	0.24	0	1.45	0.85	0.58	0.46
EVPL	0.1	0.17	0.84	1.48	0.33	0.33	1.12	0.73	0.82	0.67	0.73	0.11	0.54	0.43	0.61	0.49	0.28	0.35	0.31	0.66	2.84	2.5	0.14	0.63	0.33	0.09	0.33	0.25	0.8	0.85	1.8	1.29	3.34	0.76	0.88	0.59	0.35	0.2	2.11	2.07	0.97	0.27
RP11-433A19.1	0	1.27	0	0	0	0	0.06	0.21	3.31	0.82	0.09	0	0	0	0	0	0	0	0.02	0.08	0	0	0	0	0	0	0	0	0.09	0.38	0.04	0.07	0.87	0.05	5.7	0.51	0.02	0.1	0.05	0	0	0
RAI1	0.66	2.44	2.84	2.63	2.48	0.96	2.61	1.54	3.22	2.78	1.43	1.31	1.68	0.68	2.84	0.57	0.64	1.76	1.23	2.63	3.59	2.67	0.18	4.86	3.77	2.85	0.68	0.88	3.35	2.6	3.32	1.7	4.29	4.74	2.56	1.3	0.87	0.97	2.01	2.77	4.09	3.46
SMIM2	0	0	0	0	0	0	0	0	0	0	0	0	0	0.04	0	0	0	0	0	0	0	0	0	0	0	0	0.17	0	0.25	0	0.26	0	0	0	0	0	0	0	0	0	0	0
RDH12	0.06	1.07	0	0.43	0.18	0.04	0.01	0.18	0.01	0.45	0.02	0.41	0.12	0.07	0.3	0.06	0.34	0.1	0.01	0.1	0.25	0.27	0.26	0.04	0.32	0	0.08	0.04	0.15	0.14	0.04	0	0.36	0.63	0.25	0.24	0.12	0	0.19	0.21	0.28	0.08
RP11-21L19.1	0	0	0	0	0	0	0	0	0	0	0	0	0	0	0	0	0	0.66	0	0	0	0	0	0	0	0	0	0	0	0	0	0	0	0	0	0	0	0	0	0.28	0	0.98
IL27RA	0.29	0.08	0.12	0.45	0.06	0.02	0.12	0.45	0.21	0.02	0.13	3.76	0.22	0.09	0.52	0.11	0.14	0.4	0.2	0.04	0.1	0.06	0.13	0.03	0	0.09	0.05	0.04	0.17	0.18	0.06	0.07	0.13	0.67	0.06	0.04	0.03	0.06	0.13	0.23	0.04	3.1
RP11-483I24.1	0	0	0	0	0	0	0	0	0	0	0	0	0	0	0	0	0	0	0	0	0	0	0	0	0	0	0	0	0	0	0	0	0	0	0	0	0	0	0	0	0	0
RP11-343N15.1	0	0.06	0.23	0.08	0	0	0	0.12	0.12	0.02	0	0	0.17	0.08	0.11	0	0	0	0	0	0.14	0.11	0	0.09	0	0.13	0.02	0.1	0.1	0	0.08	0.04	0.26	0.22	0.03	0	0	0.05	0.14	0.29	0.04	0.76
OR10H1	0	0	0	0	0	0.02	0.01	0.01	0.04	0.01	0.03	0	0.02	0	0	0.02	0	0.76	0	0	0.01	0.03	0	0	0	0	0.02	0	0.01	0.02	0.04	0	0.12	0	0.25	0.11	0.1	0	0	0	0.01	0.02
BRDT	0	0	0	0	0	0	0	0	0	0.06	0	0	0	0	0	0	0.17	0	0	0.17	0	0.01	0	0	0	0	0	0	0	0	0	0.01	0	0	0	0.04	0.01	0	0	0	0	0
WDR70	0.44	1.34	2.82	2.27	1.88	3.61	3.68	6.22	4.64	3.3	3.78	5.13	5.48	3.88	3.68	2.2	2.66	2.62	3.86	2.01	3.75	5.12	3.59	8.16	1.83	2.36	2.1	1.99	7.56	5.32	2.78	2.49	4.31	3.94	2.49	1.29	4.26	1.59	5.76	6.42	2.72	12.59
MIR6860	0	0	0	0	0	0	0	0	0	0	0	0	0	0	0	0	0	0	0	0	0	0	0	0	0	0	0	0	0	0	0	0	0	0	0	0	0	0	0	0	0	0
RP11-121A14.2	0.3	0.84	0	0	0.67	0.27	0.5	0.34	0	0	0.61	2.36	0	0.45	0.24	0	0	0.7	0.12	0.2	0.65	0.38	0	0	0	0	0	0.16	0.48	0.33	0	0	3.59	1.35	0.14	0.55	0	0	1.76	1.04	0.16	0
TTC5	0.07	0.47	0.87	0.67	0.43	0.6	1.54	2.31	1.64	1.57	1.15	3.98	2.28	1.51	2.45	0.48	0.53	1.56	1.09	1.67	1.9	1.9	0.32	1.23	1.12	1.24	0.82	0.5	2.27	2.48	0.56	0.73	1.83	2.41	1.33	0.53	1.67	1.02	1.71	2	2.08	3.91
AC009480.3	0	0	0	0	0	0.08	0.07	0	0	0	0	0.13	0.14	0	0	0.09	0	0	0.07	0	0	0.11	0.09	0	0.19	0	0	0	0	0.06	0	0	0	0.11	0.17	0	0	0	0	0.09	0	0
AC137675.1	0	0	0	0	0	0	0	0	0	0	0	0	0	0	0	0	0	0	0	0	0	0	0	0	0	0	0	0	0	0	0	0	0	0	0	0	0	0	0	0	0	0
CENPH	0.11	0.02	0.04	0.27	0.84	0.95	3.6	3.81	1.76	0.72	0.71	1	0.4	0.76	0.03	0.29	1.53	0.91	0.81	0.87	3.77	1.02	0.17	1.5	0.17	0.88	0.26	0.23	1.4	0.57	1.19	0.81	0.65	1.29	0.32	0.4	1.32	0.58	0.76	1.08	0.71	4.25
GS1-124K5.8	0	0	0	0	0	0	0	0	0	0	0	0	0	0	0	0	0	0	0	0	0	0	0	0	0	0	0	0	0	0	0	0	0	0	0	0	0	0	0	0	0	0
RP11-275H4.1	0	0	0	0	0	0	0	0	0	0	0	0	0	0	0	0	0	0	0	0	0	0	0	0	0	0	0	0	0	0	0	0	0	0	0	0	0	0	0	0	0	0
AP000439.3	0	0	0	0	0	0	0.15	0.27	0	0	0	0	0	0	0	0	0	0	0	0	0	0	0.11	0	0	0	0	0	0	0	0	0	0	0	0	0	0	0	0.05	0	0	0
RP11-474H20.1	0	0	0	0	0	0	0	0.05	0.08	0.11	0	0	0	0	0	0	0	0	0	0.08	0.05	0.04	0	0	0	0	0	0	0	0	0	0	0	0	0	0	0.03	0	0	0.04	0	0
RNA5SP442	0	0	0	0	0	0	0	0	0	0	0	0	0	0	0	0	0	0	0	0	0	0	0	0	0	0	0	0	0	0	0	0	0	0	0	0	0	0	0	0	0	0
RP11-588L15.2	0	0.45	0	0.45	0.17	0.09	0.13	0.32	0.34	0.39	0.02	0.46	0.75	0.08	1.2	0.15	0	0.17	0	0.46	0.62	0.4	0.24	0.27	0.23	0	0.08	0.09	0.41	0.32	0.14	0.03	0.32	0.04	0.35	0.08	0.08	0	0.41	0.39	0.21	0.14
XXyac-YM21GA2.4	0	0	0	0	0	0	0.12	0	0	0	0	0	0	0	0	0	0	0	0	0.1	0	0	0	0	0	0.22	0.05	0	0.93	1.85	0	0	0	0	0	0	0.19	0	0	0	0	0
GS1-590J6.2	0	0	0	0	0	0	0	0	0	0	0	0	0	0	0	0	0	0.07	0	0	0	0	0	0	0	0	0	0	0	0	0	0	0	0	0	0	0	0	0	0	0	0
AC002310.10	0.3	0	0	0	0	0	0.09	0	0	0.08	0.03	0.11	0.12	0	0	0	0	0.21	0.23	0.19	0.1	0	0.08	0.49	0	0	0.02	0	0.12	0.08	0.04	0	0.16	0	0.04	0	0	0	0.33	0.45	0.04	1.33
EPB41L2	5.1	7.98	1.87	2.98	0.4	1.3	14.38	16.92	11.94	2.81	4.27	54.14	7.79	8.71	26.53	3.57	4.37	9.71	27.51	4.88	4.18	4.35	4.12	7.03	17.51	3.78	4.27	4.18	10.03	9.66	5.3	8.66	30.88	36.32	3.23	7.5	2.82	0.68	10.52	14.8	2.22	18.59
AC093724.1	0.25	0.21	0	0	0	0	0.57	1.57	4.13	2.85	0.73	0.26	0.33	0.3	1.35	0.12	0.21	0.63	0.88	1.3	0.36	0.03	0.21	0.09	0.18	0.05	0.19	0.04	0.47	0.65	0.35	1.1	0.46	0.94	1.67	0.44	0.49	0	0.59	0.34	0.31	0.3
RNU6ATAC25P	0	0	0	0	0	0	0	0	0	0	0	0	0	0	0	0	0	0	0	0	0	0	0	0	0	0	0	0	0	0	0	0	0	0	0	0	0	0	0	0	0	0
KB-1303B4.1	0	0	0	0	0	0	0	0	0	0	0	0	0	0	0	0	0	0	0	0	0	0	0	0	0	0	0	0	0	0	0	0	0	0	0	0	0	0	0	0	0	0
RP11-547I7.2	0	0	0	0.16	0.17	0.07	0.44	0.27	0	0	0.76	0	0.56	0.89	0	0	0	0.31	0	0.98	3.03	0.74	0.07	0	0	0	0.15	0.18	0.81	1.05	0.07	0	0	0	0	0	0	0	1.62	6.16	0.47	0
C1orf35	0.71	1.34	4.71	1.71	0.83	0.39	1.63	1.27	3.27	1.95	2.09	1.61	1.07	0.84	4.54	0.61	2.65	1.69	3.05	1.45	6.83	5.37	0.84	2.96	1.03	0.05	0.79	0.39	3.07	1.76	1.32	1.01	2.08	2.31	0.84	1.25	0.96	0.62	2.27	3.57	1.62	3.4
LDHA	24.69	24.91	158.93	126.76	31.45	59.19	383.96	182	62.82	31.37	89.83	76.72	169.14	97.67	25.34	40.2	114.71	122.26	92.85	59.8	88.01	62.72	53.31	51.55	15.52	17.9	25.24	11.89	146.67	169.62	134.59	74.06	101.47	245.74	33.39	37.02	100.64	95.56	157.89	105.01	147.94	236.53
RP5-916L7.2	0	0.05	0	0.11	0	0	0	0.15	0	0.04	0.09	0	0	0.07	0	0	2.21	0.34	0	0	2.21	3.45	0.06	0	0.22	0.07	0.03	0	0.11	0.06	0	0	0	0	0	0	0.63	0	0.27	0.78	0	0
RN7SL446P	0	0	0	0	0	0	0	0	0	0	0	0	0	0	0	0	0	0	0	0	0	0	0	0	0	0	0	0	0	0	0	0	0	0	0	0	0	0	0	0	0	0
RP11-59H7.4	0	0.13	0	0.72	0	0	0	0.13	0.06	0.06	0	0	0.09	0.15	0.63	0	0	0.19	0	0	0.15	0.13	0.12	0.09	0	0	0.14	0	0.12	0.15	0.05	0.06	0.12	0.68	0	0.45	0	0	0.07	0	0	0.18
XCL1	0	0	0	0.03	0	0	0.05	0.42	0.08	0	0.14	1.91	0	0.14	0.06	0	0.21	0.07	0	0	0	0	0.02	0.02	0.13	0	0.01	0	0.06	0.09	0	0.02	0.06	0	0	0.07	0	0	0.11	0.21	0	0.81
RP11-48F14.2	0	0	0	0	0	0	0	0	0	0	0	0	0	0	0	0	0	0	0	0	0	0	0	0	0	0	0	0	0	0.08	0	0	0	0	0	0	0	0	0	0	0	3.6
RP1-118J21.25	0	0	0	0	0.07	0.02	0.02	0	0	0	0	0	0	0.03	0	0	0	0	0	0	0.44	0.22	0	0.13	0.02	0	0.01	0.04	0.02	0.04	0.19	0	0.09	0.05	0.02	0.05	0.04	0	0.1	0.08	0	0.26
UBE3A	4.71	14.81	15.04	15.67	6.29	6.69	14.79	33.44	19.77	12.68	6.9	17.49	31.81	20.76	26.22	1.92	29.89	30.18	7.02	20.96	58.79	27.55	8.68	10.31	9.64	6.05	7.01	6.16	19.85	19.94	36.48	30.63	49.95	69.83	9.83	3.59	8.43	2.01	23.02	22.14	9.81	18.79
RNU6-90P	0	0	0	0	0	0	0	0	0	0	0	0	0	0	0	0	0	0	0	0	0	0	0	0	0	0	0	0	0	0	0	0	0	0	0	0	0	0	0	0	0	0
DNMT3A	0.7	1.16	13.34	17.09	9.84	3.83	14.69	16.17	7.28	2.94	3.67	5.39	3.57	2.95	5.45	0.81	5.95	4.14	4.29	3.41	9.42	7.03	1.03	6.33	3.43	2.41	1.37	1.37	9.3	6.82	5.57	3.49	7.82	6.25	2.28	2.03	4.27	3.47	10.01	14.55	3.1	6.51
AC003090.1	0	0.02	0	0	0.03	0.24	0	0.13	0.32	0.51	0.12	3.81	0.09	0.07	0.45	0	0.01	0.38	0	0.2	1.58	5.25	0.08	0	0.35	0	0.14	0.03	0.19	0.52	0.06	1.07	0	0	0.15	0.2	0.02	0	0.31	0.37	0.42	0.08
PPIAP16	0	0	0	0	0	0	0.16	0.46	0.23	0	0	0	0.21	0.18	0	0	0	0.37	0	0.08	0.18	0.16	0.07	0.05	0	0	0	0	0	0	0.06	0.3	0	0.08	0	0	0	0	0.41	0.07	0	0.11
PDE5A	0.99	2.62	2.09	3.29	2.74	2.41	1.49	3.23	4.02	2.74	0.91	6.69	4.91	1.31	7.29	0.65	1.98	4.86	13.12	2.03	5.84	3.71	1.91	9.18	1.77	3.03	1.43	0.93	2.08	2.94	2.59	2.89	4.89	9.31	3.13	1.19	1.62	0.31	1.85	4.11	1.58	4.55
FTLP10	0	0	0	0	0	0	0	0	0	0	0	0	0	0	0	0	0	0	0	0	0	0	0	0	0	0	0	0	0	0	0	0	0	0	0	0	0	0	0	0	0	0
RF00322	0	0	0	0	0	2.99	2.71	2.91	0	0	5.56	0	3.84	0	8.08	0	5.29	4	0	0	0	0	0	0	0	0	0	0	0	4.45	4.5	0	14.44	0	0	0	0	0	0	0	0	0
RN7SL648P	0.16	10.11	3.04	2.14	2.26	3.15	11.52	26.77	17.95	13.61	3.1	55	25	10.62	34.47	0	1.97	24	8.68	10.28	22.72	12.66	0	16.11	3.1	18.47	4.69	3.22	11.82	23.81	7.49	10.12	36.87	43.31	61.38	12.26	3.74	1.36	64.43	122.55	45.27	37.88
RP5-1009E24.8	0	0	0	0	0	0	0.08	0.09	0	0	0	0.28	0	0.08	0	0	0	0	0.05	0	0	0	0	0.05	0.03	0	0	0	0.2	0.1	0.06	0	0	0.04	0.03	0	0	0	0	0.06	0.03	0
RNU6-1045P	0	15.97	0	0	0	0	13.69	0	0	0	0	0	0	0	0	0	0	0	0	0	0	0	0	0	0	0	0	0	0	0	0	0	0	0	0	0	0	0	0	0	0	0
RP11-254A24.2	0	0	0	0	0	0.03	0.06	0.05	0.01	0.01	0.02	0.14	0.05	0.02	0	0	0	0	0	0.01	0	0	0	0.01	0.01	0	0.05	0	0.01	0.29	0.13	0.23	0	0	0	0	0.08	0	0.01	0.06	0.02	0
RP11-665C16.8	0	0	0	0	0	0	0	0	0	0	0	0	0	0	0	0	0	0	0	0	0	0	0	0	0	0	0	0	0	0	0	0	0	0	0	0	0	0	0	0	0	0
RP11-483I13.6	0	0	0.04	0.04	0	0.07	0.12	0.06	0.19	0.02	0.04	0.12	0.22	0.25	0	0	0	0.03	0	0.07	0.03	0.06	0.03	0.06	0	0	0.1	0.02	0.22	0.16	0.05	0.05	0	0.12	0.07	0.02	0.04	0	0.25	0.08	0	0.15
ZNF304	0.12	0.6	0.09	0.78	0.26	1.01	1.41	1.77	1.89	1.3	0.88	2.01	2.23	1.48	1.52	0.71	0.98	0.97	1.73	2	2.99	3.86	0.71	1.4	0.7	0.19	0.67	0.34	1.96	1.86	1.02	1.42	1.5	2.08	1.38	0.86	1.55	0.61	1.55	2.24	1.03	2.68
ZNF90	0	0.08	0.23	0.02	0	0.02	0.23	0.29	0.09	0.1	0.17	1.32	0.24	0.13	0.19	0	0.33	0.18	0.54	0.14	0.16	0.06	0.01	0.05	0.27	0.47	0.08	0.06	1.02	0.78	0.02	0.11	4.34	3.25	0.1	0.09	0.18	0	1.82	1.68	0.02	14.7
TRAPPC4	3.37	3.67	7.48	7.05	3.32	9.92	20.76	17.82	23.8	15.48	8.28	8.22	12.46	15.4	6.41	3.84	11.89	6.74	4.64	7	27.03	31.2	5.48	11.31	3.52	2.44	4.96	2.16	16.67	11.44	6.04	5.48	5.2	8.84	6.17	2.73	7.43	7.29	15.13	15.77	6.05	14.14
RN7SL714P	0	0	0	0	0	0	0	0	0	0	0	0	0	0	0	0	0	0	0	0	0	0	0	0	0	0	0	0	0	0	0	0	0	0	0	0	0	0	0	0	0	0
KB-1562D12.3	0.07	0.61	1.14	0.62	0.16	0.2	0.72	1.87	2.18	1.51	0.06	0	1.49	0.65	5.28	0	0.7	0.92	0.87	0.95	2.89	0.65	0.07	0.06	0.66	0	0.7	1.13	0.5	1.23	0.96	0.31	0.75	3.84	1.02	0.3	0.06	0	1.94	1.4	1.01	0
MIR6741	0	0	0	0	0	0	0	0	0	0	0	0	0	0	0	0	0	0	0	0	0	0	0	0	0	0	0	0	0	0	0	0	0	0	0	0	0	0	0	0	0	0
ATP23	0.07	0.06	1.04	0.93	0.12	0.75	1.06	2.31	1.59	0.71	0.65	0.23	2.1	0.16	1.44	0.42	1.16	0.48	1.26	0.68	1.6	1.06	0.82	1.72	0.04	0.15	1.06	0.22	0.92	0.47	0.8	1.27	0.08	0.38	0.56	0.3	0.46	0.48	1.01	1.38	0.69	2.18
AC008079.10	0.09	0.08	0.01	0.04	0	0.01	0.04	0.02	0.07	0.01	0.05	0.1	0.08	0.02	0.03	0.02	0.01	0.05	0.05	0.05	0.1	0.1	0.02	0.05	0.09	0.25	0.05	0.06	0.02	0.03	0.03	0.03	0.06	0.09	0.09	0.04	0	0.01	0.09	0.16	0.25	0.36
RP11-10B2.3	0.2	0	0	0	0	0.09	0	0.21	0	0	0	0	0	0	0	0	0	0.11	0.07	0.12	0	0.11	1.05	0	0	0	0	0	0	0	0.09	0	0	0	0	0	0.08	0	0	0	0	0
RP11-104J23.1	0	0.12	0	0	0	0	0	0	0.03	0	0.01	0	0	0	0	0	0.03	0	0	0	0	0	0	0	0	0	0	0	0	0	0	0	0.01	0	0	0	0	0	0	0.07	0	0
ZNF812P	0.08	0.1	0.07	0	0.1	0	4.88	0.82	0.02	0.12	0.12	0.04	0.07	1.16	0.24	0	0.56	0.11	0.16	0.06	1.23	0.42	0	0	0.01	0.67	0.06	0.1	0	0.06	0.03	0	0.89	0.82	0.01	0.29	0.16	0	7.54	6.47	0	0.04
RP4-592A1.2	0.46	1.19	0.27	0.22	0.23	0.62	2.15	1.36	2.03	3.78	1.23	1.59	0.98	2.4	0.67	0.58	0.29	0.4	3.33	0.89	2.26	0.67	0.55	1.13	0.62	1.4	0.62	0.27	1.98	1.25	0.3	0.47	0.41	2.59	0.8	0.38	0.88	1.75	1.7	2.05	0.94	2.16
RP11-147G16.1	0	0	0	0	0	0	0	0	0	0	0	0	0	0	0	0	0	0.09	0	0	0	0	0	0	0	0	0	0	0	0	0	0	0	0.05	0	0	0	0	0	0	0	0.2
AP001415.1	0	0	0	0	0	0	0	0.09	0	0	0	0	0	0	0	0	0	0	0	0	0	0	0	0	0	0	0	0	0.35	0	0	0	0	0	0	0	0	0	0	0	0	0.13
HMGN2L10	0	0	0	0	0	0	0	0	0	0	0	0	0	0	0	0	0	0	0	0	0	0	0	0	0	0	0	0	0	0	0	0	0	0	0	0	0	0	0	0	0	0
RP11-701H24.2	0.49	3.69	0.32	1.24	1.62	2.16	2.28	3.97	6.02	4.28	1	3.77	5.29	1.01	0.57	0.75	1.12	3.83	1.31	3.57	3.75	2.55	1.14	0.74	4.67	3.92	1.9	1.23	5.36	9.52	2.12	1.53	6.89	7.4	3.56	0.91	2.21	0.37	6.87	9.77	5.24	0.59
RP11-1437A8.6	0	0	0	0	0	0	0	0	0	0	0	0	0	0	0	0	0	0	0	0	0	0	0.09	0	0	0	0	0	0	0	0	0	0	0	0	0	0	0	0	0	0	0
RP11-181D10.2	0.15	0.03	0.03	0.33	0.07	0.18	0.21	0.53	0.11	0.01	0	3.04	0.47	0.31	1.81	0.05	0.03	0.34	0.29	0.05	0.17	0.18	0.08	0.08	0	0.19	0.15	0.03	0.15	0.43	0.13	0.05	0.12	0.78	0.21	0.01	0.05	0	0.07	0.3	0.22	1.76
RP1-23E21.1	0	0	0	0	0	0	0.03	0	0	0	0	0	0	0	0	0	0	0	0	0	0	0	0	0	0	0	0	0	0	0	0	0	0	0	0	0	0	0	0	0.03	0	0
RP11-380D15.2	0	0	0	0	0	0	0	0	0	0	0	0	0	0	0	0	0	0	0	0	0	0	0	0	0	0	0	0	0	0	0	0	0	0	0	0	0	0	0	0	0	0
RP11-4C20.4	0	0	0	0	0	0	0	0	0	0	0	0	0	0	0	0	0	0	0	0	0	0	0	1.54	0	0	0	0	0	0	0	0	0.12	0	0	0	0	0	0	0.1	0	0
TREH	0	0.04	0	0	0	0.07	0.12	0.19	0	0	0.14	0	0	0.02	0	0	0.2	0	0	0	0	0	0.04	0	0	0	0	0	0	0.03	0	0	0	0	0.02	0	0	0.38	0.04	0.02	0	0.02
DRAIC	10.87	9.71	9.08	14.48	0.93	18.58	17.49	24.12	56.33	40.46	4.43	0.25	5.69	33.59	8.19	0.56	28.71	11.29	25.07	61.92	53.31	70.14	1.21	0.16	5.42	2.74	2.84	2.24	21.75	26.27	6.43	2.62	4.91	13.37	3.85	8.99	36.85	21.1	47.94	22.98	12.52	5.12
CTA-21C21.1	0	0	0	0	0	0	0	0	0	0	0	0	0	0	0	0	0	0	0	0	0	0	0	0	0	0	0	0	0	0	0	0	0	0	0	0	0	0	0	0	0	0
UNC79	0	0	0	0	0	0.02	0.04	0.06	0.03	0.02	0.02	0	0.02	0.01	0	0	0.16	0.44	0.01	0.01	0.03	0.02	0.02	0.01	0.01	0	0.02	0	0.06	0.06	0.01	0.02	0.08	0.01	0.01	0	0.01	0.14	0.04	0.05	0.01	0.1
HEY2	0.31	1.08	0.37	0.31	0	0.06	1.57	1.57	0.99	0.25	0.73	0	0.5	0.3	2.82	0.47	0.5	0.51	1.79	0.23	0.53	0.13	0.04	0.31	0.62	0.48	0.78	0.53	1.5	0.87	0.59	1.18	3.53	2.73	0.1	0.03	0.15	0.27	0.16	1.16	0.1	0.09
RP11-104O19.4	0.17	0	3.02	0	0	0.15	0	0	0.37	0.18	0	0	0.17	0.15	0.06	0.04	0.08	0.83	0	0.05	0.55	0.13	0.08	0.32	0.51	0	0.02	0.31	0.04	0.17	0.03	0	0.71	0.31	0.21	0.23	0	0	0.41	0.65	0.11	0.41
ACOX2	0.1	6.47	0	3.32	0.06	0.22	0.4	0.45	0.63	0.2	0.2	2.48	0.26	0.62	0.91	0.22	0.51	0.18	4.15	1.27	0.26	0.23	0.15	0.02	0.45	0.12	0.45	0.11	0.15	1.11	0.17	0.22	1.12	3.85	0.16	0.16	0.16	0	0.13	0.52	0.17	0.21
INTS13	0.92	3.98	1.68	6.33	1.97	0.6	2.72	3.51	3.58	2.38	2.53	6.19	4.47	2.67	2.3	1.23	7.38	3.95	1.26	3.05	2.73	2.51	1.49	4.67	2.17	2.73	1.26	1.87	3.28	3.9	3.68	3.24	3.89	5.69	1.19	0.79	0.67	1.03	1.43	1.99	2.47	7.85
MCART4P	0	0	0	0	0	0	0	0	0	0	0	0	0	0	0	0	0	0	0	0	0	0	0	0	0	0	0	0	0	0	0	0	0	0	0	0	0	0	0	0	0	0
C11orf85	0	0.03	0	0	0	0	0	0.62	0.37	0.42	0	0	0	0	0	0	0.19	0.06	0	0	0.29	0	0.42	0.01	0	0	0	0	0	0	0.06	0	0.23	0.07	0.26	0.05	0.28	0	0.04	0.15	0.11	0.15
CTD-2280E9.1	0	0	0	0	0	0	0	0	0	0	0	0	0	0	0	0	0	0	0.04	0	0	0	0	0	0	0	0	0	0	0.11	0	0	0	0	0	0	0.09	0	0	0	0	0
PROSER2	0.43	0.15	0.39	0.38	0.29	0.9	0.15	0.63	1.09	0.38	0.19	0.14	0.17	0.99	0.63	0.3	0.52	0.67	0.61	0.11	2.29	3.02	0.13	2.22	0.21	0.18	0.16	0.07	0.88	0.36	0.07	0.6	2.54	1.17	1.04	0.15	0.44	0.43	0.38	1.13	0.81	0.54
PPP1R7	2.34	5.44	4.65	4.29	5.9	8.09	28.79	19.37	7.6	4.43	8.92	19.93	15.19	18.99	12.46	13.23	19.54	9.36	12.19	15.43	25.97	17.26	6.74	8.36	6.06	4.04	5.8	4.48	18.13	11.9	2.59	5.94	15.41	16.49	4.67	2.59	18	4.62	18.7	28.59	7.19	29.87
HNRNPA2B1	47.64	53.13	20.28	31.52	14.74	121.21	171.04	215.89	208.12	134.7	110.84	198.03	181.75	151.19	178.25	81.78	129.62	131.33	115.27	135.95	378.64	214.68	92.81	133.79	77.16	59.5	77.25	43.83	186.59	150.56	106.47	107.82	99.92	211.73	67.97	33.89	197.97	60.07	201.63	216.99	77.94	307.81
AP001468.58	0	0	0	0.04	0	0	0	0.05	0	0.38	0	0	0	0	0	0	0.11	0	0	0	0	0	0	0	0.13	0	0	0	0	0	0	0	0	0	0.14	0	0	0	0	0.16	0	0
RN7SL25P	0	0	0	0	0	0	0	0	0	0	0	0	0	0	0	0	0	0	0	0	0	0	0	0.09	0	0	0	0	0	0	0	0	0	0	0	0	0	0	0	0	0	0
MIR6720	0	0	0	0	0	0	0	0	0	0	0	0	0	0	0	0	0	0	0	0	0	0	0	0	0	0	0	0	0	0	0	0	0	0	0	0	0	0	0	0	0	0
RP11-153M7.5	0	0	0	0	0	0	0	0	0	0	0	0	0	0	0	0	0	0	0	0	0	0	0	0	0	0	0	0	0	0	0	0	0	0	0	0	0	0	0	0	0	0
RNU6-493P	0	0	0	0	0	0	0	0	0	0	0	0	0	0	0	0	0	0	0	0	0	0	0	0	0	0	0	0	0	0	0	0	0	0	0	0	0	0	0	0	0	0
CTD-2655K5.1	0	0	0	0	0	0.06	0.18	0.36	0.06	0	0.09	0	0	0	0	0	0	0	0	0.23	0.25	0.2	0.07	0	0	0	0.13	0	0.12	0	0	0.22	0.07	0.63	0.25	0	0	1.24	0.22	0.23	0.06	0
CYP2E1	0.11	0.06	5.17	1.66	0	0	0.18	1.33	0.54	0.99	0.1	0.68	0.23	0.28	0.37	0.17	0.05	0.49	0.34	0.19	1.02	1.46	0	0	1.16	0.69	0.07	0.34	0.04	0.14	0.03	0.01	0.58	0.35	0.07	0.28	0	0	3.77	1.63	0.61	0.31
RP11-679I18.4	0	0	0	0	0	0	0	0	0.04	0	0	0	0	0	0	0	0	0	0	0	0	0	0	0	0	0	0	0	0	0	0	0	0	0	0	0	0	0	0	0	0	0
OR51E2	0.07	6.33	14.96	16.64	0.01	0.02	0.33	2.36	0.09	0.12	11.07	0.23	250.46	0.75	57.1	60.09	0.31	90.65	7.66	42.58	204.63	199.49	42.03	0.08	0.12	0	6.37	11.65	3.49	5.69	0.1	25	0.11	0.4	50.54	15.52	14.78	22.77	2.22	0.2	0	0
PES1	0.87	1.85	1.48	1.19	0.33	0.66	2.72	2.31	4.16	1.51	1.9	1.93	2.2	2.04	3.86	0.69	1.14	2.28	3.57	2.46	7.04	4.6	1.54	3.9	2.59	2.41	1.26	1.39	5.38	2.94	2.76	1.83	1.37	3.71	3.29	1.57	0.92	0.56	4.45	5.53	1.96	8.4
RP11-753I4.2	0	0	0	0	0	0	0.02	0	0	0	0	0	0.12	0	0	0	0	0	0	0	0	0	0	0	0	0	0	0	0	0	0	0	0	0	0	0	0	0	0	0	0	0
RP11-265M18.2	0.19	0.54	0.33	1.72	0.78	0.43	0.39	1.03	2.01	2.08	0.53	1.22	2.23	0.55	1.34	0.13	0.83	1.71	0.96	1.91	4.56	4.86	0.07	1.05	0.83	0.72	0.65	0.42	2.61	3.04	1.03	0.46	3.04	1.39	0.79	0.22	0.17	0.51	2.97	3.76	1.07	5.24
IGLC7	0	0	0	0	0	0	0	0	2.7	0	0.19	43.65	0.62	0	0	0	0	17.11	0	0	0	0	0.16	0	2.45	0	1.01	0	0	0.11	0	0	3.37	0	0	1.88	0	0	0.39	0.99	0	446.11
AC078899.4	0	0	0	0	0	0	0	0	0	0	0	0	0	0	0	0	0	0	0	0	0	0	0	0	0	0	0	0	0	0	0	0	0.59	0	0	0	0	0	0.58	0	0	0
MIR516A2	0	0	0	0	0	0	0	0	0	0	0	0	0	0	0	0	0	0	0	0	0	0	0	0	0	0	0	0	0	0	0	0	0	0	0	0	0	0	0	0	0	0
RP11-536O18.1	0	0	0	0	1.95	0	0.05	0	0	0.06	0	12.04	0	0	0	0	0	0	1.91	0	0	0	0	0	0	0	0.16	0	0	0	0	0	0	0.22	0	0	0	0	0.08	0	0	0.29
C21orf54	0	0	0	0	0	0	0	0	0	0	0	0	0	0	0	0	0	0	0	0	0	0	0	0	0	0	0	0	0	0.13	0	0	0	0	0	0	0	0	0	0	0	0
RP11-159C21.4	0.42	1.52	0	0.53	0.18	1.28	1.8	2.59	6.1	3.64	1.96	5.06	3.42	3.42	0.61	1.34	4.67	0.61	3.41	1.29	6.34	4.75	0.56	0.88	2.18	0.5	1.45	1.05	3.73	1.63	2.63	2.69	1.29	1.5	1.04	0.56	2.35	3.78	7.43	8.33	5.9	3.52
HSDL2	1.57	1.55	6.59	4.89	1.88	4.99	7.49	5.34	19.34	8.25	2.16	8.31	10.9	10.36	3.43	2.55	13.66	10.85	4.08	0.75	12.23	10.93	3.28	2.77	2.16	2.83	3.77	1.9	5.12	4.86	6.99	10.45	17.24	8.91	2.39	2.05	5.28	2.23	18.08	33.06	4.16	4.31
RPL31P9	0	0	0	0	0	0	0	0	0	0	0	0	0	0	0	0	0	0	0	0	0	0	0	0	0	0	0	0	0	0	0	0	0	0	0	0	0	0	0	0	0	0
RP11-473M10.2	0	0	0	0	0	0	0	0	0	0	0	0	0	0	0	0	0	0	0	0	0	0	0	0	0	0	0	0	0	0	0	0	0	0	0	0	0	0	0	0	0	0
PTCD3	7.68	9.44	2.4	5.16	4.73	6.32	10.6	16.97	18.44	13.73	9.39	23.13	15.37	9.31	15.14	5.04	14.94	12.83	6.98	13.93	20.37	16.33	11.83	13.18	9.68	8.44	5.91	4.56	10.97	9.52	11.62	9.31	8.11	14.01	12.45	3.42	8.12	5.64	27.76	27.09	12.29	38.71
TAP1	1.07	1.03	3.42	30.7	0.19	0.39	5.45	8.53	2.23	0.41	2.33	11.9	2.26	3.66	2.78	0.94	1.71	9.82	3.28	0.55	1.61	1.32	2.94	2.05	0.7	1.66	1.3	0.6	2.18	1.49	2.01	1.59	2.8	18.56	3.13	2.07	1.67	0.87	4.36	10.03	2.09	64.34
STARD5	0.01	0.15	0.22	1.27	0.02	0.83	0.97	1.32	0.77	0.32	0.86	2.47	1.04	1	3.37	0.41	0.77	2.28	0.89	0.94	2.13	0.99	0.12	0.12	1.2	1.27	0.5	0.29	0.71	0.9	0.63	1.09	1.73	0.11	0.28	0.66	1.31	0.33	1.73	1.17	0.6	1.46
TSPEAR	0.04	0	0.02	0	0	0	0.01	0.01	0	0	0	0.11	0	0	0.02	0	0	0.02	0.04	0	0	0	0	0.18	0.01	0	0	0.01	0.05	0	0	0	0	0.12	0	0.02	0	0	0.07	0.07	0	0.02
DNAJC8	4.1	4.14	1.15	2.05	1.39	5.45	14.89	15.64	9.4	9.91	7.92	15.56	10.86	12.72	8.04	4.76	12.67	10.34	12.06	7.64	18.89	17.16	5.73	13.94	5.55	2.02	5.24	2.35	13.95	11.91	5.72	6.46	4.7	15.44	5.33	3.5	12.76	6.16	20.66	20.58	2.89	31.04
RP11-523L1.2	0	0	0	0	0	0	0	0	0	0	0	0	0	0	0.27	0	0	0	0	0	0	0	0	0	0	0	0	0	0	0	0	0	0	0	0	0	0	0	0	0	0	0
FAM108A5	0	0.03	0	0	0	0	0	0	0	0	0	0	0	0	0	0	0	0	0	0	0	0	0	0	0	0	0	0	0	0	0	0	0	0	0	0	0	0	0.15	0.03	0	0
TRAV5	0	0	0	0	0	0	0	0	0.14	0	0	5.7	0	0.17	0	0	0	0.39	0	0.15	0	0	0	0	0	0.15	0	0	0.24	0	0	0	0	0	0	0	0	0	0.15	0.11	0	0.75
RP11-111A24.2	0	0	0	0	0	0	0	0	0	0	0	0	0	0	0	0	0	0	0	0	0	0	0	0	0	0	0	0	0	0	0	0	0	0	0	0	0	0	0	0	0	0
CTD-2224J9.8	0	0	0	0	3.58	0.27	0.76	0.17	0	0	1.65	0.08	0.27	0	0.09	0	0.26	0.03	0	0.07	0.05	0	0.23	0.09	1.1	0	0.53	0.07	2.12	0.58	0.26	0	0.47	0	0.39	0	0	0	0.13	0.16	0	0
RP11-331G2.6	0	0.05	0	0	0.04	0.01	0.01	0.01	0.01	0.06	0.01	0.02	0.02	0.13	0.02	0	0.07	0.07	0.16	0.25	0.03	0.06	0.03	0.08	0.19	0.03	0.02	0	0	0.07	0.02	0.01	0.05	0.01	0.32	0.15	0.05	0.03	0.09	0.22	0.12	0.15
AC093326.1	0	0	0	0	0	0	0	0	0	0	0	0	0	0	0	0	0	0	0	0	0	0	0	0	0	0	0	0	0	0	0	0	0	0	0	0	0	0	0	0	0	0
GS1-306C12.1	0	0	0	0	0	0.03	0	0	0	0.01	0	0	0	0	0	0	0.06	0	0	0	0	0	0	0	0	0	0	0	0	0	0	0.04	0	0	0	0	0	0	0.01	0	0	0
RNU6-3P	0.5	1.33	0	0	0	0	0	0	0	0	0	0	0	0	0	0	0	0	0	0	0	0	0	0.94	0	0	0	0	1.91	0	0	0	0	0	0	0	0	0	0	0	0	0
FLYWCH2	0.46	0.39	0.6	0.52	0.11	1.08	7.01	3.17	0.95	1.44	2.29	1.24	3.69	2.29	3.67	0.47	1.15	0.73	3.48	6.03	4.93	1.6	0.26	3.52	1.72	0.12	2.28	0.9	2.82	3.32	1.29	0.28	0.84	1.54	1.54	0.38	0.66	1.13	2.33	3.01	1.09	1.95
RP11-327I3.1	0	0	0	0	0	0	0	0	0	0	0	0	0	0	0	0	0	0	0	0	0	0	0	1.74	0	0	0	0	0	0	0	0	0	0	0	0	0	0	0	0	0	0
NTM	1.15	1.88	6.57	2.24	0.23	1.63	54.45	53.7	1.73	0.59	8.21	0.35	0.93	9	20.24	0.8	9.48	11.54	21.66	0.25	1.03	0.04	0.99	3.51	2.48	1.51	0.69	0.67	12.59	6.05	3.85	5.96	6.46	3.34	3.97	0.28	7.44	1.9	13.86	6.79	0.17	0.28
RP11-164A6.1	0	0	0	0	0	0	0	0.06	0	0	0	0	0	0	0	0	0	0	0	0	0	0	0	0	0	0	0	0	0	0	0	0	0	0	0	0	0	0	0	0	0	0
LSM4	3.45	4.34	1.04	4.57	0.86	6.14	14.56	12.12	12.01	11.76	12.6	11.58	8.74	8.09	8.95	5.54	13.08	12.54	17.75	11.28	40.34	16.51	3.46	22.13	5.34	3	7.6	5.33	23.07	13.1	9.79	7.59	17.27	11.9	11.96	9.49	10.08	9.12	52.14	32.95	11.79	10.21
IFNA1	0	0	0	0	0	0	0	0	0	0	0	0	0	0	0	0	0	0	0	0	0	0	0	0.03	0	0	0	0	0	0	0	0	0	0	0	0	0	0	0	0	0	0
RP11-479I16.2	0	0.64	0	0	0	0.24	0.24	1.24	0.8	0.65	0	0.94	0.52	0	0.48	0	1.18	0	0	0	0.44	1.51	0.25	0	0	0	0.43	0	0.63	0.69	0.3	0.41	0.39	1.21	0.28	0	0	0.48	0.4	0	0	0.51
CTD-2562J17.5	0	0	0	0	0	0	0	0.14	0.15	0	0	0.59	0	0	0	0	0	0	0	0	0	0	0	0	0	0	0	0	0	0	0	0	0	0	0	0	0	0	0	0	0	0
CTD-2538C1.3	0	0.07	0	0	0	0	0	0	0	0	0	0	0	0	0	0	0	0.07	0.05	0.08	0	0.07	0.26	0	0	0	0	0	0	0.04	0.11	0	0	0	0	0	0	0	0.08	0.06	0	0
CTD-2074D8.1	0	0	0	0	0	0	0	0	0	0	0	0	0	0	0	0	0	0	0	0	0	0	0	0	0	0	0	0	0	0	0	0	0	0	0	0	0	0	0	0	0	0
RN7SL177P	0	0	0	0	0	0	0	0	0	0	0	0	0	0	0	0	0	0	0	0	0	0	0	0	0	0	0	0	0	0	0	0	0.19	0	0	0	0	0	0	0	0	0
RPL41	428.82	390.89	123.31	257.44	105.96	865.06	747.23	488.1	1295.24	880.77	1150.54	1455.35	783.14	857.61	971.88	1228.99	1429.74	440.12	1005.3	548.11	2100.99	1669.29	640.34	1053.8	684.02	220.6	784.15	263.67	1542.45	905.84	1045.05	715.59	423.5	466.75	466.54	460.41	626.11	1584.84	1760.66	1981.93	1771.64	1952.16
RP4-784A16.5	0	0	0	0	0	0	0	0	0	0	0	1.44	0	0	0	0	0.12	0	0	0	0	0	0	0	0	0	0	0	0.11	0	0	0	0	0	0	0	0	0	0	0.05	0	0.76
RNY1P5	0	0	0	0	0	0	0	0	0	0	0	0	0	0	0	0	0	0	0	0	0	0	0	0	0	0	0	0	0	0	0	0	0	0	0	0	0	0	0	0	0	0
RF00139	0	0	0	0	0	0	0	0	0	6.17	0	0	0	0	0	0	0	0	0	0	0	0	0	1.34	0	0	0	0	0	0	0	0	0	0	0	0	0	0	0	0	0	0
LINC01127	0	0	0	0	0	0	0	0	0	0	0	0	0	0	0	0	0	0	0	0	0	0	0	0	0	0	0	0	0	0	0	0	0	0.06	0	0	0	0	0	0.01	0	0.18
RP11-94B19.3	0	0	0	0	0	0	0	0	0	0	0	0	0	0	0	0	0	0	0	0	0	0	0	0	0	0	0	0	0	0	0.03	0	0	0	0	0	0	0	0	0	0	0
RNU1-59P	0	0	0	0	0	0	0	0	0	0	0	0	0	0	0	0	0	0	0	0	0	0	0.77	0.23	0	0	1.2	0	0	1.33	0	0	0	0	0	0	0	0	0	0	0	0
RNU7-2P	0	0	0	0	0	0	0	0	0	0	0	0	0	0	0	0	0	0	0	0	0	0	0	0	0	0	0	0	0	0	0	0	0	0	0	0	0	0	0	0	0	0
TCEB1P13	0	0	0	0	0	0	0	0	0	0	0	0	0	0	0	0	0	0	0	0	0	0	0	0	0	0	0	0	0	0	0	0	0	0	0	0	0	0	0.17	0	0	0
RN7SKP132	0	0	0	0	0	0	0	0	0	0	0	0	0	0	0	0	0	0	0	0	0	0	0	0	0	0	0	0	0	0	0	0	0	0	0	0	0	0	0	0	0	0
RP11-1236K1.5	0	0	0	0	0	0	0	0.6	0	0	0	0	0	0	0	0.29	0	0	0	0	0	0	0	0	0	0	0	0	0	0.22	0.29	0	1.11	0	0.27	0	0	0	0	1.12	0	0.49
RNU4-73P	0	0	0	0	0	0	0	0	0	0	0	0	0	0	0	0	0	0	0	0	0	0	0	0	0	0	0	0	0	0	0	0	0	0	0	0	0	0	0	0	0	0
SERPINB3	0	0	0	0	0	0	0	0	0	0	0	0	0	0	0	0	0	0	0	0	0	0.05	0	0	0	0	0	0	0.02	0.03	0	0	0	0	0	0	0	0	0	0	0	0
ASB2	0.26	0	0	0.02	0	0	0.05	0.12	0.06	0	0.07	1.02	0	0.07	0	0.44	0.27	0.63	2.09	0.02	0	0	0.06	0	0	0	0.03	0	0	0.04	0.03	0.01	0.12	0	0.01	0.01	0	0	0.21	0.02	0.01	33.79
RNU7-105P	0	0	0	0	0	0	0	0	0	0	0	0	0	0	0	0	0	0	0	0	0	0	0	0	0	0	0	0	0	0	0	0	0	0	0	0	0	0	0	0	0	0
RPS6P16	0	0	0	0	0	0.04	0.21	0.34	0.05	0.04	0	3.31	0	0	0.47	0	0.05	0.31	0.88	0.22	0.44	0.29	0	0.48	0.14	0	0.08	0	0.27	0.09	0.04	0.06	0	0.2	0.04	0.08	0.18	0	0.7	0.43	0.07	0.82
RP11-689C9.1	0	0	0	0	0	0	0	0	0	0	0	0	0	0	0	0	0	0	0	0	0	0	0	0.32	0	0	0	0	0	0	0	0	0	0	0	0	0	0	0	0	0	0
MZT2A	1.79	5.29	2.94	1.7	2.43	4.81	20.98	7.61	24.69	15.11	13.2	3.71	5.09	9.27	2.86	2.39	14.95	4.53	16.26	10.25	34.65	19.09	3.72	10.29	11.51	1.39	4.91	0.51	6.04	3.21	18.52	7.11	20.94	8.12	6.34	6.58	5.73	6.94	35.4	28.18	4.1	13.71
CD1C	0	0	0	0	0	0	0.05	0.07	0.31	0.02	0	4.05	0.19	0	0	0	0	0.19	0	0	0	0.07	0.04	0	0.51	0.06	0.02	0	0	0.02	0	0	0.12	0	0	0.05	0	0	0.1	0.13	0	11.91
RP11-434C1.3	0	0	0	0.12	0	0	0.03	0.04	0.15	0	0	0.3	0.03	0.02	0	0	0	0.02	0	0.02	0.05	0.22	0	0.22	0	0	0.08	0.37	0.05	0.05	0.03	0.02	0.14	0.16	0.38	0.14	0.35	0.17	0	0.02	0.11	0.16
CTD-2021H9.2	0	0	0	0	0	0	0	0	0	0	0	0	0	0	0	0	0	0	0	0	0	0	0	0.05	0	0	0	0	0	0	0	0	0	0	0	0	0	0.1	0	0	0	0
MIR548C	0	0	0	0	0	0	0	0	0	0	0	0	0	0	0	0	0	0	0	0	0	0	0	0	0	0	0	0	0	0	0	0	0	0	0	0	0	0	0	0	0	0
EXOSC7	1.62	2.2	1.24	0.69	0.92	2.49	4.55	6.46	6.88	4.91	4.59	9.6	10.29	8.38	9.39	4.57	7.95	3.94	8.08	8.89	16.96	12.95	2.89	8.35	5.25	3.04	4.45	1.7	9.76	6.23	2.07	3.01	7.56	6.6	7.26	2.36	6.51	2.66	5.95	6.9	7.12	11.07
CTB-14A14.3	0	0	0	0	0	0	0	0	0	0	0	0	0	0	0	0	0	0	0	0	0	0	0	0	0	0	0	0	0	0	0	0	0	0	0	0	0	0	0	0	0	0
RNA5SP237	0	0	0	0	0	0	0	0	0	0	0	0	0	0	0	0	0	0	0	0	0	0	0	0	0	0	0	0	0	0	0	0	0	0	0	12.22	0	0	0	0	0	0
IGHGP	0.02	0.53	0	0	0	0	0.58	0.05	0.91	0.02	0.12	4.56	0.25	0	0.03	0	0.02	13.99	0.19	0.03	0.03	0	0.46	0	0.05	0.03	0.22	0	0	0.12	0	0	0.07	0	0	0	0	0	0.24	0.33	0	0.29
RECQL5	0.33	1.48	0.32	1.71	0.23	1.11	1.56	1.43	1.26	1.81	1.3	5.14	1.84	1.16	3.65	0.85	1.34	1.06	2.55	2.14	3.29	2.49	0.3	3.52	0.82	0.44	0.87	0.75	1.8	1.44	3.03	0.7	4.08	2.91	2.01	1.18	0.6	0.31	2.32	2.04	1.64	9.81
ZNF35	0.26	0.89	0.42	0.34	0.34	0.96	1.79	2.57	6.5	3.14	0.92	1.91	4.39	2.86	2.28	0.98	1.88	1.47	1.24	1.6	4.5	3.31	0.43	3.14	2.47	1.13	1.55	0.49	2.14	2.07	1.26	1.72	2.41	3.58	0.9	0.38	1.61	0.7	2.87	3.4	0.77	4.42
RP11-535A19.1	0	0	0	0	0	0	0	0	0	0	0	0	0	0.25	0	0	0	0	0	0	0	0	0	0	0	0	0	0	0	0	0	0	0	0	0	0	0	0	0	0	0	0
OGDHL	0.01	0.08	0	0	0	0	0.92	0.68	0.94	0.38	0.55	0	0.01	0	0.27	0.01	0.06	0.01	0.05	0.17	0	0	0	0.23	0.03	0	1.92	0.12	0.89	0.08	1.68	3.23	0.15	0.01	0.11	0.02	0.11	0	0.37	0.55	0.01	0.39
RP5-881L22.6	0	0	0	0	0	0	0	0.31	0	0	0	0	0	0	0	0	0	0	0	0	0	0	0	0	0	0	0	0	0	0	0	0	0	0	0	0	0	0	0	0	0	0
NOX1	0	0	0	0	0	0.38	0.23	0.63	0.01	0	0	0	0.03	0.05	0	0	0	0.09	0.01	0	0.03	0	0.01	0.02	0	0	0.01	0.18	0	0.03	0.01	0	0.04	0	0.28	0.02	0	0.02	0.06	0.06	0.21	0.16
FGFBP1	0	0	0	0	0	0	0	0.06	0	0	0	0	0	0	0	0	0	0	0	0.02	0	0	0	0	0	0	0	0	0	0	0	0	0	0.04	0	0	0	0	0	0	0	0
CTD-2589H19.4	0	0.48	0	0	0	0	0.17	0	0	0.32	0	0	0	0	0	0	0.38	0	0	0	0	0	0	0	0	0	0	0	0	0	0	0	0	0	0.54	0	0	0.47	0	0.12	0	0
RN7SL150P	0	0	0	0	0	0	0	0.24	0	0	0	0	0	0	0	0	0	0	0	0	0	0	0	0	0	0	0	0	0	0	0	0	0	0	0	0	0	0	0	0	0	0
FAM86C1	0.25	0.34	1.89	1.45	0.66	0.21	1.54	1.73	2.82	1.96	2.03	1.17	1.16	0.84	1.81	0.65	0.94	0.93	0.8	1.66	2.12	1.75	0.49	0.72	0.15	0.86	0.85	0.78	1.83	1.64	1.53	0.86	0.84	1.62	1.55	1.3	1.63	0.69	3.45	3.65	0.9	1.04
RP11-632K5.5	0	0.07	0.27	0.4	0	0.13	0.03	0.07	0.08	0.02	0	0	0.2	0	0.03	0	0	0.21	0	0.05	0.05	0.16	0	0.09	0.02	0.02	0	0.02	0.08	0.06	0.04	0	0.02	0.91	0.02	0	0.02	0	0.23	0.47	0.06	0.12
RP3-453C12.14	0.09	0.04	0	1.06	0.16	0.23	0.35	1.14	0.22	0.47	0.48	0.06	0.6	0	0.43	0	0.09	0.22	0.06	0.79	0.53	0.14	0	1.48	0	0	0.1	0	0.04	0.26	0.04	0.43	0.34	0.83	1.07	0.17	0.61	0	0.92	1.57	0.31	0.06
AC005237.2	0	0	0	0	0	0	0	0	0	0	0	0	0	0	0	0	0	0	0	0	0	0	0	0	0	0	0	0	0	0	0	0	0	0	0	0	0	0	0	0	0	0
AP001610.9	0	0.09	0	0	0.65	0.95	0	0	0	0	0	0	0	0	0	0	0	0	0	0.11	0	0.1	0	0	0.09	0	0.76	0	0	0	0	0.19	0	0	0.08	0	0	0	0	0	0	0
PIGA	0.79	1.82	1.54	0.33	0.29	2.16	6.19	7.69	3.13	2.22	2.02	5.62	3.2	4.29	2.69	1.38	1.28	2.21	2.33	0.91	5.61	2.45	0.65	3.72	0.63	2.01	1	0.59	2.15	2.2	2.2	0.74	3.62	2.89	3.46	3.18	1.26	0.5	7.94	9.01	1.06	4.31
RP11-1157N2__B.2	0	0.17	0	0	0	0	0.08	0.17	0.06	0	0	0	0	0	0	0	0	0	0	0	0	0	0	0	0	0	0	0	0	0	0	0	0	0	0.88	0.85	0	0.59	0	0	0	0.08
MNT	0.4	1.9	4.28	1.34	1.11	0.59	1.38	1.16	1.83	1.09	1	1.13	1.02	0.49	2.57	0.2	0.47	1.44	0.98	1.62	2.57	1.9	0.62	2.14	4.66	0.32	0.29	0.72	1.15	1.54	1.22	2.47	2.96	5.83	2.68	1.31	0.74	0.29	2.2	3.79	1.18	2.96
RP11-424M21.1	0	0.16	0	0	0	0	0	0	0	0	0	0	0	0	0	0	0	0	0	0	0	0	0	0	0	0	0	0	0	0	0	0	0	0	0	0	0	0	0	0.03	0	0
RP11-556H2.4	0	0	0	0	0	0	0	0	0	0.07	0	0	0	0	0	0	0	0	0.05	0	0	0	0	0	0	0	0.04	0	0.22	0	0.07	0	0	0	0	0	0	0	0.09	0.14	0.07	0.11
RP11-1250I15.1	0	2.63	0	8.12	4.2	2.24	0.28	2.18	2.94	1.98	0.56	3.39	15.95	1.17	1.73	0	0	4.14	0.55	0.96	1.61	1.37	1.15	1.62	2.2	2.64	1.32	1.53	1.12	1.13	2.53	2	0.47	0	3.29	0.97	2.31	0	4.31	6.19	0.76	1.83
RP11-203L2.3	0	0	0	0	0.21	0	0.21	0.39	0.22	0.14	0	0.73	0.03	0	0	0	0	0.07	0	0	0.13	0.05	0	0.44	0.04	0.1	0.01	0	0.02	0.03	0	0	0.12	0.07	0.02	0.09	0.02	0	0.31	0.13	0.04	0.09
RP11-889L3.1	0.28	0.79	0.12	1.54	0.53	0.93	0.49	0.71	2.94	2.17	0.94	1.97	1.32	1.33	0.56	0.64	1.71	0.67	1.52	0.95	2.12	2.12	0.27	0.42	0.75	0.19	0.46	0	1.05	0.73	1.55	1.16	0.27	0.6	0.99	1.16	0.22	0.76	2.79	4.2	1.19	2.25
RP11-348H3.5	0	0	0	0	0	0	0	0	0	0	0	0	0	0	0	0	0	0	0	0	0	0	0	0	0	0	0	0	0	0	0	0	0	0	0	0	0	0	0	0	0	0
MSANTD3	0.47	0.55	0.95	0.31	0.23	1.39	3.1	4.46	4.58	1.35	0.91	4.25	3.82	3.15	3.6	2.02	5.6	2.11	3.27	1.55	5	3.7	1.37	1.5	2.08	2.45	1.38	0.84	1.92	2.04	3.02	3.63	5.83	5.81	1.49	0.51	2.72	0.9	7.62	8.45	2.04	3.09
CTSD	3.06	25.83	17.23	16.3	2.51	2.71	74.41	51.15	19.71	6.86	53.34	18.81	8.34	12.04	34.7	1.73	8.74	40.1	50.19	10.78	41.65	16.07	1.94	23.63	5.95	3.18	4.41	8.56	36.32	14.47	21.07	8.33	20.31	30.62	35.79	18.6	8.31	16.45	24.73	47.87	10.12	134.59
CTD-2095E4.1	0	0	0	0	0	0	0	0	0.05	0.05	0	0	0	0	0	0	0.03	0.03	0	0	0	0	0.03	0	0	0.03	0	0	0.03	0.03	0	0	0	0.03	0	0	0.04	0	0.12	0.12	0	0
RP5-1070A16.1	0	0	0	0	0	0	0	0	0	0	0	0	0	0	0	0	0	0	0	0	0	0	0	0	0	0	0.04	0	0	0	0	0	0	0	0	0	0	0	0.01	0	0	0
RP11-139I14.2	0	0	0	0	0	0	0	0	0	0	0	0	0	0	0	0	0	0	0	0	0	0	0	0	0	0	0	0	0	0	0	0	0	0	0	0	0	0	0.01	0	0	0
PLOD1	2.06	4.86	15.35	15.87	3.76	0.69	18.16	8.29	4.8	3.01	6.56	2.35	3.57	5.46	13.98	1.44	2.49	10.1	7.62	3.08	12.78	9.3	4.7	8.43	1.95	0.83	1.78	2.35	7.42	4.45	4.81	4.05	14.74	13.1	2.76	1.06	2.32	2.95	6.74	12.49	4.54	5.37
OR2V2	0	0	0	0	0	0	0	0	0	0	0	0	0	0	0	0	0	0	0	0	0	0	0	0	0	0	0	0	0	0.01	0	0	0.05	0	0	0	0	0	0	0	0	0
RP11-67M1.1	0	0	0	0	0	0	0	0	0	0	0	0	0	0	0	0	0	0	0	0	0	0	0	0	0	0.04	0.01	0	0	0.01	0	0	0	0	0.02	0	0	0	0.01	0	0	0
RP11-61J19.2	0	0	0	0	0	0	0	0	0	0	0	0	0	0	0	0	0	0	0	0	0	0	0	0	0	0	0	0	0	0	0	0	0	0	0	0	0	0	0	0	0	0
AC073321.2	0	0	0	0	0	0	0	0	0	0	0	0	0.07	0	0	0	0	0	0	0	0	0	0	0	0	0	0	0	0	0	0	0	0	0	0	0	0	0	0	0	0	0
RP11-539L10.2	0.15	0.01	0	0	0	0	0	0.09	0.04	0.06	0	0.13	0.04	0.02	0.14	0.02	0	0.09	0	0.11	0.27	0.33	0.03	0.16	0	0.03	0.07	0	0.07	0.09	0	0	0.28	0	0.14	0.05	0	0	0.25	0.21	0.11	0.18
RP11-539G18.3	0.14	0.14	0	0.32	0.09	0.09	0.11	0.24	1.05	0.74	0.17	0.04	1.22	0.06	0.04	0	0.26	0.27	0	0.23	3.34	1.75	0	1.08	0.02	0	0.34	0.06	0.55	0.91	0.53	0.33	0.07	0.15	0.41	0.88	0.34	0.09	0.8	1.02	0.55	0
RNA5S10	0	0	0	0	0	0	0	0	0	0	0	0	0	0	0	0	0	0	0	0	0	0	0	0	0	0	0	0	0	0	0	0	0	0	0	0	0	0	0	0	0	0
RNU6-464P	0	0	0	0	0	0	0	0	0	0	0	0	0	0	0	0	0	0	0	0	0	0	0	0	0	0	0	0	0	0	0	0	0	0	0	0	0	0	0	0	0	0
AE000661.50	0.11	0	0	0	0	0	0	0	0	0	0	0.11	0	0	0	0	0	0	0	0	0	0	0	0	0	0.09	0	0	0	0	0	0	0	0	0	0	0	0	0	0	0	0
NRDC	8.39	23.47	7.91	11.79	3.85	13.64	44.37	54.46	40.95	25.64	23.8	40.39	46.13	39.24	39.44	17.06	20.59	29.29	25.62	19.91	54.7	44.54	23.8	39.62	26.71	14.54	12.74	6.2	45.25	28.25	22.19	21.45	39.53	55.04	30.41	12.63	45.76	11.51	86.9	89.71	11.93	76.15
CD79B	0	0	0	0	0	0	0.05	0.03	0.21	0.04	0.07	7.48	0.07	0.03	0.34	0	0.45	0.34	0.08	0	0.03	0	0	0	0	0	0.04	0.04	0.04	0.06	0.02	0.02	0	0.55	0	0	0.02	0	0.08	0.04	0.02	29.62
FARS2	0.17	0.66	0.9	0.74	0.27	0.57	0.65	0.53	0.93	0.59	0.45	3.36	1.35	1.64	0.29	0.37	0.33	0.72	0.61	0.65	2.67	3.59	0.52	4.07	0.58	0.1	0.12	0.29	2.03	1.84	0.33	0.32	1.29	1.63	0.81	1.21	0.63	0.84	1.57	1.22	1.55	6.55
CTD-2547L16.2	0	0	0	0	0	0	0	0	0	0	0	0	0	0	0	0	0	0	0	0	0	0	0	0	0	0	0	0	0	0	0	0	0	0	0	0	0	0	0	0	0	0
RP11-1143G9.5	0.54	0.29	0.1	0.21	0.03	0.01	0.01	0	0.02	0.01	0.08	0.2	0.02	0	0.03	0	0	0.03	0	0.01	0.05	0.05	0.02	0	0.03	0.05	0.01	0.01	0.3	0.23	0.05	0.02	2.19	0.04	0.08	0.01	0	0.01	0.25	0.16	0.11	0.08
DDX60L	2.45	1.71	6.19	10.21	0.01	0.26	2.15	3.68	2.21	0.53	1.31	9.28	1.95	1.28	3.33	0.25	0.75	1.23	1.71	0.99	4.1	1.65	0.9	0.94	1	1.92	0.49	1.32	1.11	1.22	1.16	0.68	3.63	10.04	3.3	1.53	1.46	1.65	2.47	2.19	1.71	6.52
VNN2	0.31	0.3	0.38	0.41	0	0.14	0.17	0.07	0.23	0	0.06	3.51	0.02	0.2	0.19	0	0.32	0.57	0.3	0.06	0.02	0.19	0	0.09	0	0.69	0.06	0.05	0.12	0.19	0	0.08	0.38	0.29	0.53	0.41	0	0.1	0.07	0.05	0.02	17.89
RNU6-1307P	0	0	0	0	0	0	0	0	0	0	0	0	0	0	0	0	0	0	0	0	0	0	0	0	0	0	0	0	0	0	0	0	0	0	0	0	0	0	0	0	0	0
AP003419.16	0.71	0.03	0	0	0	1.21	0	0	0	0	0	0	0	0	1.17	0	0.51	0	0	0	0	0	0.45	0	0	0.05	0	0	0	0	0	0	0	0	0	0	0.72	0	0	0	0	0
IGHJ1P	0	0	0	0	0	0	0	0	0	0	0	0	0	0	0	0	0	0	0	0	0	0	0	0	0	0	0	0	0	0	0	0	0	0	0	0	0	0	0	0	0	0
RP11-571M6.1	0	0	0	0	0	0	0	0	0	0	0	0	0	0	0	0	0	0	0	0	0	0	0	0	0	0	0	0	0	0	0	0	0	0	0	0	0	0	0	0.05	0.05	0
AC009237.4	0	0	0	0	0	0	0	0	0	0	0	0	0	0	0	0	0	0	0	0	0	0	0	0	0	0	0	0	0	0	0	0	0	0	0	0	0	0	0	0	0	0
RP11-139K4.1	0	0	0	0.02	0	0	0	0	0	0.01	0	0	0	0	0	0	0	0.04	0	0	0	0	0	0.05	0	0	0	0	0	0	0	0	0	0	0	0	0	0	0	0	0	0
RCN3	0.76	1.56	1.86	0.33	0.13	0.32	2.77	1.96	3.81	0.88	2.44	3.1	0.23	1.41	1.74	0.29	3.3	0.96	7.93	0.5	0.81	0	0.32	2.9	6.24	0.19	0.82	1.3	6.96	1.89	1.07	1.56	7.81	8.25	1.64	1.27	0	0.71	0.88	5.68	0.65	4.07
PPP4C	0.58	2.42	22.05	7.46	4.85	1.07	15.9	9.37	9.04	5.96	22.18	6.27	3.88	5.8	5.69	0.98	4.54	11.02	6.56	8.13	19.99	8.52	1.76	26.47	5.06	3.8	6.32	4.72	14.18	7.73	5.77	2.47	12.47	13.68	9.82	6.94	3.54	11.58	23.79	21.17	8.29	36.15
RP5-1092K5.2	0	3.6	0	0	0	0	0	2.03	1.13	0	0	4.64	0	0	0	0	0	0.86	0	0	2.31	0	0	0	0	0	0	0	1.52	1.29	0	0	0	0	0.66	0.67	0.46	0	0	0.69	0	3.85
RP11-416N2.3	0	0	0	0	0	0.06	0	0	0	0	0	0	0	0	0	0	0	0.33	0	0.08	0	0	0	0	0	0	0	0	0.06	0	0	0	0	0	0	0	0	0	0	0	0	0
MIR638	0	0	0	0	0	0	0	0	0	0	0	0	0	0	0	0	0	0	0	0	0	0	0	0	0	0	0	0	0	0	0	0	0	0	0	0	0	0	0	0	0	0
RP11-144L1.8	0.01	0	0	0.02	0	0.01	1.99	6.65	0.01	0.04	0.01	0	0	0	0	0	0.02	0.01	0.06	0	0	0	0.01	0	0	0	0	0	0	0	0	0.01	0.01	0	0	0	0.01	0	0.01	0	0.01	0.02
RP11-1102P22.3	0	0	0	0	0	0	0.06	0.04	0	0	0.01	0.45	0.16	0.02	0.08	0	0.04	0	0.16	0.04	0	0	0	0	0.18	0.07	0.01	0	0.04	0.09	0.15	0.1	0.2	0.27	0	0.02	0	0	0.26	0.17	0.05	0.16
ALDOA	9.08	19.75	87.86	78.95	18.44	12.71	262.12	34.45	48.25	48.85	77.23	29.46	45.55	41.66	54.54	28.15	32.97	109.11	70.69	74.05	108.33	53.76	15.51	59.2	29.57	9.12	20.95	9.35	98.79	55.99	53.66	28.03	25.02	51.71	35.33	29.1	45.59	71.1	72.75	71.65	86.01	116.62
LA16c-380H5.5	0	0	0	0	0.31	0.52	4.39	4.42	0.21	0.44	1.03	0	1.87	1.88	0.88	0.3	0.04	0.98	0.94	0.79	1	1.13	0	0.02	0	0.02	0.35	0.08	2.04	2.89	1.1	0.61	0.1	0.22	0	0	0.51	0	2.4	3.93	0.07	0.03
RP11-299L17.1	0	0	0	0	0	0	0	0	0.11	0	0	0.14	0.44	0	0	0	0	0	0	0	0	0	0	0.3	0	0	0	0.29	0	0.06	0	0	0	0	0.09	0	0	0	0.11	0.27	0	0
RP11-558A11.3	0	0	0	0	0	0	0	0	0	0	0	0	0	0	0	0	0	0	0	0	0	0	0	0	0	0	0	0	0	0	0	0	0	0	0	0	0	0	0	0	0	0
ATP6V1C2	0.41	0.29	0.72	3	0.06	1.73	3.3	4.19	0.61	0.36	0.26	0.21	0.74	0.23	1.75	0.58	1.57	3.61	0.22	0.42	1.33	0.49	1.85	0.89	0.16	1.37	0.11	0.15	0.54	0.16	0.98	0.42	2.1	1.17	0.23	0.07	0.24	2.17	1.52	1.5	0.33	2.19
CTAGE6	0	0.15	0.12	0.18	0	0.09	0.08	0.21	0.04	0	0	1.28	0	0.33	0	0.1	0	0.57	0	0.05	0.2	0.21	0	0.1	0.33	0	0.05	0	0.09	0.27	0.03	0	0.03	0.51	0.1	0.04	0	0.08	0	0.07	0	1.38
RP3-435K13.1	0	0	0	0	0	0	0	0	0	0	0	0	0	0	0	0	0	0	0	0	0	0	0	0	0	0	0	0	0	0	0	0	0	0	0	0	0	0	0	0	0	0
NCEH1	0.76	2.34	13.93	6.46	1.43	1.67	6.02	8.6	1.86	2.02	3.38	16.87	5.75	5.57	7.72	2.63	0.66	6.79	1.54	1.22	2.04	3.24	1.32	4.5	0.19	1.52	1.19	1.33	2.88	1.48	1.55	0.47	2.77	3.12	1.22	1.42	1.64	0.67	1.19	1.07	1.83	17.16
RFX4	0	0.01	0	0	0	0	0.03	0.03	0.02	0.01	0	0.04	0	0	0	0	0.06	0.01	0	0.01	0.06	0	0.16	1.02	0	0	0	0.08	0.01	0.01	0.03	0	0	0.02	0	0	0	0.08	0.23	0.17	0.01	0.05
NRAP	0.48	0	0	0	0	0	0.01	0	0	0.01	0.12	0	0	0	0	0	0	0	0	0	0	0	0	0.12	0	0	0	0	0.02	0	0	0	0.01	0	0	0	0	0	0	0	0	0
ZFYVE28	0.29	0.46	0	0.29	0.04	0.01	0.59	1.13	0.22	0.16	0.23	0.33	0.41	0.05	0.76	0.05	0	0.5	0.58	1.16	0.32	0.37	0	0.13	0.6	0	0.18	0.04	0.34	0.76	0.15	0.19	0.34	1.07	0.28	0.14	0.28	0.36	0.46	0.97	0.06	2.34
NPM1P19	0	0.04	0	0	0.39	0	0.1	0.32	0.26	0.16	0.03	0.06	0.18	0.31	0.18	0	0.09	0.44	0.73	0.15	0.05	0.32	0.13	0.08	0	0	0.15	0.48	0.04	0.31	0.29	0.04	0.58	0.23	0.44	0.21	0.14	0.59	0.47	0.61	0.15	0.6
RP11-298C2.1	0.73	1.45	0	0.54	0.19	0.22	0.12	2.51	0.44	0.31	0.06	11.95	1.67	2.09	9.14	0.3	3.06	4.94	0.34	2.03	6.78	1.18	0	0.06	0.82	3.02	0.05	0.55	0.32	1.89	1.65	0.61	1.84	5.59	1.07	0.34	0.26	0.13	0.57	1.04	0.23	0.72
RCAN3	3.75	0.56	7.22	5.84	1.35	3.53	30.17	39.86	3.67	3.97	12.14	8.18	17.91	6.09	79.79	58.85	15.81	9.87	6	3.68	46.93	27.79	6.31	9.08	6.3	10.61	2.5	3.02	5.17	11.54	2.98	42.28	0.66	5.19	24.29	13.45	69.21	12.91	9.13	140.71	11.59	11.73
RNU6-18P	0	0	0	0	0	0	0	0	0	0	0	0	0	0	0	0	0	0	0	0	0	0	0	0	0	0	0	0	0	0	0	0	0	0	0	0	0	0	0	0	0	0
GALC	0.95	2.02	4.52	4.07	0	0.13	12	23.8	4.22	1.21	2.72	6.48	7.39	2.08	5.98	1.71	3.87	6.61	3.95	5.06	2.35	2.61	1.66	4.1	2.73	3.96	2.45	1.62	7.79	7.28	2.15	3.05	5.23	6.46	0.28	0.6	4.47	0.74	4.57	7.68	0.18	11.6
MIR548AM	0	0	0	0	0	0	0	0	0	0	0	0	0	0	0	0	0	0	0	0	0	0	0	0	0	0	0	0	0	0	0	0	0	0	0	0	0	0	0	0	0	0
ZNF451	2.63	5.79	6.89	4.45	4.37	5.78	8.98	13.56	10.99	6.84	3.45	19.42	13.99	6.71	10.9	2.31	5.55	7.24	5.23	8.77	14.58	11.67	3.06	5.7	5.46	7.35	5.06	3.75	11.48	10.03	7.25	6.57	8.64	10.53	6.15	2.66	9.66	2.51	10.86	10.58	4.25	18.16
MIR574	0	0	0	0	0	0	0	0	0	0	0	0	0	0	0	0	0	0	0	0	0	0	0	0	0	0	0	0	0	0	0	0	0	0	0	0	0	0	0	0	0	0
RP11-703G6.1	0	0.04	0	0	0	0	0	0.08	0.04	0.1	0.03	0.25	0.15	0.18	0.21	0	0.11	0.11	0.02	0.08	0	0.08	0	0.04	0.07	0.08	0	0.07	0	0.15	0	0.07	0.04	0.15	0.28	0.12	0.12	0	0.12	0.32	0.1	0.36
AC012506.3	0	0	0	0	0	0	0	0	0	0	0	0	0	0	0	0	0	0	0	0	0	0	0	0	0	0	0	0	0	0	0	0	0	0	0	0	0	0	0	0	0	0
AC007557.4	0	0	0	0	0	0	0	0	0	0	0	0	0	0	0	0	0	0	0	0	0	0	0	0	0	0	0	0	0	0	0	0	0	0	0	0	0	0	0	0	0	0
RP11-363G2.5	0	0	0	0	0	0	0	0	0.04	0	0	0	0	0	0	0	0	0	0	0	0	0	0	0	0	0	0	0	0	0	0	0	0	0	0	0	0	0	0	0	0	0.88
RNF24	0.47	1.21	4.5	3.33	0.73	1.76	8.37	5.77	3.22	1.76	7.74	1.41	6.01	4.58	4.33	1.47	3.27	5.82	2.94	2.25	6.7	4.92	0.53	1.46	2.47	5.45	1.67	1.99	5.8	6.02	6.13	4.28	9.61	10.16	1.45	0.64	2.73	0.84	7.27	6.99	4.94	3.82
MIR378E	0	0	0	0	0	0	0	0	0	0	0	0	0	0	0	0	0	0	0	0	0	0	0	0	0	0	0	0	0	0	0	0	0	0	0	0	0	0	0	0	0	0
RP11-38M15.7	0	0	0	0	0	0	0	0	0	0	0	0	0	0	0	0	0	0	0	0	0	0	0	0	0	0	0	0	0	0	0	0	0	0	0	0	0	0	0	0	0	0
DROSHA	9.8	5.43	7.56	8.85	5.81	9.71	18.71	24.87	11.01	6.75	7.69	18.76	13.66	9.53	13.44	9.07	18.52	11.51	13.29	7.69	13.52	11.79	14.63	10.16	7.24	3.32	4.84	8.07	19.18	19.95	11.35	16.97	16	15.52	11.34	5.59	12.98	3.93	28.29	23.36	7.11	30.4
BCL7C	0.08	0.5	0.66	0.51	0.21	0.38	1.41	1.23	1.63	1.13	1.41	0.64	0.98	0.66	1.85	0.2	0.86	0.98	1.43	1.1	2.24	1.44	0.33	2.65	0.62	0.3	1.06	0.46	1.59	1.38	0.67	0.63	0.97	1.27	0.96	0.9	0.85	1.12	2.44	2.66	0.86	1.93
AC073635.5	0	0.06	0	0	0	0	0.04	0	0	0.05	0	0	0	0	0	0	0.06	0	0	0	0	0	0	0	0	0	0.03	0	0	0	0	0	0	0	0	0	0	0	0.13	0	0	0.17
AC010682.3	0	0	0	0	0	0	0	0	0	0	0	0	0	0	0	0	0	0	0	0	0	0	0	0	0	0	0	0	0	0	0	0	0	0	0	0	0	0	0	0	0	0
LEMD2	1.09	1.91	0.51	1.45	0.94	0.94	3.18	4.02	1.73	1.08	1.84	4.11	2.72	0.88	5.37	0.63	1.02	2.32	2.05	2.37	7.42	6.39	1.02	6.18	1.92	1.76	1.94	0.41	3.77	3.64	2.03	1.23	2.9	2.25	3.4	0.91	5.06	0.22	2.43	3.72	1.95	5.98
BTLA	0	0.13	0	0.03	0	0.01	0.11	0.08	0.29	0.01	0	29.15	0.29	0.25	0.36	0	0	0.7	0.04	0	0	0	0.67	0.01	0.07	0.05	0.1	0.08	0.06	0.07	0	0	0.15	2.43	0.05	0.01	0.01	0	0.09	0.12	0	31.07
HES7	0	0	0.03	0	0	0	0	0	0	0	0	0	0.06	0.04	0	0.01	0	0.09	0	0	0	0.03	0	0	0	0.02	0.02	0	0	0	0.08	0	0	0	0	0.04	0	0	0	0	0	0
RP11-554D20.2	0.09	0.36	0	0.13	0.03	0.18	0.2	0.2	0.2	0.49	0	0.25	0.39	0.07	0.7	0.02	0.8	0.12	0.21	0.3	0.32	1.02	0	0.21	0.04	0.34	0.03	0.11	0.31	0.47	0.02	0.24	0.12	0.88	0.38	0.05	0.15	0	0	0.25	0.45	0
PRDM10	0.63	0.66	1.09	1.05	0.52	0.54	2.75	3.03	2.4	1.75	0.93	2.58	1.95	1.02	0.89	0.36	0.74	1.01	1.44	1.32	2.81	3.19	0.17	2.23	1.16	0.95	0.35	0.54	1.69	1.59	0.71	0.96	2.69	2.94	1.66	0.39	1.36	0.17	2.31	3.34	1.46	2.54
IGLC3	3.51	45.94	0.63	0.34	0	0	128.15	1.61	361.04	0.09	76.97	1563.77	132.66	0.36	0	0	5.47	553.96	62.07	0.09	17.29	4.25	55	0.12	8.27	20.43	48.48	0.35	10.47	61.4	0	0.55	157.01	0.35	4.57	10.2	0	0	56.27	116.54	7.16	81.61
VPS18	0	0.99	0.75	0.16	0.17	0.32	2.53	1.46	0.87	0.5	0.59	0.33	0.74	0.88	0.99	0.41	0.77	1.14	1.29	0.74	3.81	2.09	0.19	0.85	0.38	0.91	0.6	0.18	1.75	1.54	0.77	0.82	1.33	1.25	1.1	0.32	0.68	0.53	2.26	2.98	0.29	2.8
RP11-317P15.4	0	0	0	0	0	0	0.03	0.02	0.1	0	0	0	0.05	0.23	0	0	0.04	0	0.09	0.04	0.07	0	0	0	0	0	0	0.05	0	0.01	0	0	0.04	0	0.12	0	0	0	0.17	0.1	0	0.11
RNU6-78P	0	0	0	0	0	0	0	0	0	0	0	0	0	0	0	0	0	0	0	0	0	0	0	0	0	0	0	0	0	0	0	0	0	0	17.59	0	0	0	0	0	0	0
DUX4L11	0	0	0	0	0	0	0	0	0	0	0	0	0	0	0	0	0	0	0	0	0	0	0	0	0	0	0	0	0	0	0	0	0	0	0	0	0	0	0	0	0	0
RP11-72I8.2	0	0	0	0	0	0	0	0	0	0	0	0	0	0	0	0	0	0	0	0	0	0	0	0.1	0	0	0	0	0	0	0	0	0	0	0	0	0	0	0	0	0	0
CTA-126B4.7	0	0	0	0	0	0	0	0	0	0	0.38	0	0	0	0	0	0	0.12	0	0	0.07	0.06	0	0	0	0	0.1	0	0.05	0	0.44	0.12	0	0	0	0	0	0	0.39	0.21	0	0.08
UQCRB	11.08	7.4	6.67	16.04	11.04	33.18	28.09	45.22	79.23	44.39	28.54	41.85	25.99	23.27	19.99	28.62	84.97	13.3	32.79	20.23	67.93	46.23	17.6	28.11	13.15	5.71	22.88	9.17	31.16	23.12	31.39	25.44	23.5	23.24	20.78	16.99	28.24	35.06	32.15	32.89	26.61	25.13
RP4-734P14.4	0	0	0	0	0	0	0.08	0	0	0	0	0	0	0	0	0	0	0	0	0	0	0	0.17	0	0	0	0	0	0	0	0.01	0	0	0	0	0	0	0	0	0	0	0
MIR3117	0	0	0	0	0	0	0	0	0	0	0	0	0	0	0	0	0	0	0	0	0	0	0	0	0	0	0	0	0	0	0	0	0	0	0	0	0	0	0	0	0	0
RP11-304L19.8	0	0	0	0	0	0	0	0	0	0	0	0	0	0	0	0.16	0	0	0	0	0	0	0	0	0	0	0	0	0	0	0	0	0	0	0	0	0	0	0	0	0	0
RP1-128O3.4	0	0	0	0	0	0	0	0	0	0	0	0	0	0	0	0	0	0	0	0	0	0	0	0	0	0	0	0	0	0	0	0	0	0	0	0	0	0	0	0	0	0
RP4-758J18.2	0.48	3.06	0.21	3.77	1.05	2.08	2.32	2.81	4	1.76	3.29	2.53	3.78	3	5.28	2.99	4.96	3.33	1.17	3.95	15.46	9.96	0.89	5.33	2.51	1.38	2.63	2.01	6	4.84	2.75	1.99	9.5	6.74	1.84	1.02	3.25	1.39	6.26	5.49	1.26	4.48
AC083843.2	0.14	0.07	0	0	0	0.18	0.18	0.04	0.48	0.62	0.23	0.42	0.1	0.08	0	0.03	0.14	0.31	1.52	0.23	3.23	2.35	0	0.78	0.03	0	0.14	0.22	0.26	0.49	0.32	0.14	0.17	0	0.35	0.41	0.3	0.06	0.42	0.52	0.06	0.34
RNF5	1.98	1.57	3.84	7.48	2.6	1.7	17.75	15.71	9.23	4.29	7.62	5.4	6.51	6.2	8.81	1.77	9.97	6.29	6.94	4.48	15.91	15.91	1.72	13.56	2.95	1.52	5.34	2.05	18.42	12.52	5.48	5.67	7.65	8.18	8.77	3.5	3.19	4.52	11.33	15.28	7.94	17.36
ONECUT1	0	0	0.04	0.1	0	0	0.01	0	0	0	0	0	0	0.22	0	0	0	0	0	0	0	0	0	0.7	0	0	0	0	0	0	0	0	0	0	0	0	0	0	0.01	0.01	0	1.6
RP11-360I2.1	0.17	0	0	0	0	0	0.14	0.19	0.43	0.36	0	0	0.29	0	0	0	0	0	0	0.23	0.25	0	0.49	0	0	0	0.12	0	0	0.25	0.17	0	0.41	0	0	0	0	0	0	0	0.36	0
POTEC	0.25	0.61	0	0	0	0	2.02	9.89	0.15	0.07	0	0	0.07	0	0.07	0	0	0.05	0	0.01	0	0	0	0	0	0	0.03	0	0	0.01	0	0	0	0	1.11	0.26	0.2	0.47	0.08	0.01	0	0.05
MIR217	0	0	0	0	0	0	0	0	0	0	0	0	0	0	0	0	0	0	0	0	0	0	0	0	0	0	0	0	0	0	0	0	0	0	0	0	0	0	0	0	0	0
CTB-131B5.5	0.08	0.16	0	0.09	0.19	0.06	0.18	0.62	0.15	0.11	0.05	0.47	0.18	0.21	0.43	0.06	0.12	0.02	0.03	0.18	0.31	0.42	0.02	0.02	0.13	0.36	0.15	0.1	0.03	0.05	0.24	0.19	0.28	0.28	0.08	0.04	0.34	0.17	0.13	0.41	0.09	0.11
RN7SL49P	0	0	0	0	0	0.15	0.4	0.18	0	0	0.13	1.78	0.27	0.97	0.26	0	0.2	0.19	0	0.64	0.47	0.2	0	0.07	0	0.89	0.11	0.17	0.17	0.83	0.16	0	0.19	0.42	0.15	0	0	0	0.21	0.48	0	0.81
AC025811.2	0	0	0	0	0	0	0	0	0	0	0	0	0	0	0	0	0	0	0	0	0	0	0	0	0	0	0	0	0	0	0	0	0	0	0	0	0	0	0	0	0	0
RP11-329J18.2	0	0	0	0	0	0	0.12	0.17	0.08	0	0.05	0.44	0.11	0	0.12	0	0.22	0	0.05	0.18	0.3	0.32	0	0.14	0	0	0.05	0	0	0.05	0	0	0.08	0.09	0.34	0	0	0	0.18	0.36	0.19	0.24
CCDC63	0	0	0	0	0	0	0.01	0.03	0	0	0	0	0	0	0	0	0.01	0	0	0	0	0	0	0	0	0	0	0	0	0	0	0	0	0	0	0	0	0	0	0.01	0	0.07
CDK8	3.45	5.51	12.39	6.28	1.28	1.06	2.95	7.18	4.92	3.2	1.22	4.47	7.54	2.55	2.89	1.99	3.29	2.89	5.22	2.39	2.89	2.87	0.89	2.93	1.96	2.46	2.14	2.15	4.46	1.6	4.12	3.47	6.51	4.96	2.63	1.67	6.98	1.09	10.83	10.64	2.82	6.89
KB-1440D3.18	0	0	0	0	0	0	0	0	0	0	0	0	0	0	0	0	0	0	0	0	0	0	0	0	0	0	0	0	0	0	0	0	0	0	0	0	0	0	0	0	0	0
RP11-419C5.2	0.76	2.66	0.52	1.26	1.92	1.82	2.33	5.33	0.52	0.21	0.52	0.27	1.91	0.92	1.6	0.12	0.21	1.35	2.46	2.18	1.97	1.77	0.24	0.07	0.34	0.31	0.88	0.09	0.9	0.38	1.7	0.69	1.18	0.67	1.86	0.28	0.49	1.2	4.12	4.83	0.48	0.48
CTA-125H2.1	0	0	0	0	0	0	0	0	0	0	0	0	0	0	0	0	0	0	0	0	0	0	0	0	0	0	0	0	0	0	0	0	0	0	0	0	0	0	0	0	0	0.33
RP11-272P10.2	0	0	0	0	0	0	0.12	0	0.08	0	0.06	0	0	0.1	0	0	0	0	0	0	0	0.09	0	0.18	0	0	0	0	0	0	0	0	0	0	0	0	0	0.06	0.09	0.07	0	0
PCBP3	0	0	5.24	0.23	0	0.12	1.5	0.48	1.28	0.22	0.06	0.62	0.26	0.2	0.45	0.24	1.06	0.27	0.06	0.51	0.48	1.52	0.07	0.01	0.04	0.15	0.01	0.03	0.06	0.08	0.18	0.17	0.37	1.6	0	0.06	0.22	0	1.61	0.91	0.31	0.56
LAMA1	0	0.03	0.07	0.14	0	0.05	0.18	0.33	0.04	0.02	0.07	0	0.02	0.08	0.21	0	1.87	1.15	0.19	0.03	0.28	0.03	0.26	0	0.15	0.82	0.08	0.02	0.08	0.03	0.13	0.03	0.2	0.24	9.16	2.1	0	0.1	0.18	0.07	0.15	0.09
TRAJ5	0	0	0	0	0	0	0	0	0	0	0	0	0	0	0	0	0	0	0	0	0	0	0	0	0	0	0	0	0	0	0	0	0	0	0	0	0	0	0	0	0	0
AP006621.5	0.71	1.21	0	0.54	0.41	0.74	0.42	1.81	0.62	0.48	0.23	2.07	1.28	1.06	0.59	0.05	1.17	2.24	1.51	1.38	2.52	3.55	1	0.73	0.08	0.18	1.32	1.31	1.94	2.14	1.42	2.37	3.6	2.09	1.66	0.49	2.1	0.69	3.11	5.59	1.58	0.95
RNU6-448P	0	0	0	0	0	0	0	0	0	0	0	0	0	0	0	0	0	0	0	0	0	0	0	0	0	0	0	0	0	0	0	0	0	0	0	0	0	0	0	0	0	0
RP13-100A9.1	0	0	0	0	0	0	0	0	0	0	0	0	0	0	0	0	0	0	0	0	0	0	0	0	0	0	0	0	0	0	0	0	0	0	0	0	0	0	0	0	0	0
RIC8B	1.68	1.85	3.84	2.64	1.76	1.54	2.18	3.76	3.76	4.57	2.2	4.03	3.99	2.11	2.28	0.97	2.28	2.44	2.79	2.67	5.07	11.2	1.18	2.94	2.82	1.48	1.18	1.38	4.02	4.01	2.07	2.14	2.53	3.61	2.48	1.45	2.19	1.28	8.06	7.42	5.05	4.59
GPR84	0	0.11	0.03	0.03	0	0	0.26	0.08	0.1	0.01	0.06	0.14	0	0.02	0.65	0	0.28	0.25	2.01	0.02	0	0	0.02	0	0.02	1	0.05	0.08	0.04	0.04	0.19	0	0.07	0.13	0.06	0.01	0	0	0	0.05	0.02	4.03
ULK4P1	0	0	0	0	0	0	0	0.29	0.04	0.15	0	0.55	0.31	0.12	0	0	0.61	0.04	0.17	0	0.14	0	0.32	0	0.13	0.28	0.16	0.29	0	0	0.12	0.07	0	0	0	0.08	0	0	0	0.38	0	0
DOC2A	1.09	0.25	0.22	0.27	0.09	0.12	0.22	0.18	0.65	0.79	0.53	0.03	0.08	0	0	0	0.19	0.89	0.07	0.33	0.1	0.13	0.06	0.85	0.55	0.15	0.35	0.18	0.35	1.26	1	0.69	0.99	0.17	1.22	0.62	0.09	0.05	1.15	1.25	0.67	0.11
MPLKIP	1.07	0.71	1.29	2.54	1.85	1.55	4.01	3.82	5.11	3.86	3.06	2.34	1.42	1.5	1.73	0.77	2.96	2.17	2.34	2.56	4.42	3.07	1.84	3.34	0.84	0.5	2.27	0.85	3.06	2.25	1.99	2.13	2.24	2.13	1.3	0.75	2.12	2.95	4.71	3.81	1.89	4.36
RN7SL144P	0	0	0	0	0	0	0	0.18	0.21	0	0	0	0	0.25	0	0	0	0	0	0	0	0	0	0	0	0	0.11	0	0	0	0	0	0.4	0.64	0.47	0	0.54	0	0	0.16	0	0
LIPJ	0	0	0	0	0.14	0.03	0.02	0.01	0.01	0.17	0	0.17	0	0	0	0.01	0	0	0	0.02	0.11	0	0	0	0.08	0	0	0	0.03	0	0	0	0	0	0.01	0	0	0	0.16	0.06	0.07	0.17
EN1	0	0.02	0	0	0	0	0.1	0.07	0.05	0	0.05	0.21	0	0	0.2	0	0	0.18	0.23	0.03	0	0.02	0.01	0.07	0.08	0	0.05	0.03	0.01	0.04	0.01	0.04	0.15	0	0	0	0	0	0.01	0.15	0	0.03
PEMT	0.72	1.51	6.7	5.91	7.78	0.73	2.83	2.17	7.33	3.8	2.99	1.59	4.32	3.59	3.39	1.36	1.3	0.89	3.23	2.19	6.97	8.77	0.1	2.78	3.47	0.86	1.79	0.9	7.07	2.78	2.73	1.93	2.68	3.4	4.6	3.01	0.83	3.51	2.6	2.67	7.49	1.75
RPL32P31	0	0	0	0	0	0	0	0	0	0	0	0	0	0	0	0	0	0	0	0	0	0	0	0	0	0	0	0	0	0	0	0	0	0	0	0	0	0	0	0	0	0
TRIM51	0	0	0	0	0	0	0.01	0	0	0	0	0	0	0	0	0	0	0	0	0.02	0	0	0	0.03	0	0	0	0	0	0	0	0	0	0	0	0	0	0	0	0	0	0
WNK4	0.32	1.2	0.47	0.21	0.24	0.66	0.75	0.33	0.05	0.04	1.88	0	0.09	0.02	0.24	0.15	0.14	0.11	0	0.29	0.53	0.12	0	0.09	0.11	0.14	0.02	0.01	1.5	2.77	0.14	0.44	2.31	0.75	0.4	0.17	0.17	0.01	0.09	0.35	1.99	0.69
RNU6-940P	0	0	0	0	0	0	0	0	0	0	0	0	0	0	0	0	0	0	0	0	0	0	0	0	0	0	0	0	0	0	0	0	0	0	0	0	0	0	0	0	0	0
RP11-406A20.5	0	0	0	0	0	0	0	0	0	0	0	0	0	0	0	0	0	0	0	0	0	0	0	0	0	0	0	0	0	0	0	0	0	0	0	0	0	0	0	0	0	0
RP11-76I23.7	0	0.07	0.54	0	0	0	0.03	0	0	0	0.09	0	0	0	0	0.06	0	0.63	0.8	0.05	0	0	0	0.08	0.2	0	0	0	0.03	0	0.06	0.01	0	0	0	0	0	0	0	0.16	0	0
RPL19P14	0	0.24	0.13	0.11	0.22	0.3	0.21	1.21	1.24	0.16	0	0.08	1.14	0.35	0	0	1.13	0.18	0.04	0.4	1.07	1.12	0.62	0.22	0.17	0.86	0.03	0.05	0.22	0.21	0.39	0.06	1.19	2.06	1.28	0.51	0.23	0.14	0.45	0.56	0.97	0.5
RP11-691F15.1	0	0	0	0	0	0	0	0.45	0	0	0	0	0	0	0	0	0	0	0.72	0	0	0	0	0	0	0	0	0	0	0.38	0	0	0	0	0	0	0	0	0	0	0	0
AC006160.4	0	0	0	0	0	0	0	0	0	0	0	0	0	0	0	0	0	0	0	0	0	0	0	0	0	0	0	0	0	0	0	0	0	0	0	0	0	0	0	0	0	0
LNPEP	1.13	2.19	6.14	6.73	1.2	2.23	15.86	17.48	5.12	2.51	4.77	23.17	4.98	4.05	11.35	5.95	4.72	5.3	3.64	2.76	7.97	12.13	2.59	2.56	3.86	4.01	2	1.68	10.05	9.65	8.66	7.54	8.57	12.99	3.79	1.78	6.05	1.04	6.28	9.59	3.66	36.5
SNORA11F	0	0	0	0	0	0	0	0	0	0	3.89	0	0	0	0	0	0	0	0	0	0	0	0	0	0	0	0	0	0	0	0	0	0	0	0	5.03	0	0	0	4.75	0	0
RP11-296A18.3	0	0	0	0.02	0	0	0.02	0	0.01	0.01	0	0	0	0	0	0	0	0	0	0	0	0.01	0	0	0	0	0	0	0	0.02	0	0	0	0	0	0	0	0	0	0.01	0	0
RP11-468N14.1	0	0	0	0	0	0	0	0	0	0	0	0	0	0	0	0	0	0	0	0	0	0	0	0	0	0	0	0	0	0	0	0	0	0	0	0	0	0	0	0	0	0
RP5-1022P6.7	0	0.21	0	0	0	0	0.08	0.11	0	0	0.15	0	0	0	0	0	0	0	0.21	0	0	0	0	0	0	0	0	0	0	0	0	0	0	0	0	0	0	0	0	0.09	0	0.45
RP11-18H21.3	0	0	0	0	0	0	0	0	0	0	0	0	0	0	0	0	0	0	0	0	0	0.09	0	0	0	0	0	0	0	0	0	0	0	0	0	0	0	0	0	0	0	0
PXT1	0.03	0.01	0	0	0	0	0.07	0.1	0.01	0.02	0.01	0.07	0.02	0.01	0	0.01	0.02	0.05	0	0	0.04	0.03	0	0.06	0	0	0.03	0.01	0.05	0.04	0.02	0	0.11	0.1	0	0.03	0	0	0.01	0.06	0.03	0.17
MRPL22	1.94	3.05	1.69	6.58	1.1	4.35	11.54	11.23	9.45	5.44	3.97	4.06	7.89	8.53	10.57	7.5	7.39	4.15	6.1	5.41	7.83	8.01	3.51	6.29	1.82	1.12	4.1	1.87	12.78	6.85	3.48	4.36	5.12	10.45	2.35	2.22	8.17	4.41	8.18	8.21	5.12	18.88
RNU6-461P	0	0	0	0	0	0	0	0	0	0	0	0	0	0	0	0	0	0	0	0	0	0	0	0	0	0	0	0	0	0	0	0	0	0	0	0	0	0	0	0	0	0
MIR6737	0	0	0	0	0	0	0	0	0	0	0	0	0	0	0	0	0	0	0	0	0	0	0	0	0	0	0	0	0	0	0	0	0	0	0	0	0	0	0	0	0	0
KRT18P37	0	0	0	0	0	0	0.02	0.18	0.04	0	0	0	0.06	0	0	0	0.08	0	0	0.02	0	0.02	0	0.01	0	0	0	0	0.02	0.01	0.05	0.06	0	0	0.04	0	0	0	0.02	0	0	0.24
SLC7A11	0.02	0.24	1.87	0.99	0.28	0.43	2.53	2.89	1.05	0.66	1.32	0.7	0.34	0.22	2.12	0.18	1.89	1.02	0.18	0.3	1.06	0.64	1	0.65	1.12	1.22	0.59	0.3	1.2	0.83	1.24	1.87	0.56	0.47	0.59	0.15	0.88	0.93	0.2	0.27	1.77	0.79
RP11-401E14.1	0	0	0	0	0	0	0.05	0	0	0.06	0	0.09	0	0	0	0	0	0	0	0	0	0	0	0	0	0	0	0	0	0.04	0	0	0	0	0	0	0	0	0.07	0.06	0	0
RP11-466M21.1	0	0	0	0	0	0	0	0	0	0	0	0	0	0	0	0	0.08	0	0	0	0	0	0	0	0	0	0	0	0	0	0	0	0	0	0	0	0	0	0	0	0	0
RP11-378G13.2	0	0	0	0	0	0	0	0	0	0.41	0	0	0	0	0	0	0	0.03	0.46	0.06	0	0	0	0	0.11	0	0	0	0	0.02	0	0	0	0	0.1	0.07	0	2.11	0	0.13	0	0
RP1-58B11.3	0	0	0	0	0	0	0	0	0	0	0	0	0	0	0	0	0	0	0	0	0	0	0	0	0	0	0	0	0	0	0	0	0	0	0	0	0	0	0	0	0	0
NCAN	0	0	0	0.11	0	0	0	0	0	0	0	0	0	0	0	0	0	0	0	0	0	0	0	0	0	0	0	0	0	0.07	0	0	0	0	0	0	0	0	0.08	0.05	0	0.01
RP1-315G1.3	0	0.3	0	0	0	0.37	0.44	0.3	0.98	0.14	0	0.63	0	0	0.22	0	0.82	0	0.1	0.7	3.25	2.48	0	0.44	0.15	0	0.36	0.14	0	0.29	0.13	0	0	2.04	0.13	0.24	0	0	1.38	1.45	0.55	0.22
RP11-144O23.22	0	0.32	0.06	0.46	0.05	0	0	0.16	0.34	0.28	0	1.22	0.17	0	0	0	0.16	0.47	0	0.42	0.91	1.09	0.03	0.42	0.3	0.04	0.19	0.35	0.06	0.33	0.1	0.03	1.73	1.05	2.12	0.87	0.37	0.15	0.17	0.25	0.82	0.83
LOC283404	0	0	0.68	0	0	0	0	0	0	0	0.26	0	0	0	0	0	0	0	0	0	0	0	0	0	0	0	0	0	0	0	0	0	0	0	0	0	0	0	0	0	0.03	0
IGHV1OR15-3	0	0	0	0	0	0	0	0	0	0	0	0	0	0	0	0	0	0	0	0	0	0	0	0	0	0	0	0	0	0	0	0	0	0	0	0	0	0	0	0	0	0
RP11-191G24.2	0	0.19	1.29	2.21	1.44	0.31	0.06	0.31	0.13	0.31	0.06	0.02	0.36	0	0.09	0	0.53	0.01	0.21	0.08	0.11	0.17	0.96	0	0.22	0	0.2	0.09	0.37	0.9	0.19	0.1	0.71	0.09	0.35	0.05	0.45	0.03	0.23	0.36	0.43	0
RP11-57C13.4	0	0	0	0	0	0	0	0	0	0	0	0	0	0	0	0	0	0	0	0	0	0	0	0	0	0	0	0	0	0	0	0	0	0	0	0	0	0	0	0	0	0
RNU4-22P	0	0	0	0	0	0	0	0	2.02	0	0	0	0	0	0	0	0	0	0	0	0	0	0	0	0	0	0	0	0	1.16	0	0	1.94	1.92	1.07	0	0	0	0	0	0	0
CTB-180A7.6	0	0	0	0	0	0	0	0	0	0	0	0	0	0	0	0	0	0	0	0	0	0.18	0	0	0	0	0	0	0	0	0	0	0	0	0	0	0	0	0	0	0	0
RF00026	1.99	0	0	0	0	0	0	0	0	0	0	0	0	0	0	0	0	0	0	0	0	0	10.73	0	0	0	0	0	0	0	0	0	0	0	0	0	0	0	0	0	0	0
RP11-767C6.1	0	0	0	0	0	0	0	0	0	0	0	0	0	0	0	0	0	0	0	0	0	0	0	0	0	0	0	0	0	0	0	0	0	0	0	0	0	0	0	0	0	0
EEF1AL9	0.3	0.1	0	0	0.03	0.32	0.31	0.18	0.3	0.2	0.1	0.28	0.09	0.1	0.14	0.14	0.08	0.1	0.13	0.11	0.08	0.08	0.29	0.06	0	0.05	0.13	0.02	0.36	0.1	0.02	0.05	0.08	0.1	0.05	0.05	0.47	0.21	0.19	0.28	0.05	0.36
CDRT15P1	0.09	0	0	0	0	0.05	0	0.06	0.06	0	0	0.16	0	0.07	0.08	0	0.17	0.06	0.04	0	0.37	0.7	0	0	0.34	0.2	0	0	0.06	0	0	0.06	0.87	0.64	0	0	0	0	0.07	0.1	0.11	0.34
RP11-73B2.7	0	0	0	0	0	0	0	0	0	0	0	0	0	0	0	0	0	0	0	0	0	0	0	0	0	0	0	0	0	0.01	0	0	0	0	0	0	0	0	0	0	0	0
RP11-531A21.5	0	0.18	0	0	0	0	0.04	0	0	0.07	0	0	0.07	0	0	0	0	0.02	0	0.03	0.6	0.21	0	0.3	0	0.08	0.1	0.07	0.07	0.22	0	0.02	0.38	0	0.23	0.2	0	0	0.19	0.15	0.11	0.59
RP11-540B6.6	0.43	1.27	0.05	0.29	0.3	0.36	0.21	0.35	0.89	0.54	0.11	0.89	1.22	0.42	0.58	0.59	0.66	0.56	1.82	1.9	1.18	1.94	0.35	1.11	0.66	0.97	0.41	0.1	1.75	1.11	0.45	0.68	1.63	1.35	1.31	0.42	1.32	0.13	1.52	1.94	0.83	1.16
RP5-1154E9.6	0.06	0.03	0.05	0	0.19	0.05	0	0.03	0.17	0.2	0	0	0.15	0.03	0.12	0	0.03	0.03	0	0	0.07	0	0	0.02	0.08	0.03	0	0	0	0.03	0.09	0.06	0	0.12	0	0	0.07	0	0	0.2	0.07	0.2
RP11-650L12.1	0	0	0	0	0	0	0	0	0	0	0	0	0.22	0	0	0	0	0	0	0	0	0	0	0	0	0	0	0	0	0	0.26	0	0	0	0	0	0	0	0	0	0	0
GABRA3	0	0	0.03	0	0	0.01	0.8	2.09	0	0	0.36	0	0	0	0	0	0.34	0	1.13	1.11	0	0	0	0.36	0	0	0	0	0.01	0	0	0	0.01	0	0.29	0.01	0	0	0	0.01	0	0
RP11-63G10.2	0	0	0	0	0	0	0	0	0	0.29	0	0.29	0.15	0	0	0	0	0	0	0.12	0	0.11	0	0	0	0	0	0	0	0	0	0	0.11	0	0	0	0	0	0	0	0	0.15
DHDDS	2.89	4.08	9.76	11.02	5.37	1.76	6.15	7.65	5.76	3.85	3.95	9.14	4.33	4.12	7.07	2.45	4.36	4.18	9.34	5.34	10.21	10.63	1.28	8.43	3.14	4.27	2.64	1.54	7.13	5.97	3.59	3.07	4.4	7.71	5.59	2.42	3.04	1.32	6.99	9.8	1.7	14.6
AC008175.8	0	0	0	0	0	0	0	0	0	0	0	0	0	0	0	0	0	0	0	0	0	0	0	0	0	0	0	0	0	0	0	0	0	0	0	0	0	0	0	0	0	0
RP11-231E4.5	0.07	0.15	0.38	0.61	0.47	1.23	0.33	0.7	0.93	0.89	0	2.15	1.37	0.19	3.53	0	1.39	1.14	0.36	0.09	4.44	2.58	0.36	1	1.67	2.33	0.69	0.77	1.84	1.18	0.19	0.31	0.44	2.03	7.17	1.56	0.29	0	0.84	1.52	1.33	6.97
RP11-103G8.4	0.17	0.26	0	0	0	0	0.26	0.18	0.18	0.08	0.13	1.42	0.5	0.22	0.5	0.08	0.09	0.09	0	0.2	0.54	0.47	0.25	0.03	0.25	0.2	0.05	0	0.16	0.16	0.22	0	0.17	0.38	0.22	0	0.2	0	0.1	0.62	0.31	1.37
AC006042.6	0	0.81	0	0.26	0.4	0.52	0.59	1.17	0.2	0.36	0.15	0.9	0.56	0	0.95	0.12	0.07	0.13	0.27	1.59	0.9	0.43	0	0	0.13	0.08	0.8	0.06	0.62	0.76	0.28	0.67	0.26	1	0.34	0.11	0.05	0.05	0.22	0.53	0.18	0.09
RP11-38O23.4	0	0	0	0	0	0	0	0	0	0	0	0	0	0.02	0	0	0	0	0	0	0	0	0	0	0	0	0	0	0	0	0	0	0	0	0	0	0	0	0	0	0	0
RP11-74D3.2	0	0	0	0	0	0	0.02	0	0	0	0	0	0	0	0	0	0	0	0	0	0	0	0	0	0	0	0.07	0	0	0	0	0.09	0	0	0	0	0	0	0	0	0	0
MGA	7.89	7.18	6.79	8.28	4.44	5.51	15.86	17.24	17.12	12.45	5.56	18.36	14.24	10.56	7.86	8.06	12.61	11.53	7.95	12.1	21.47	23.46	6.12	11.95	8.79	9.68	6.26	2.61	13.13	16.14	11.67	9.98	18.75	17.27	10.45	5.29	10.77	2.19	22.09	24.55	10.02	17.55
CTA-722E9.1	0.17	0	0	0	0	0	0	0	0	0	0	0	0	0	0	0	0	0.08	0	0	0	0	0.03	0	0	0.19	0	0	0	0	0	0	0	0	0	0.07	0	0	0	0	0	0.04
RP11-313I2.11	0	0	0	0	0	0	0	0	0	0	0	0	0	0	0	0	0	0	0	0	0	0	0	0	0	0	0	0	0	0	0	0	0	0	0	0	0	0	0	0	0	0
PEG13	0.16	0.09	0.29	0.36	0.2	0.1	0.16	0.45	0.22	0.16	0.04	0.58	0.14	0.01	0.45	0.02	0.01	0.14	0.13	0.17	0.4	0.39	0	0.11	0.05	0.22	0.1	0.07	0.16	0.16	0.17	0.12	0.45	0.67	0	0	0.12	0.02	0.4	0.25	0.07	0.32
RMI2	3.84	0.96	0.33	1.41	0.96	3.76	8.44	8.78	3.99	3.9	5.82	7.74	4.84	2.23	1.94	1.55	2.19	7.61	4.16	0.84	8.82	1.74	9.24	18.76	3.92	2.78	2.27	3.02	4.82	2.5	3.71	1.43	6.11	4.49	2.35	2.18	2.05	1.88	13.42	7.82	4.35	57.09
GALNT16	0.01	0.05	0.03	0.13	0.17	0.14	1.21	0.52	0.38	0.1	0.67	0.24	0.11	0.05	1.68	0.03	0.16	0.19	2.06	0.33	0.44	0.2	0.07	0.86	0.08	0	0.06	0.09	0.05	0.24	0.33	0.8	0.29	0.24	0.11	0.05	0.97	0.05	1.34	1.39	0.03	0.32
RP11-393H6.3	0	0	0	0	0	0	0.11	0	0	0	0	0	0.43	0.29	0	0	0	0.08	0	0.09	0.19	0	0	0	0	0.09	0	0.07	0	0.28	0.07	0	0.3	0.42	0	0	0	0	0.17	0.27	0	0
RP11-484H12.7	0	0	0	0	0	0	0	0	0	0	0	0	0	0.09	0	0	0.07	0	0	0.08	0	0	0	0	0	0	0	0	0.07	0	0	0	0	0.09	0	0	0	0	0	0.2	0	0
RP11-30K9.4	0	0.07	0	0	0	0	0.05	0.07	0.13	0	0	0.54	0.09	0.08	0.09	0	0	0.73	0	0.08	0.32	0.35	0.06	0.27	0.25	0.6	0	0	0.06	0	0	0.27	0.13	0	0.45	0	0	0	0.22	0	0	0
RP5-940J5.9	1.25	0	0	0	0	0	0.25	0	0	0.17	0.29	0	0	0	0	0	0	0	0	0.29	0	0	13.11	0	0.23	0.2	0	0	0	0	0	0	0	0.22	0.14	0	0	0	0	0	0.16	0
RP11-108M21.1	0	0	0.33	0.28	0.05	0.01	0.04	0.06	0.26	0.03	0.02	0.17	0.02	0	0.03	0.07	0.23	0.15	0.12	0.23	0.59	0.94	0.06	0	0	0.51	0.37	0.09	0	0	0.08	0.62	0.03	0	1.27	0.08	6.95	0.11	0.08	1.08	3	0.01
CLEC3A	0	0.02	0	0	0	0	0	0	1.05	13.35	0	0	0.1	0	0.21	0	0	0.02	0	0	0	0	0	0	0	0	0.01	0	0.04	0	0	0.02	0	0.14	0.66	0.6	0	0.02	0.19	0.86	0.08	0
GIMAP1-GIMAP5	0	0	0	0	0	0	0	0	0	0	0.16	0	0	0	0	0	0	0	0	0	0	0	0	0	0.17	0	0	0	0	0	0.03	0	0	0	0	0	0	0	0	0	0	0
MTRNR2L5	0	0	0	0	0	0	0	0	0	0	0	0	0	0	0	0	0	0	0	0	0	0	0	0	0	0	0	0	0	0	0	0	0	0	0	0	0	0	0	0	0	0
LINC01620	0	0	0	0	0	0	0.03	0	0	0	0	0	0	0	0	0	0	0	0	0	0	0	0	0	0	0	0	0	0	0	0	0	0	0	0	0	0	0	0	0	0	0
VPS45	1.47	3.52	5.46	4.67	1.83	3.02	8.58	15.68	10.35	7.12	3.97	15.76	6.68	6.34	9.38	4.23	8.94	6.18	6.04	5.15	10.31	10.25	2.93	7.59	3.13	4.49	3.61	2.53	8.73	7.83	3.96	3.3	12.81	13.38	6.94	1.74	5.24	2.54	14.15	15.99	5.01	16.02
RP11-953B20.1	0	0	0	0	0	0	0	0	0	0	0	0	0	0	0	0	0	0	0	0	0	0	0	0	0	0	0	0	0	0.04	0	0	0	0	0	0	0	0	0.02	0.01	0	0
RP11-966I7.3	0	0	0	0	0	0	0	0	0	0	0	0	0	0	0	0	0	0	0	0	0	0	0	0	0	0	0	0	0	0	0	0	0	0	0	0	0	0	0	0	0	0
NLGN3	0.01	0.12	0.41	0.13	0	0.06	0.17	0.21	0.2	0.08	0.08	0.65	0.08	0.03	0.26	0.09	0.28	0.42	0.19	0.08	0.61	0.36	0.02	0.33	0.25	0.14	0.06	0.08	0.24	0.42	0.21	0.28	0.17	0.21	0.17	0.03	0.09	0.07	0.15	0.35	0.26	0.42
RP11-391M1.2	0	0	0	0	0	0	0	0	0	0	0	0	0.08	0	0	0	0	0	0	0	0	0	0	0	0	0	0	0	0	0.04	0	0	0	0	0.15	0	0	0	0	0	0	0
ARFGEF1	2.91	4.52	11.14	17.42	7.21	11.49	17.18	26.9	42.6	26.56	6.96	21.38	10.44	6.16	9.95	5.78	12.88	7.65	6.12	6.58	22.15	23.81	13.14	14.84	8.33	13.64	5.08	3	14.63	11.13	12.29	24.41	26.86	20.06	36.3	23.32	19.36	12.36	34.76	64.53	7.09	29.32
RP11-597D13.7	0.03	0.53	0.05	0.93	0	0.1	0.07	0.45	0.17	0.18	0.02	0.04	2.99	0.95	0.2	0.03	0.12	0.03	0.13	0.94	0.25	0.08	0.06	0	0.34	0.11	0.21	0.18	0.33	0.41	1.53	1.22	0.02	0.1	0.2	0.07	0.27	0.07	1.73	2.57	0.26	0.42
RP11-736I10.1	0	0	0	0	0	0	0	0	0	0	0.01	0	0	0	0	0	0	0	0	0	0	0	0	0	0	0	0	0	0	0	0	0	0	0	0	0	0	0	0	0	0	0
GDF9	0.01	0.07	0.12	0.29	0.09	0.08	0.22	0.19	0.1	0.12	0.04	0	0	0.01	0	0.04	2	0.55	0.04	0.07	0.54	0.77	0.1	0.13	0	0.02	0.09	0.17	0.31	0.18	0.2	0.49	0	0	0.21	0.05	0.18	0.12	1.35	0.79	0.13	0.15
MIR4751	0	0	0	0	0	0	0	0	0	0	0	0	0	0	0	0	0	0	0	0	0	0	0	0	0	0	0	0	0	0	0	0	0	0	0	0	0	0	0	0	0	0
MIR4787	0	0	0	0	0	0	0	0	0	0	0	0	0	0	0	0	0	0	0	0	0	0	0	0	0	0	0	0	0	0	0	0	0	0	0	0	0	0	0	0	0	0
MAGEE2	0.02	0	0	0	0	0	0.09	0.22	0.01	0	0	0	0	0	0.1	0	0	0.01	0.21	0	0	0	0	0	0	0	0.03	0	0.01	0.05	0.01	0	0.01	0	0	0	0	0	0.05	0.3	0	0
USP18	0.24	0.51	0.59	3.3	0	0.11	0.86	0.84	0.81	0.19	0.47	2.54	1.04	1.11	1.12	0.24	0.76	0.73	0.61	0.57	1.22	1.18	0.57	0.2	0.08	0	0.21	0.08	0.62	0.66	0.29	0.17	0.68	2.43	0.56	0.14	0.85	0.77	0.6	0.94	1.18	2.67
RP11-439L12.1	0	0.08	0	0	0	0.13	0.09	0	0.12	0	0	0	0	0	0	0	0	0	0.24	0	0.74	0.71	0.22	0.06	0	0	0	0	0.07	0	0	0	0.07	0	0.07	0	0.07	0.2	0.32	0.15	0.02	0.11
RP11-53O19.3	0.23	0.61	0.17	0.15	0.03	0.68	0.91	0.68	1.44	1.33	0.44	1.38	1.88	1.49	1.46	0.31	1.61	1.84	0.6	1.27	1.29	1.76	0.28	0.44	0.91	0.47	0.91	0.66	2.33	2.61	1.58	1.76	1.11	1.17	1.51	0.44	1.21	0.46	1.93	4.23	1.1	2.47
NBPF26	0.75	2.01	3.16	1.27	0.33	0.69	2.99	4.02	1.55	0.81	1.89	7.39	2.02	2.42	3.17	0.56	1.08	0.87	2.69	1.72	4.29	1.97	0.16	0.49	2.44	1.56	0.81	0.62	3.11	2.56	2.34	1.15	2.59	3.75	1.48	0.96	0.57	0.61	5.28	7.48	2	3.27
RP11-712C19.1	0	0	0	0	0	0	0	0	0	0	0	0	0	0	0	0	0	0	0	0.36	0.79	0.34	0	0.31	0	0	0	0	0.28	0	0	0	0	0	0	0	0	0	0	0	0	0
RNA5SP183	0	0	0	0	0	0	0	0	0	0	0	0	0	0	0	0	0	0	0	0	0	0	0	0	0	0	0	0	0	0	0	0	0	0	0	0	0	0	0	0	0	0
RNU7-186P	0	0	0	0	0	0	0	0	0	0	0	0	0	0	0	0	0	0	0	0	0	0	0	0	0	0	0	0	0	0	0	0	0	0	0	0	0	0	0	0	0	0
RP11-199F11.1	0	0	0	0	0	0	0	0	0	0	0	0	0	0	0	0	0	0	0	0	0	0	0	0	0	0	0	0.04	0	0	0	0	0	0	0	0	0	0	0	0	0	0
AC013439.4	0	0.02	0	0	0	0	0	0	0	0	0	0	0	0	0	0	0	0	0	0	0	0	0	0	0	0	0.01	0	0	0.03	0	0	0	0	0.06	0	0	0	0	0.1	0	0.06
SOSTDC1	0	0	2.57	4.07	0.17	0	0.05	0.01	0.01	0.11	0	0	0.02	0	0.16	0.13	0.37	2.17	0.22	0.09	0.02	0.03	0.06	1.08	0	2.3	0.23	0.36	0.01	0.02	0	0.09	0.01	0	0	0	0	0	0.02	0.02	0.05	0
CTD-3212A4.2	0	0.06	0	0.39	0	0	0	0	0	0	0	0	0	0	0	0	0	0	0	0.14	0.04	0.03	0	0	0	0	0	0	0.06	0.76	0	0.57	0	0	0.08	0	0	0	0.17	0.27	0.03	0
ZNF850	0.13	0.16	0.69	0.67	0.02	0.18	0.9	0.87	0.91	0.43	0.36	1.14	1.26	0.95	0.91	0.51	0.58	0.54	0.8	0.82	0.81	0.84	0.37	3.05	1.22	1.42	0.2	0.1	0.87	0.74	1.66	0.5	0.93	0.55	0.51	0.22	0.76	0.11	3.85	4.17	0.69	3.39
RP11-138A23.2	0	0	0	0	0	0	0	0	0	0	0	0	0	0	0	0	0	0	0	0	0	0	0	0	0	0	0	0	0	0	0	0	0	0	0	0	0	0	0	0	0	0
RP11-478C6.1	0	0.07	0.31	0.25	0	0	0.1	0	0.07	0.3	0	0	0	0	0.09	0	0	0.07	0.13	0.22	0.08	0	0	0.07	0.06	0	0.08	0.06	0.06	0	0.06	0.13	0.13	0.14	0.28	0.05	0	0	0.51	0.35	0.06	0.84
RP5-1153D9.5	0	0.09	0.04	0.07	0	0	0.06	0.21	0.04	0.1	0.03	1.11	0.15	0	0	0	0	0.13	0	0	0.05	0.16	0.16	0.12	0	0.1	0.1	0	0	0.01	0	0	0.1	0	0.17	0	0	0.04	0	0.08	0.11	0.46
RP11-159H20.1	0.15	0	0	0	0.45	0	0.08	0.46	0	0.03	0.03	0	0.41	0	0	0	0	0	0	0.33	0.76	0.47	0	0	0	0	0.25	0.1	0.31	0.48	0	0	0.46	0	0.03	0	0.67	0	0.94	0.81	0	0
RP11-93P10.2	0.07	0	0	0	0	0	0	0	0	0	0	0	0	0	0	0	0	0	0	0	0	0	0	0	0	0	0	0	0	0	0	0	0	0	0	0	0	0	0	0	0	0
RN7SKP297	0	0	0	0	0	0	0	0	0	0	0	0	0	0	0	0	0	0	0	0	0	0	0	0	0	0	0	0	0	0	0	0	0	0	0	0	0	0	0	0	0.19	0
AKAP4	0	0	0	0	0	0	0	0	0	0	0	0	0	0	0	0	0	0	0	0	0	0	0	0	0	0	0	0	0	0	0	0	0	0	0	0	0	0	0	0	0	0
RP11-505J9.4	0	0	0	0	0	0	0	0	0.22	0	0	0	0.23	0	0	0	0	0.05	0	0	0	0	0	0	0.15	2.94	0.15	0	0	0	0	0	0	0	0	0	0	0	0.66	0	0	0.08
MIR3194	0	0	0	0	0	0	0	0	0	0	0	0	0	0	0	0	0	0	0	0	0	0	0	0	0	0	0	0	0	0	0	0	0	0	0	0	0	0	0	0	0	0
RP11-615I2.1	0.06	0	0	0	0	0.05	0	0	0	0	0.05	0	0.17	0	0	0	0	0	0	0.07	0.23	0.2	0	0.16	0	0	0	0.06	0	0	0.05	0.19	0.06	0	0.05	0	0	0	0.14	0.05	0.11	0.35
RP1-40G4P.1	0	0	0.13	0	0	0	0.08	0.06	0.27	0.12	0.08	3.04	0.08	0.07	0	0	0	0.06	0	0	0.07	0.06	0	0.04	0	0.07	0.1	0	0.22	0	0.44	0	0.28	0	0.05	0.05	0	0.09	0.06	0.15	0.05	0.48
RP11-415C15.1	0	0	0	0	0	0	0	0	0	0	0	0	0	0	0	0	0	0	0	0	0	0	0	0	0	0	0	0	0	0	0	0	0	0	0	0	0	0	0	0	0	0
RP11-302F12.6	0	0	0	0	0	0	0	0	0	0	0	0.2	0	0	0	0	0	0	0	0	0	0	0	0	0	0	0	0	0	0	0	0	0	0	0	0	0	0	0	0	0	0
CAND1	9.62	9.23	5.8	5.79	1.79	9.01	19.66	21.01	27.46	17.31	11.52	17.41	21.09	15.36	19.65	7.47	12.39	14.54	12.31	13.13	27.45	20.63	8.03	11.41	10.95	11.93	7.34	5.97	27.01	21.48	12.54	14.4	18.52	24.24	4.87	3.2	14.11	4.4	30.66	31.51	11.15	29.67
KCNJ5	0	0.04	0.11	0.19	0.01	0.06	0.17	0.29	0.43	0.03	0.77	0.18	0.16	0.19	0.41	0.01	0.26	0.42	0.39	0.05	0.28	0.08	0.02	0.33	0	0	0.02	0.24	0.35	0.09	0.09	0.19	0.06	0.46	0.19	0.16	0.02	0.24	0.07	0.21	0.02	0.79
GS1-124K5.5	0.03	0.03	0	0.07	0.22	0	0	0.4	0	0	0	0.1	0	0	0.46	0	0	0	0.13	0	0	0	0.18	0.13	0	0	0.63	0	0.11	0.05	0.04	0	0.43	0	0.15	0	0	0	0	0.1	0	0
TTTY6	0.11	0	0	0	0	0	0	0	0	0	0	0	0	0	0	0	0	0	0	0	0	0	0	0	0	0	0	0	0	0	0	0	0	0	0	0	0	0	0.04	0.06	0.03	0
RP11-182J1.3	0	0	0	0.04	0	0	0	0	0	0.1	0	0.71	0	0	0.16	0	0	0	0.06	0	0	0	0	0	0	0	0	0	0	0	0.03	0	0	1.69	0	0	0	0	0	0.16	0	0
CTD-2014B16.1	0	0	0	0	0	0	0	0	0	0	0	0	0.07	0	0	0	0	0	0	0	0	0	0	0	0	0	0	0	0	0	0	0	0	0	0	0	0	0	0	0	0.03	0
AC006115.6	0	0	0	0	0	0	0	0	0	0	0	0	0.95	0	0	0	0	0	0	0	0	0	0	0	0	0	0	0	0	0	0	0	0	0	0	0	0	0	0	0	0	0
KCNJ11	0.11	0.06	0	0	0.33	0.28	0.57	0.32	0.23	0.02	0.97	0	0.5	0.56	0.26	0.14	0.79	0.03	0.01	0.45	2.1	2.61	0.2	0.16	0.98	0.04	0.39	0.16	1.45	0.82	0.47	0.38	0.23	0.18	0.23	0.03	0.12	0.21	0.57	1.21	0.22	0.31
RP13-616I3.1	0	0.05	0	0	0	0.01	0	0	0.22	0.07	0.02	0.04	0.06	0.05	0	0.01	0.04	0.02	0	0.03	0.33	0.03	0.03	0	0.04	0	0.04	0	0.21	0.07	0.1	0	0	0.11	0	0	0	0	0.05	0	0.01	0.02
RP11-428J1.4	0	0.01	0.13	0.16	0.15	0.07	0.01	0.03	0.07	0.03	0.02	0.72	0.1	0.03	0.05	0	0.01	0	0.03	0.09	0.15	0.09	0.01	0.09	0.01	0	0	0.08	0	0.13	0.03	0.04	0.08	0.11	0.05	0	0.02	0	0.02	0.09	0.09	0.03
PLEKHM1P	0.94	1.38	0.3	1.05	0.76	0.15	1.07	1.7	0.58	0.38	1.16	2.82	0.52	0.75	2.86	0.04	0.3	1.18	2.5	1.41	2.17	0.93	0.07	2.08	1.04	4.04	0.72	0.37	1.35	1.66	0.92	0.47	1.99	2.99	3.14	0.87	0.15	0.8	3.02	2.27	0.68	4.98
CRYBB1	0.08	0.08	0.05	0.04	0	0	0.24	0.11	0.1	0	0.06	0.41	0.07	0	0.07	0	0.05	0.1	0.19	0	0	0.03	0	0	0	0.03	0.01	0.02	0	0.06	0.04	0	0.14	0.21	0.06	0	0	0	0.06	0.09	0.13	0.32
RNU6-188P	0	0	0	0	0	0	0	0	0	0	0	0	0	0	0	0	0	0	0	0	0	0	0	0	0	0	0	0	0	0	0	0	0	0	0	0	0	0	0	0	0	0
CAPN3	1.01	0.22	1.62	0.73	0.09	0.72	0.2	0.29	0.59	0.51	0.07	2.7	0.86	0.21	1.19	0	0.79	0.76	1.78	0.53	0.51	0.98	0.19	1.61	0.07	2.41	0.42	0.53	1.16	1.29	0.41	1.03	0.55	0.81	0.55	0.34	0.14	0.03	1.16	0.81	0.34	3.09
CA10	0	0	0.57	0.25	0	0	0.01	0.12	0.16	0.18	0.04	0	0.03	0	0	0	0.17	0	0	0.04	0.2	0.12	0	0	0	0.06	0	0	0.04	0	0	0.1	0.15	0	0	0.01	0.01	0	0.07	0.54	0.04	0
RP11-153F5.3	0	0	0	0	0	0	0	0	0	0	0	0	0	0	0	0	0	0	0	0	0	0	0	0	0	0	0	0	0	0	0	0	0	0	0	0	0	0	0	0	0	0
TRAF3IP2	0.12	1.09	2.28	1.8	2.05	3.52	3.83	6.44	4.84	5.53	0.38	4.32	2.09	1.64	3.77	0.96	13.98	1.9	3.62	0.14	2.74	1.5	1.56	0.6	1.1	1.68	0.99	0.7	1.23	2.02	0.16	1.08	2.76	4.48	1.18	0.76	0.9	1.95	0.79	3.33	1.45	10.48
MEP1A	0	0	0	0	0	0	2.6	0.51	0.01	0.01	0	0	0	0.02	0.06	0.02	0.14	0.01	0	0.07	0.03	0	0	0	0	0	0.02	0.02	0.37	0.25	0.01	0.01	0.1	0	0.04	0.17	0.37	0	0.16	0.02	0.01	0.02
AGXT2	0	0	0	0.09	0	0	0	0	0	0	0	0	0.05	0	0	0	0.01	0	0	0	0	0	0	0	0	0	0	0	0	0	0	0	0.04	0	0	0	0	0	0	0.02	0.03	0
RNA5SP230	0	0	0	0	0	0	0	0	0	0	0	0	0	0	0	0	0	0	0	0	0	0	0	0	0	0	0	0	0	0	0	0	0	0	0	0	0	0	0	0	0	0
POGK	0.45	0.71	2.91	1.9	1.07	1.43	2.55	3.22	2.96	1.78	2.43	3.88	2.48	3.03	2.88	0.78	4.02	3.1	1.47	1.8	5.6	5.28	1.2	2.23	1.47	0.56	1.35	0.87	3	2.91	2.38	2.29	3.5	4.41	2.17	0.84	2.18	0.91	5.64	6.71	2.13	8.21
MIR5192	0	0	0	0	0	0	0	0	0	0	0	0	0	0	0	0	0	0	0	0	0	0	0	0	0	0	0	0	0	0	0	0	0	0	0	0	0	0	0	0	0	0
RP11-448G15.1	0	0	0	0	0	0	0	0	0	0	0	0	0.34	0	0.12	0	0	0	0	0	0.1	0	0	0	0	0	0	0	0	0.1	0	0.25	0	0	0	0	0	0	0	0.07	0	0.35
CTD-2647L4.1	0	0	0	0	0	0	0	0.09	0.08	0	0	0	0.23	0	0.45	0	0	0	0.17	0	0	0.09	0	0	0	0	0	0.08	0	0	0	0	0	0	0.07	0	0	0	0.09	0.14	0	0.37
RP11-115J16.3	0	0	0	0	0	0	0	0	0	0	0	0	0	0	0	0	0	0	0	0	0	0	0	0	0	0	0	0	0	0	0	0	0	0	0	0	0	0	0	0	0	0
PRKACB	2.23	0.93	4.5	6.16	4.41	2.13	4.1	7.87	6.36	2.37	2.47	18.83	1.82	4.91	3.83	1.44	14.28	22.09	4.43	7.24	6.17	7.34	4.78	2.91	6.83	6.88	8.1	3.03	4.44	4.27	4.07	15.1	2.93	3.22	0.63	0.9	2.26	3.18	5.47	12.07	2.03	8.22
RN7SL843P	0	0	0	0	0	0	0	0	0	0	0	0	0	0	0	0	0	0.19	0	0	0	0	0	0	0	0	0	0	0	0	0	0	0	0	0	0	0	0	0	0	0	0
BCAP29	1.59	2.04	11.29	7.19	5.44	4.21	4.26	8.07	6.69	5.12	3.8	3.68	7.8	7.21	7.26	4.32	6.88	7.35	5.3	7	13.98	10.64	3.46	5.73	4.04	1.07	4.63	2.61	7.73	8.01	4.47	3.37	7.36	11.63	2.86	0.83	4.28	3.69	3.02	5.11	2.45	5.58
PRAMEF9	0	0	0	0	0	0	0	0	0	0	0	0	0	0	0	0	0	0	0	0	0	0	0	0	0	0	0	0	0	0	0	0	0	0	0	0	0	0	0	0	0	0
RNU2-60P	0	0	0	0	0	0	0	0	0	0	0	0	0	0	0	0	0	0	0	0	0	0	0	0	0	0	0	0	0	0	0	0	0	0	0	0	0	0	0	0	0	0
AP001466.8	0	0.14	0	0	0	0	0	0	0	0	0.52	0	0	0	0	0	0	0	0.12	0	0	0	0	0	0	0	0.17	0	0	0	0	0	0.13	0	3.27	0	0	0.11	0.16	0.13	0	0.21
RLBP1	0	0.01	0	0	0	0	0	0.04	0	0	0	0	0.02	0	0.11	0	0	0	0	0.14	0.07	0	0	0	0	0	0	0	0	0	0	0	0	0	0	0	0	0	0	0.01	0	0
HOOK3	3.22	5.46	7.63	5.65	0.91	4.1	14.5	24.29	18.28	3.86	3.38	31.69	28	16.71	18.97	6.17	27.68	25.75	16.91	11.15	12.94	11.84	4.16	6.27	8.74	6.23	5.33	3.63	18.21	19.4	11.42	13.54	35.49	38.63	10.1	4.69	26.74	6.06	57.53	77.73	6.6	28.76
RP1-19N1.1	0	0	0	0	0	0	0	0	0	0	0	0	0	0	0	0	0	0	0	0	0	0	0	0	0	0	0	0	0	0	0	0	0	0	0	0	0	0	0	0	0	0
AC017078.1	0	0	0	0	0	0.4	0	0.24	0.13	0	0	0.16	0.17	0.15	0	0	0	0	0	0.14	0.45	0	0	0	0	0	0.07	0	0.22	0.07	0.82	0.13	0	0.39	0.1	0	0	0	0.13	0.21	0	1.04
DHX15	10.42	15.53	3.7	7.46	2.47	6.12	21.51	29.05	25.66	19.57	8.7	39.75	29.79	19.26	22.18	7.03	26.91	25.99	13.78	21.67	49.09	26.92	7.07	17.17	21.07	17.91	10.57	5.02	31.47	28.73	13.8	8.36	19.65	45.19	17.25	7.76	10.86	3.92	31.83	34.06	10.69	41.47
CACYBPP1	0	0.42	1.05	0.56	0.25	0.24	0.67	1.38	1.06	0.7	0.6	5.99	1.01	0.61	2.73	1.2	0.55	0.78	1.02	0.93	0.78	1.9	0.18	0	0.3	0.21	0.42	0.3	0.73	0.6	0.19	0.59	0.88	1.02	0.5	0.47	1.11	0	0.71	1.73	1.52	2.32
SNX19	2.74	9.27	14.23	15.94	5.9	3.61	13.14	13.02	19.68	15.42	9.73	6.01	7.64	7.74	12.6	2.87	2.8	7.05	13.38	11.67	16.01	17.42	2.93	7.31	8.13	5.21	4.6	3.22	8.34	10.94	6.11	4.28	11.46	12.91	4.72	2.23	8.51	7.07	26.72	27.04	11.32	14.57
GS1-45N23.3	0	0	0	0	0	0	0	0	0	0	0	0	0	0	0	0	0	0	0	0	0	0	0	0	0	0.17	0	0	0	0	0	0	0	0	0	0	0	0	0	0	0	0
CTD-2545H1.2	0	0.03	0	0	0	0	0.05	0	0	0	0	0	0	0	0.05	0	0	0	0	0	0	0	0	0.01	0	0	0	0	0	0.04	0	0	0.39	0.07	0.03	0.05	0	0	0.04	0.06	0.23	0
IL4	0	0	0	0	0	0	0	0	0	0	0	0.68	0	0	0	0	0	0	0.12	0	0	0	0	0	0	0	0	0	0	0	0	0	0	0	0	0	0	0	0	0	0	0.15
BIRC6-AS2	0.09	0.66	0	0.12	0	0.09	0.03	0.45	0.5	0.35	0.08	0.77	0.93	0.21	0.08	0	0.07	0.11	0.24	0.4	0.22	0.48	0.11	0.08	0.24	0.4	0.12	0.07	0.23	0.2	0.51	0.11	0.27	0.38	0.39	0.17	0.14	0	0.62	0.53	0.28	1.29
RPL36AP48	0	0.32	0	0.59	0	0.26	0	1.29	0.36	0.3	0.24	2.71	1.44	0.43	0.7	0.15	0	0.67	0.22	0.19	0.42	0.72	0	0.18	1.15	0.59	0.2	0	0.31	0.73	0.43	0	1.54	0	0.82	0.13	0	0	1.5	0.43	0.45	1.68
RNU6V	0	0	0	0	0	0	0	0	0	0	0	0	0	0	0	0	0	0	0	0	0	0	0	0	0	0	0	0	0	0	0	0	0	0	0	0	0	0	0	0	0	0
RP11-163E9.1	0	0	0	0	0	0	0	0	0	0	0	0	0	0	0	0	0	0	0	0.16	0	0	0	0	0	0	0	0	0	0	0	0.3	0.14	0.16	0.24	0	0	0	0	0	0.13	0
RNU6-770P	0	0	0	0	0	0	0	0	0	0	0	0	0	0	0	0	0	0	0	0	0	0	0	0	0	0	0	0	0	0	0	0	0	0	0	0	0	0	0	0	0	0
ATAD3C	0.05	0.02	0.04	0.14	0.05	0.1	0.03	0.21	0.03	0.03	0	0.03	0.1	0.02	0.07	0.01	0.03	0.2	0.03	0	0.03	0	0.07	0.05	0.02	0	0.04	0.01	0.16	0.15	0.06	0.04	0.06	0.54	0	0	0.06	0	0.1	0.02	0.16	0.1
CCDC188	0	0	0	0	0	0	0	0	0.02	0.03	0.04	0	0.02	0	0	0	0.05	0	0.11	0.04	0	0.04	0	0.02	0.83	0	0.03	0	0.34	0	0	0	0	0.04	0.04	0	0	0	0.08	0.03	0	0.18
RPF1	1.51	2.72	4.43	5.55	3.79	4.57	7.12	11.09	7.23	6.35	6.11	9.47	1.79	3.56	4.47	4.94	9.4	8.02	8.62	7.75	14.49	13.07	3.48	6.11	4.63	2.45	4.09	2.43	12.71	9.63	6.33	8.85	4.11	10.99	1.8	1.16	3.77	2.29	19.06	20.76	2.6	12.62
RAD54L	1.98	0.07	0.03	0.19	0.02	0.08	1.16	0.67	0.42	0.72	0.69	0	0.4	0.21	0.1	0.03	0.13	0.28	0.11	0.27	0.27	0.43	0.26	2.54	0.22	0.68	0.13	0.12	0.61	0.21	0.8	0.07	0.78	0.21	0.21	0.11	0.13	0.33	1.6	0.51	0.2	1.69
RP11-73M18.10	0	0	0	0	0	0.24	0.27	0.27	0.59	0.29	0	0.35	0	0.36	0.46	0	0.07	0.06	0.59	0.15	0.73	0.76	0	2.4	4.4	0	0.11	0.36	0.64	0.34	0.82	0	0.32	0.55	1.25	0.11	0.15	0	0.78	0.9	0.09	1.32
SLC18A2	0.08	0	0	0	0	0.02	0.17	0.13	0.43	0.05	0.4	1.28	0.93	0.01	0.36	0.02	0.37	0.03	0.96	0	0	0.01	0.01	0.28	0	0.01	0.07	0	0.01	0.02	0.11	0.24	0	0	0	0.06	0.08	0.01	0.06	0.02	0	0.06
CHORDC1	6.2	9.25	12.47	14.17	3.1	7.14	9.01	12.19	24.21	14.1	12.6	13.6	9	6.37	12.31	14.17	21.9	16.67	6.65	7.34	25.44	25.55	7.48	13.03	5.38	1.63	5.77	5.43	14.36	9.46	17.18	5.7	13.1	16.67	8.44	5.11	14.32	8.01	14.97	15.54	13.95	18.74
NPM2	0	0.88	0	0.11	0.12	0.06	0.92	0.65	3.52	1.35	0.05	0.23	0.52	0.27	0	0	2.88	0.85	0.33	2.23	0.12	0	0	0	1.82	0	0.42	0	0.82	0.19	0	0.69	0.57	0.14	4.42	1.35	0.11	0.89	4.43	4.1	3	0.17
RP11-115H15.2	0	0.07	0	0	0	0.19	0.21	0.45	0.37	0.53	0.21	0.89	0.2	0	0.41	0	0	0.22	0.05	0.67	0.54	0.16	0	0	0	1.09	0.04	0.2	0.14	0.35	0.18	0.07	0.43	0.16	0.12	0.35	0	0.12	0.65	1.09	0.26	2.29
RP11-665C14.1	0	0	0	0	0	0	0	0	0	0	0	0	0	0	0	0	0	0	0	0	0	0	0	0	0	0	0	0	0	0	0	0	0	0	0	0	0	0	0	0	0	0
ZNF180	0.58	1.33	1.95	1.96	2.29	2.32	8.45	6.83	4.73	3.69	3.54	7.43	4.06	3.22	3.87	2.7	2.89	3.09	1.86	3.03	10.19	6.8	0.75	4.19	1.95	2.19	1.44	1.28	2.57	3.28	1.75	3.06	6.05	5.81	1.6	0.94	2.34	0.25	3.83	4.82	2.38	8.24
AC023271.2	0	0	0	0	0	0.07	0	0.17	0	0	0	0	0	0	0.7	0	0	0.08	0.06	0	0	0	0	0.03	0	0	0.09	0	0	0.35	0.07	0	0.08	0.53	0.14	0	0	0	0	0.07	0.15	0.7
ATP6V0E1	20.64	57.63	15.35	30.6	4.24	30.79	86.78	177.11	56.52	28.73	43.66	70.52	65.06	90.74	52.02	41.69	102.63	43.86	50.49	41.37	65.04	67.4	24.9	20.44	17.06	15.7	30.34	15	103.12	80.38	34.53	32.66	41.83	63.45	29.92	16.13	50.49	29.16	48.9	66.32	31.63	183.28
RP11-122C5.2	0	0	0	0	0	0	0	0.06	0	0	0	0	0	0	0	0	0	0	0	0	0	0	0	0	0	0	0	0	0	0	0	0	0	0.06	0	0	0	0	0	0	0	0
RP13-608F4.5	0	2.5	5.53	2.15	0	0.94	4.95	3.24	1.33	1.74	2.12	0	0.63	1.56	0	0	0.7	0.16	0.19	0	4.48	1.3	0	2.26	2.57	0	1.05	0	0.79	3.97	0	0	1.65	1.16	0.66	0	0	0	21.96	12.09	4.75	0
RP11-357K6.1	0	0	0	0	0	0	0	0	0	0	0	0	0	0	0	0	0	0	0	0	0	0	0	0	0	0	0	0	0	0	0	0	0	0	0	0	0	0	0	0.04	0	0
RP11-368J21.4	0	0	0	0	0	0	0	0	0	0	0	0	0	0	0	0	0	0	0	0	0	0	0	0	0	0	0	0	0	0	0	0	0	0	0	0	0	0	0	0	0	0
AC068541.3	0	0	0	0	0	0	0	0	0	0	0	0	0.05	0.04	0	0.16	0	0	0	0.17	0	0	0	0	0	0	0.06	0	0	0	0	0	0	0	0	0	0	0	0	0.06	0	0
OGN	0.22	0.62	1.62	0.11	0.39	0.13	0.19	1.04	6.49	0.59	0.06	0.51	0.6	1.11	1.71	0.02	0.72	0.92	3.56	0.29	1.26	0.47	0.86	0.24	1.57	1.32	0.18	0.81	1.01	0.45	0.63	4.86	3.89	2.57	0.51	0.72	0.5	0.27	1.3	1.74	0.61	0.85
BTBD16	0	0.01	0	0	0	0	0	0	0.12	0	0	0	0.02	0	0.18	0.11	0.03	0	0	0	0	0.03	0	0	0	0	0	0	0	0.17	0.02	0.17	0	0	0	0	0	0	0	0.12	0	0
RP1-196A12.1	0	0	0	0	0	0	0	0	0	0	0	0	0	0	0	0	0	0	0	0	0	0	0	0	0	0	0	0	0	0	0	0	0	0	0	0	0	0	0	0	0	0
RP11-410K21.2	0	0	0	0	0	0	0	0	0	0	0	0	0	0	0	0	0	0	0	0	0	0	0	0	0	0	0	0	0	0	0	0	0	0	0	0	0	0	0	0	0	0
RP11-84O12.2	0	0	0	0	0	0	0	0	0	0	0	0	0	0	0	0	0	0	0	0	0	0	0	0	0	0	0	0	0	0	0	0	0	0	0	0.06	0	0	0	0	0	0
RP11-826N14.7	0	0.01	0	0	0	0	0	0	0.01	0.01	0	0.09	0	0	0	0	0	0.02	0	0.01	0	0.09	0	0.27	0	0	0	0	0	0	0	0	0.04	0.19	0.03	0.08	0	0	0.01	0.02	0	0
RP1-16A9.1	0	0.06	0	0	0	0	0.02	0	0.09	0.05	0	0.23	0	0	0	0	0	0.49	0.23	0	0	0	0	0.02	0	0	0.05	0.03	0.24	0.1	0	0	0	0	0	0	0	0	0	0	0	0
N4BP1	1.26	2.95	9.06	8.58	0.8	2	4.08	7.35	6.2	3.23	2.15	17.23	7.7	6.06	5.87	0.92	5.52	5.7	3.08	4.1	9.98	8.33	2.11	2.32	3.33	3.23	1.62	1.25	6.35	6.99	2.86	4.02	10.7	8.86	3.09	1.49	3.96	1.98	8.23	7.85	2.15	9.35
RN7SL822P	0	0	0	0	0	0	0	0	0	0	0	0	0	0	0	0	0	0	0	0	0	0	0	0	0	0	0	0	0	0	0	0	0	0	0	0	0	0	0	0	0	0
TBX19	0.01	0.13	0.12	0.02	0	0.03	0.26	0.41	0.24	0.07	0.06	0.67	0.13	0.14	0.23	0	0.37	0.09	0.22	0.05	0.09	0.2	0.28	0.34	0.15	0.12	0.04	0.14	0.28	0.37	0.06	0.08	0.45	0.29	0.06	0.16	0.19	0	0.03	0.17	0.06	2.31
RF00066	0	0	0	0	0	0	0	0	0	0	0	0	0	0	0	0	0	0	0	0	0	0	0	0	0	0	0	0	0	0	0	0	0	0	0	0	0	0	0	0	0	0
RNU6-661P	0	0	0	0	0	0	0	0	0	0	0	0	0	0	0	0	0	0	0	0	0	0	0	0	0	0	0	0	0	0	0	0	0	0	0	0	0	0	0	0	0	0
RP11-622J9.1	0	0	0	0	0	0	0	0	0	0	0	0	0	0	0	0	0	0	0	0	0	0	0	0	0	0	0	0	0	0	0	0	0	0	0	0	0	0	0	0	0	0
JMY	0.34	0.98	1.43	1.48	0.7	1.54	3.09	4.87	2.24	1.04	0.83	2.32	1.53	1.14	2.34	2.42	1.49	2.21	1.22	1.49	3.51	5.2	1.43	0.84	1.2	1.16	0.64	0.7	3.58	2.37	1.31	1.52	3.99	4.74	1.73	0.67	1.95	0.19	2.27	3.81	1.22	2.2
RP11-222N13.1	0	0	0	0	0	0	0	0	0	0	0	0	0	0	0	0	0	0	0	0	0	0	0	0	0	0	0	0	0	0	0	0	0	0	0	0	0	0	0	0	0	0
FAM166AP10	0	0	0	0	0	0	0	0	0	0	0	0	0	0	0	0	0	0	0	0	0	0	0	0	0	0	0	0	0	0	0	0	0	0	0	0	0	0	0	0	0	0
RP4-610L12.2	0	0.18	0.8	0.05	0	0.03	0.02	0.06	0.06	0.19	0	0.04	0.2	0.07	0.04	0	0	0.15	0.04	0.17	0.29	0.16	0	0	0	0.17	0	0.14	0.08	0.35	0.15	0.21	0.54	0.13	0.08	0.02	0.45	0.02	0.59	0.29	0	0.25
RNU6-1082P	0	0	0	0	0	0	0	0	0	0	0	0	0	0	0	0	0	0	0	0	0	0	0	0	0	0	0	0	0	0	0	0	0	0	0	0	0	0	0	0	0	0
AL162151.1	5.81	6.49	1.44	1.44	0.75	11.54	10.05	5.97	17.24	17.17	4.73	19.79	14.75	14.61	3.69	11.55	8.75	2.86	18.32	9.65	14.84	13.55	9.51	4.27	4	3.71	7.94	2.67	12.53	4.28	11.91	13.89	2.41	4.46	4.82	3.63	4.72	6.43	23.36	23.61	6.91	14.94
RP4-616B8.4	0	0	0	0	0	0	0	0.65	0	0	0	0	0	0	0	0	0	0	0	0.97	4.4	0	0.48	3.23	0	0	0	0	0	0	0	0	1.03	2.08	1.89	1.28	0	1.01	1.94	1.97	0	2.45
RP11-563N12.2	0	0	0	0	0	0	0	0	0	0	0	0	0	0	0	0	0	0	0	0	0	0	0	0	0	0	0	0	0	0	0	0	0	0	0	0	0	0	0	0	0	0
CTD-2066L21.3	0	0	0	0	0	0	0	0	0	0	0	0	0	0.13	0	0	0	0.05	0	0	0	0	0	0	0	0	0	0	0.05	0	0	0	0	0	0	0	0	0.08	0	0	0	10.16
HMGB4	0	0.02	0	0	0	0	0	0	0	0	0	0	0	0	0	0	0	0	0	0	0	0	0	0	0	0	0	0	0	0	0	0	0	0	0	0	0	0	0	0.01	0.01	0
RP11-501O2.1	0	0	0	0	0	0	0	0	0	0	0	0	0	0	0	0	0	0	0	0	0	0	0	0	0	0	0	0	0	0	0	0	0	0	0	0	0	0	0	0	0	0
AC131056.6	0	0	0	0	0	0	0	0	0	0	0	0	0	0	0	0	0	0	0	0	0	0	0	0	0	0	0	0	0	0	0	0	0	0	0	0	0	0	0	0	0	0
ISLR2	0	0.03	0.1	0.03	0	0.01	0.39	0.24	0.02	0	0.38	1.01	0.04	0.32	0.06	0	0	0.34	3.78	0.07	0.13	0	0	0.1	0	0	0.01	0	0.01	0.09	0.01	0.27	0	0.02	0.09	0.03	0	0	0.02	0.11	0	1.18
CYP2U1	0.2	1.41	0.22	0.66	0.3	0.53	2.62	2.62	2.86	1.78	1.44	3.66	2.79	1.99	2.74	0.9	2.93	3.34	2.16	2.53	3.57	2.18	1.82	0.38	3.4	1.36	1.15	0.8	3.1	2.79	1.22	1.7	5.12	2.27	3.18	1.07	1.33	0.52	3.13	5.13	2.15	3.04
AP000525.10	0	0.16	0.71	1.32	0.77	0.23	0.9	2.01	0.93	0.52	0.26	0	1.14	0.29	0.92	0.33	0.19	0.17	0.69	1.59	0.06	0.31	0.26	1.84	1.2	0	0.27	0.12	1.81	1.15	0.08	0.22	0.44	0.41	2.22	0.27	1.23	0.45	0.81	0.72	0.49	9.78
RP11-77K12.7	0	0.01	0	0.14	0	0	0	0	0.01	0	0	0	0.02	0	0.39	0	0.02	0.02	0.07	0	0.2	0.09	0.03	0	0	0	0	0	0	0	0.03	0	0	0	0.04	0	0	0	0	0	0.01	0
MYH7	4.8	0	0	0.01	0	0	0	0	0	0	0	0	0	0	0	0	0	0	0	0	0	0	0	0	0	0	0	0	0	0	0	0	0	0	0	0	0	0	0	0	0	0.01
SNORD63	0	0	0	0	0	0	0	0	0	0	0	0	0	0	0	0	0	0	0	0	0	0	0	0	0	0	0	0	0	0	0	0	0	0	0	0	0	0	0	0	0	0
OR51A1P	0	0	0	0	0	0	0	0	0	0	0	0	0	0	0	0	0	0	0	0	0	0	0	0	0	0	0	0	0	0.02	0	0	0	0	0	0	0	0	0.03	0	0	0
AC063976.4	0	0.2	0.59	0	0.05	0	0.66	1.14	0.03	0.07	0.39	0	0.14	0.28	0.16	0	0	0	0.15	0.19	0	0	0.13	0.58	0	0.08	0.03	0.1	1.02	0.17	0.08	0.14	0.88	0.45	0.15	0.06	0.37	0.06	0.3	0.59	0.09	0
MIR4444-1	0	0	0	0	0	0	0	0	0	0	0	0	0	0	0	0	0	0	0	0	0	0	0	0	0	0	0	0	0	0	0	0	0	0	0	0	0	0	0	0	0	0
SNORA74A	0	1.68	0	0	0	0	0	0	0	1.92	0	0	0	0	0	0.57	0	0	0	0	0	0	0	0.2	0	0	0	0	0	1.87	0.57	0	0.79	0	0	0.51	0	0.83	1.52	0.53	0.6	0
REXO1L8P	0	0	0	0	0	0	0	0	0	0	0	0	0	0	0	0	0	0	0	0	0	0	0	0	0	0	0	0	0	0	0	0	0	0	0	0	0.04	0	0	0	0	0
RP11-142I20.1	0	0	0	0	0.35	0.17	0	0.21	0	0	0.29	0	0	0.09	0	0	0.41	0.05	0	0.01	0	0	0	0.01	0	0	0.04	0	0.02	0	0	0	0	0	0.02	0.04	0	0	0.1	0	0	0
DUS4L	0.31	0.67	1.13	1.31	0.99	1.52	1.95	3.14	1.93	1.77	1.36	1.64	1.88	1.26	2.23	1.62	0.92	2.52	0.95	1.69	4.46	4.08	1.02	1.1	0.3	1.84	1.14	0.71	1.63	1.48	1.33	1.5	2.02	1.7	2.2	1.6	1.18	0.16	1.98	2.67	1.31	2.57
RP11-15H20.7	0	0	0	0	0	0	0	0	0	0	0	0	0	0	0	0	0	0	0	0	0	0	0	0	0	0	0	0	0	0	0	0	0	0	0	0	0	0	0	0	0	0
AKR1C2	0.02	0.78	0.35	9.79	0.01	0.35	6.25	12.35	0.49	0.09	0.11	1.13	0.95	0.75	0.81	0.14	1.07	3.06	1.26	0.03	0.07	0.14	0.02	0.01	0.02	0.66	0.09	0.03	1.36	1.31	0.06	0	0.26	0.54	0.34	0.28	0.2	1.71	0.08	0.28	0.05	0.09
RP11-307I14.4	0	0	0	0	0	0	0	0	0	0	0	0	0	0	0	0	0	0	0	0	0	0	0	0	0	0	0	0	0	0	0	0	0	0.04	0	0	0	0	0	0	0	0
TMEM86B	0	0.18	0	0.03	0.06	0	0.11	0.09	0.09	0.23	0.01	0.21	0.14	0.02	0.64	0.02	0.05	0.2	0.12	0.19	0.56	0.28	0	0.34	0.16	0.96	0.12	0.1	0.05	0.12	0.2	0.12	0.11	0.09	0.23	0	0	0	0.31	0.14	0.2	0.65
ADCY2	0.14	0.11	0.52	0.15	0	0	1.72	2.68	0.5	0.5	0	0.09	8.71	0	0.78	0.06	0	2.21	0.7	0.11	0	0	0.01	0.01	0.06	0	0.02	0.04	0.8	0.24	0.46	0.23	4.18	1.6	0.05	0.01	0.41	0	1	0.66	0.09	0.09
RP11-770E5.2	0	0	0	0	0	0	0	0	0	0	0	0	0	0	0	0	0	0	0	0	0	0	0	0	0	0	0	0	0	0	0	0	0	0	0	0	0	0	0	0	0	0
RGS20	0.04	0.04	0.23	0.14	0.12	0.12	0.09	0.13	0.64	0.37	0.06	0.85	0.05	0.07	0.11	0.11	0.07	0.51	0.46	0.1	0.65	0.37	0.02	0.01	0.21	0.05	0.1	0.17	0.32	0.07	0.26	0.11	0.18	0.31	0.36	0.09	0.06	0.06	0.35	0.28	0.03	0.45
RP11-723O4.3	0	0	0	0	0	0	0	0	0	0	0	0	0	0	0	0	0	0	0	0	0	0	0	0	0	0	0	0	0	0	0	0	0	0	0	0	0	0	0	0	0	0
RP11-169K19.1	0	0	0	0	0	0	0	0	0.05	0	0	0	0	0	0	0	0.5	0	0	0.06	0	0	0	0	0	0	0	0	0	0	0.08	0	0	0	0	0	0	0	0	0	0	0
RP11-155G14.5	0.08	1.7	6.31	1.28	0.22	0.36	1.45	3.67	1.13	2.03	0.18	0.53	1.58	2.08	0.48	0	0.52	2.21	0.74	1.61	3.02	3.02	0.48	1.16	1.06	2.01	0.34	0.39	0.79	1.36	1.36	1.65	1.17	0.27	0.57	0.38	0.32	0.46	1.04	1.84	3.26	3.21
EIF3I	3.8	11.01	8.99	10.31	13.17	8.76	28.92	20.35	23.38	19.47	22.95	16.54	20.18	21.94	18.99	12.93	13.43	8.03	21.54	24.89	52.7	37.92	8.51	22.41	18.01	4.93	15.2	5.56	44.57	21.14	18.84	19.21	9.25	15.17	17.71	11.01	25.41	18.4	32.56	32.44	11.48	43.72
TPO	0	0	0.02	0.17	0	0.06	0	0.04	0	0	0.09	0.06	0.18	0.15	0	0	0	0.08	0.58	0.02	0.01	0	0.04	0.07	0.22	0.02	0.2	0.15	0.17	0.06	0.01	0	0.16	0.1	0	0.05	0.06	0	0	0	0.29	0
RP11-164P12.3	0.01	0.1	0	0.14	0	0.05	0.15	0.04	0.08	0.02	0.01	0.15	0.08	0.05	0	0	0.05	0.11	0	0.06	0.25	0.14	0.17	0	0.09	0.11	0.01	0.01	0.02	0.08	0.16	0.09	0.01	0.01	0.07	0.05	0	0.03	0.16	0.19	0.07	0.12
RP11-413E1.2	0	0	0	0	0	0	0	0	0	0	0	0	0	0	0	0	0	0	0	0	0	0	0	0	0	0	0	0	0	0	0	0	0	0	0	0	0	0	0	0	0	0
RP11-368P15.3	0	0	0	0.32	0	0	0.12	0	0	0	0	0	0	0	0	0	0	0	0	0	0	0.13	0.72	0	0	0	0	0.04	0.16	0.09	0	0.44	0	0	0	0	1.42	0	0	0	0	0.23
RF00622	0	0	0	0	0	0	0	0	0	0	0	0	0	0	0	0	0	0	0	0	0	0	0	0	0	0	0	0	0	0	0	0	0	0	0	0	0	0	0	0	0	0
TRBV5-5	0	0	0	0	0	0	0	0	0	0	0	1.44	0	0	0	0	0	0	0.71	0	0	0	0	0	0	0.62	0	0	0	0	0	0	0	0	0	0	0	0	0	0	0	0.95
HMGB2	13.92	0.92	4.66	7.02	6.38	21.63	25.1	18.84	42.44	29.78	14.76	33.9	22.95	16.19	9.99	5.62	23.31	17.16	16.47	10.76	59.51	24.61	30.7	28.53	4.92	19.09	9.95	4.21	37.23	17.11	19.57	8.62	5.84	4.75	8.19	7.71	17.78	10.38	40.93	14.2	19.95	130.91
MIR6890	0	0	0	0	0	0	0	0	0	0	0	0	0	0	0	0	0	0	0	0	0	0	0	0	0	0	0	0	0	0	0	0	0	0	0	0	0	0	0	0	0	0
FAM185A	0.01	0.88	2.59	0.53	1.51	1.08	2.23	2.29	3.87	3.76	2.85	1.44	3.28	1.59	2.24	1.69	2.81	2.08	1.35	3.41	3.72	3.54	1.17	1.1	1.34	0.76	1.21	1.25	2.42	1.74	2.79	1.37	2.73	1.65	3.56	1.01	2.3	0.76	6.92	6.35	3.29	3.29
SLC15A5	0	0	0	0	0	0	0	0	0.01	0	0	0	0	0	0	0	0	0	0	0	0	0	0	0	0	0	0	0	0	0	0	0	0.01	0.01	0	0	0	0	0	0.02	0.01	0
RP11-636O21.2	0	0	0	0	0	0	0	0	0.01	0	0	0	0	0	0	0	0.02	0	0	0	0	0	0	0.01	0	0	0	0	0	0	0	0	0	0	0.02	0	0	0	0	0.01	0	0
UBE2N	3.55	1.55	7.46	5.7	2.6	3.47	7.08	6.16	10.99	7.77	8.03	6.08	6.89	7.74	3.99	3.68	5.17	4.81	5.23	6.16	9.18	8.83	15.76	24.05	2.99	1.58	3.5	3.39	6.62	7.35	4.16	4.8	3.24	4.42	3.09	3.84	3.87	3.46	12.24	13.72	4.21	15.92
LSM2	3	1.52	1.1	0.36	0.47	3.72	4.42	6.92	3.62	2.63	3.68	4.08	4.33	4.82	3.07	2.66	3.51	3.58	4.45	1.77	14.93	11.52	7.16	18.81	1.89	1.19	4.67	1.56	9.46	4.68	2.51	1.7	4.23	4.14	2.24	2.7	6.61	2.11	3.89	3.75	2.22	15.7
RP11-1105O14.1	0.08	0.08	0	0	0	0	0	0.08	0	0	0	0	0.11	0	0	0	0	0.08	0	0	0	0.09	0	0.09	0	0.09	0	0.07	1.04	0.53	0.4	0.16	0	0	0	0	0	0	0	0.14	0	0
OR51A3P	0	0	0	0	0	0	0	0	0	0	0	0	2.91	0.11	0.31	0.11	0	1.16	0	0.53	0.08	1.06	0	0	0	0	0.09	0.2	0	0.04	0	0.25	0	0	0.55	0.05	2.93	0	0	0	0	0.31
PDE1C	0	0.08	0	0.07	0.03	0	0.14	0.1	0.14	0.04	0.21	2.25	0.48	0.31	0.76	0.28	0.17	0.57	3.22	0.07	0.4	0.53	0.04	0.14	0.1	1.75	0.07	0.02	0.39	0.46	0.03	0.2	2.75	0.23	0.14	0.01	0.05	0.15	0.13	0.14	0	0.38
SNORD35B	0	0	0	0	0	0	0	0	0	0	0	0	0	0	0	0	0	0	0	0	0	0	0	0	0	0	0	0	0	0	0	0	0	0	0	0	0	0	0	0	0	0
RP11-112L6.3	0	0	0.17	0.22	0	0	0	0	0.13	0	0.15	1.38	0	0.05	0	0	0	0.19	0	0.19	0	0.09	0	0	0.04	0	0	0	0	0.02	0	0	0	0	0	0	0	0	0	0.22	0.33	0.06
RP11-640E11.1	0	0	0	0	0	0	0	0	0	0	0	0	0	0	0	0	0	0	0	0	0	0	0	0	0	0	0	0	0	0	0	0	0	0	0	0	0	0	0	0	0	0
AC011290.4	0	0	0	0	0	0	0	0	0	0	0	0	0	0	0	0	0	0	0	0	0	0	0	0	0	0	0	0	0	0	0	0	0	0	0	0	0	0	0	0	0	0
RNU1-151P	0	0	0	0	0	0	0	0	0	0	0	0	0	0	0	0	0	0	0	0	0	0	0	0	0	0	0	0	0	0	0	0	0	0	0	0	0	0	0	5.56	0	0
ABCA1	1.45	3.86	0.84	1.39	0.86	4.06	9.69	14.3	4.68	5.77	2.94	16.5	3.34	2.25	4.79	0.76	4.84	6.02	2.24	0.65	5.32	4.57	2.61	3.86	0.6	0.72	0.38	1.66	4.97	5.7	1.93	2.72	9.44	9.66	2.75	1.19	1.77	0.26	4.81	19.11	0.62	17.06
RP11-312J18.6	0	0	0	0	0	0	0	0	0	0	0	0	0	0	0	0	0	0	0	0	0	0	0	0	0	0	0	0	0	0	0	0	0	0	0	0	0	0	0	0	0	0
RP11-484D2.4	0	0.75	0	0	0	0	0	0.7	0	0	0.59	2.43	1.49	0	0	0	0	0	0	0	2.43	2.01	0	0	0	0	0	0	0	0.68	0	0	1.15	0	1.38	0.7	0	0	0	0	0	0
RP11-202D20.1	2.19	0.91	0	0.14	0	0.3	1.02	1.18	0.89	0.36	1.25	2.5	1.15	0.35	0.35	0	0.69	0.68	1.14	0.14	1.21	1.85	0.08	1.11	0.06	0	0.9	0.74	1.2	0.51	0.96	0.4	0.31	1.12	2.29	0.62	0.48	0.48	2.13	2.26	1.63	0.08
RP1-33E13.1	0	0	0	0	0	0	0	0.15	0	0	0	0.06	0.03	0.19	0	0	0	0	1.67	0	0	0	0	0.19	0	0	0	0	0.14	0	0	0.02	0.02	0.45	0.11	0.04	0.32	0	0	0	0	0.03
RNU4-53P	0	0	0	0	0	0	0	0	0	0	0	0	0	0	0	0	0	0	0	0	0	0	0	0	0	0	0	0	0	0	0	0	0	0	0	0	0	0	0	0	0	0
FAM197Y1	0	0	0	0	0	0	0	0	0	0	0	0	0	0	0	0	0	0	0	0	0	0	0	0	0	0	0	0	0	0	0	0	0	0	0	0	0	0	0	0	0	0
NIF3L1	3.73	3.72	6.39	7.36	2.53	4.15	6.28	12.7	7.79	6.27	3.47	14.5	7.9	5.8	6.33	2.93	9.64	7.57	6.22	5.09	15.81	11.53	1.92	3.49	5.05	0.5	3.26	3.18	6.36	6.15	5.38	5.51	5.05	5.2	3.84	1.73	2.72	4.36	11.43	11.2	6.33	14.38
MIR6513	0	0	0	0	0	0	0	0	0	0	0	0	0	0	0	0	0	0	0	0	0	0	0	0	0	0	0	0	0	0	0	0	0	0	0	0	0	0	0	0	0	0
ANKRD1	0.1	0	0	0	0	0	0	0	0	0	0.01	0	0	0.05	0	0	0	0	0.29	0	0	0	0	0	0	0	0	0	0.07	0	0	0	0.01	0.41	0	0.02	0	0	0	0.01	0	0.02
RP11-274J15.2	0	0	0	0	0	0	0	0	0	0	0	0	0	0	0	0	0	0	0	0	0	0	0	0	0	0	0	0	0	0	0	0	0	0	0	0	0	0	0	0	0	0
RP11-566C13.2	0	0	0	0	0	0.02	0	0	0	0	0	0	0	0	0	0	0.02	0	0	0	0.02	0	0	0	0	0	0.01	0	0.02	0	0	0	0	0	0	0	0	0	0	0	0	0.06
CTD-2006O16.2	0	0	0	0	0	0	0	0	0	0	0	0	0.11	0	0.11	0	0	0	0.05	0	0.29	0	0	0	0.08	0	0	0	0.07	0.1	0	0	0	0	0	0	0	0	0	0.07	0	0.11
MCOLN2	0.03	0.02	1.3	2.33	0.34	0.2	0.23	1.25	0.89	0.45	0.85	4.44	0.11	0.13	0.09	0.07	0.81	1.7	0.44	0.9	0.08	0	0.33	0.26	1.24	1.51	0.58	0.14	0.11	0.32	0.88	0.77	0.63	0.85	0.04	0.04	0.1	0	3.87	4.1	0.09	20.79
MUT	1.58	3.76	3.02	4.49	3.58	4.15	6.7	6.51	13	8.44	4.4	4.08	7.4	6.88	6.36	3.55	2.61	7.03	3.36	4.33	7.46	5.82	1.33	4.85	2.47	1.26	4.7	3	13.52	9.26	4.71	7.76	5.42	4.94	3.83	2.74	5.07	2.54	6.97	7.39	2.41	5.33
RP11-476B13.2	0	0	0	0	0	0	0	0.16	0	0	0	0	0	0.3	0.11	0	0	0	0	0	0.2	0.43	0	0	0	0	0	0	0.15	0	0	0	0	0	0.07	0.25	0	0	0.45	0.56	0.14	0.11
VTA1	3.96	6.19	6.14	6.52	4.59	5.03	9.69	9.64	17.53	10.97	7.4	11.64	12.18	9.92	5	4.96	9.76	7.67	5.95	5.74	13.61	10.25	4.68	10.16	3.3	3.1	3.92	2.85	12.3	11.17	4.88	6.41	11.79	12.58	6.12	4.85	9.88	3.32	14.16	17.64	4.17	22.42
RP11-204E4.2	0	0	0	0	0	0	0	0	0	0	0	0	0	0	0	0	0	0	0	0	0	0	0	0	0	0	0	0	0	0	0	0	0	0	0	0	0	0	0	0	0	0
RP11-328J6.1	0	0	0	0	0	0	0	0	0	0	0	0	0	0	0	0	0	0	0	0	0	0	0	0	0	0	0	0	0	0	0	0	0	0	0	0	0	0	0.06	0	0	0
MRPS25	1.84	7.97	3.52	2.83	1.61	2.27	3.94	7.28	18.12	10.25	2.04	11.01	8.48	4.78	6.89	2.93	8.59	4	4.49	5.05	11.51	11.78	7.69	6.71	5.9	7.8	2.92	2.43	13.72	12.44	7.37	6.6	6.88	13.69	17.47	5.79	4.51	0.91	10.63	13.44	8.87	13.96
RP11-26E5.1	0	0	0	0	0	0	0	0	0	0	0	0	0	0	0	0	0	0	0	0	0	0	0	0	0	0	0	0	0	0	0	0	0	0	0	0	0	0	0	0	0	0
SIM2	3.46	3.02	8.1	18.59	2.6	3.62	10.72	5.66	10.67	5.33	17.81	0.01	12.15	6.14	2.11	0.3	7.85	9.56	3.11	5.99	19.22	9.3	4.84	11.66	37.33	16.1	4.1	2.53	19.43	14.12	13.52	8.04	36.77	10.49	40.74	20.11	4.82	2.7	13.48	14.13	21.66	0.29
RP11-506B4.2	0	0.26	0	0	0	0.2	0	0.51	0.62	0	0	3.01	0.82	1.11	2.31	0	0	0	0	0.64	0	0.9	0	0.28	0	0	0.17	0	0.25	0.36	0.48	0	0.6	0.32	0.45	0.43	0	0	0.31	0.23	0	0.81
RP11-362F19.1	0	0	0.11	0	0	0.01	0.03	0.01	0.03	0	0.04	1.69	0	0	0	0	0	0.01	0	0	0	0	0	0	0	0	0	0	0.02	0	0	0.01	0	0	0.33	0.11	0	0	0	0.09	0.05	3.12
RP11-360N9.3	0	0.21	0	0	0	0	0.05	0.07	0.05	0	0	0.89	0	0	0.1	0	0	0.07	0	0.03	0.03	0	0	0.03	0	0	0	0	0	0.03	0	0	0.02	0.72	0.02	0	0.02	0	0	0.08	0	0.13
ARHGAP23	0.03	0.6	0.36	0.09	0.02	0.29	0.36	0.5	0.88	0.41	0.34	1.8	0.87	0.43	3.03	0.22	0.09	0.63	3.75	0.4	0.61	0.22	0.14	1.09	1.21	1.02	0.48	0.42	1.09	0.57	0.14	0.51	1.81	2.85	0.28	0.06	0.17	0.23	0.66	1.06	0.08	0.67
PON1	0.18	0.61	0.23	0.04	0	0.01	0.09	0.12	0.06	0.05	0	0	0.01	0.1	0	0.08	0.01	0.12	0.15	0.02	0.12	0.45	0.01	0.02	0.03	0.01	0.09	0.02	0.06	0.07	0.05	0	0.06	0.01	0.11	0.02	0.04	0	0.1	0.05	0.05	0
LHX5	0	0	0	0	0	0	0	0	0	0	0	0	0	0	0	0	0	0	0	0	0	0	0	0	0	0	0	0	0	0	0	0.02	0	0	0	0	0	0	0	0.01	0	0
ZCCHC17	0.95	3.67	0.76	3.22	1.31	4.23	4.78	8.62	6.31	3.87	3.32	6.19	10.03	11.85	6.41	3.03	4.92	3.6	4.73	7.01	14.16	10.43	2.62	7.22	2.35	1.07	3.88	1.89	11.05	6.84	4.4	4.19	4.84	5.2	3.19	1.12	7.17	1.25	5.98	7.64	2.55	8.84
EML2	0.81	0.76	1.09	0.46	0.13	0.75	0.72	1.43	0.61	0.73	0.45	4.45	0.24	0.24	1.6	0.24	1.38	0.75	2	1.27	2.35	2.08	0.08	1.47	0.07	0.1	0.36	0.57	0.26	0.36	1.06	1.66	1.69	3.05	1.38	0.33	0.35	0.49	1.23	1.04	0.73	8.36
RP11-40H19.1	0	0	0	0	0	0	0	0	0	0	0	0	0	0	0	0	0	0	0	0	0	0	0	0	0.03	0.04	0	0	0	0	0	0	0	0	0	0	0	0	0	0	0	0.05
CSNK1G2-AS1	0	0	0	0	0	0	0.02	0	0	0	0	0	0	0	0.09	0	0	0	0.09	0.02	0	0	0	0	0	0	0	0	0	0.01	0	0.02	0	0	0	0	0.05	0	0	0.02	0	0.12
CC2D2A	0.73	1.77	1.26	3.32	0.24	0.97	5.26	4.53	3.04	2.65	3.26	1.99	2.94	1.14	3.86	2.69	7.43	5.8	7.23	5.85	5.92	1.84	1.82	4.61	5.6	2.19	1.35	1.73	5.44	2.85	1.13	1.84	10.39	7.87	2.78	0.9	1.26	0.75	5.28	5.5	3.61	1.29
AC087431.1	0	0	0	1.03	0	0	0	0	0	0	0	0	0	0	0	0	0	0	0.36	0	0.08	0.64	0	0	0	0	0.11	0.06	0	0	0	0	0	0	0.11	0	0	0	0	0	0	0
GPR35	0	1.56	0	0.09	0	0.27	0.11	0.08	0.16	0.07	0.24	0.08	0.1	0.06	0.03	0	0.02	0.12	0	0.05	0.23	0.06	0.01	0.12	0	0.15	0.06	0.09	0.04	0.18	0.06	0.04	0.18	0.07	0.04	0	0	0.04	0.32	0.15	0.15	0.12
PRG4	0.06	0.01	0.41	0.07	0	0.03	0.09	0.08	0.05	0.04	0.01	0.09	0.06	0.04	0.04	0.01	1.56	0.02	0.03	0.07	0.06	0.08	0.24	0.04	0	0.02	0.03	0	0.04	0.03	0.03	0.02	0.11	0.63	0.04	0	0	0	0.05	0.08	0.01	0.17
MZT1	0.21	0.48	0.19	0.43	0.27	0.54	1.48	1.85	3.2	1.98	0.92	0.77	2.38	1.25	0.41	0.29	0.62	0.99	0.55	0.77	0.71	0.71	0.39	0.8	0.19	0.15	0.68	0.19	1.11	1.1	0.91	0.62	0.55	0.69	1.07	0.46	0.53	0.23	1.1	1.14	0.55	1.52
AC118345.1	0	0	0	0	0	0	0	0	0	0	0	0	0	0	0	0	0	0	0	0	0	0	0	0	0	0	0	0	0	0	0	0	0	0	0	0	0	0	0	0	0	0
PCDHGA2	0.01	0.07	0.82	1.44	1.36	1.53	6.28	3.73	3.85	0.95	0.02	0.12	1.18	0.28	4.26	2.27	0.45	0.19	0.09	0.19	0.2	0.08	0.01	0	0.23	0.05	0.23	0.25	0.11	0.22	0.09	0.21	0.42	0.5	0.21	0.03	0.76	0.02	3.29	6.74	0.93	2.91
RP11-1072C15.7	0	0	0	0	0	0	0	0	0	0	0	0	0	0	0	0	0	0	0	0	0	0	0	0	0	0	0	0	0	0	0	0	0	0	0	0	0	0	0	0	0	0
RNU6-302P	0	0	0	0	0	0	0	0	0	0	0	0	0	0	0	0	0	0	0	0	0	0	0	0	0	0	0	0	0	0	0	0	0	0	0	0	0	0	0	0	0	0
TULP2	0	0	0	0	0	0	0	0	0	0	0	0	0	0	0	0	0	0	0.07	0	0.06	0	0	0	0	0	0	0	0	0	0	0	0.09	0	0	0	0	0	0	0.01	0	0.05
CTD-2015B23.2	0.17	0	0	0	0	0	0.09	0.04	0.16	0.18	0.06	0.04	0	0.09	0	0	0.35	0	0.11	0	0.13	0	0.04	0.02	0.04	0	0	0	0	0.04	0.57	0.15	0	0	0.45	0.03	0.03	0.04	0.13	0.37	0	0.05
SNORA81	0	0	0	0	0	0	0	0	0.85	0	0	0	0	0	0	0	0	0	0	0	0	0	0	0	0	0	0	0	0	0	0	0	0	0	0	0	0.19	0	0	0	0	0
KATNB1	0.17	1.13	1.97	1.52	0.24	0.14	2.56	0.38	1.66	1.72	1.55	0.18	0.99	1.29	0.84	0.08	0.79	0.83	0.4	0.8	4.26	1.68	0.2	0.61	0.78	0.16	0.27	0.38	1.83	0.69	1.36	0.54	1.34	0.63	2.16	0.76	0.43	0.97	3.42	3.92	1.23	2.34
C17orf51	0.51	1.42	4.29	1.29	0.32	0.07	0.36	0.15	1.33	0.57	1.24	1.53	0.78	0.2	3.78	0.29	1.08	0.67	2.7	0.57	1.49	0.13	1.58	4.95	0.14	0.15	0.21	0.05	0.54	0.38	1.74	0.75	0.67	1.77	0.29	0.65	0.28	0.29	5.21	4.87	1.93	0.47
DCDC1	0	0.03	0.09	0.2	0	0	0	0.01	0.09	0.19	0	0.1	0.03	0	0.02	0.03	0.25	0.07	0.18	0.32	0.87	0.99	0.04	0.57	0.04	0	0	0.05	0.06	0.07	0	0	0.54	0.13	0.21	0.24	0	0.1	0.14	0.03	0.04	0.09
RP5-1014O16.1	0	0	0	0	0	0	0	0	0	0	0	0	0	0	0	0	0	0	0	0	0	0	0	0	0	0	0	0	0	0	0	0	0	0	0	0	0	0	0	0	0	0
RP11-340I6.2	0	0	0	0	0	0	0	0	0	0	0	0	0	0	0	0	0	0	0	0	0	0	0	0	0	0	0	0	0	0	0	0	0	0	0	0	0	0	0	0	0	0
RP11-274B21.11	0.03	0.35	0.17	0.08	0.27	0.08	0.3	0.51	0.36	0.3	0.24	0.11	0.15	0.01	1.05	0.02	0.03	0.08	0.48	0.45	1.16	1.17	0.01	0.51	0.28	0.49	0.11	0.12	0.33	0.41	0.32	0.34	0.71	0.76	0.4	0.06	0.07	0.02	1.17	0.47	0.34	1.8
RP11-500M8.7	0	0.05	0.95	1.28	0	0	2.05	1.06	2.31	1.18	1.1	0	0.1	0.57	0.4	0	0.4	0.42	0.45	0	0	0.41	0.07	0.86	0.18	0.12	0.4	0	1.65	0.4	0.54	0.22	0.34	0.29	0	0.25	0	0.4	0.73	0.6	0.71	1.64
S100A12	0	0	0	0	0	0	0.05	0	0	0	0	5.32	0.47	0.08	0	0	0	0	0	0	0	0	0.13	0	1.11	18.08	0.58	1.26	0.06	0.93	0	0	0.33	1.6	0	0	0	0	0.38	0	0	0.19
RP11-390F10.3	0	0	0	0	0	0	0	0	0	0	0	0	0	0	0	0	0	0	0	0	0	0	0	0	0	0	0	0	0	0	0	0	0	0	0	0	0	0	0	0	0	0
RP11-573J24.1	0	0	0	0	0	0	0	0	0	0	0	0	0	0	0	0	0	0	0	0	0	0	0	0	0	0	0	0	0	0.07	0	0	0	0	0	0	0	0	0	0	0	0
DLX6	2.29	0.07	0	0.26	0	0	0.01	0.13	0.3	0.26	0.17	0.44	0.03	0	0.09	0	0.59	0.19	0.15	0.04	0.01	0.01	0	0.89	0.6	0.72	0.06	0.19	0.44	0.13	0.28	0.41	1.71	1.4	0.08	0	0	0.07	0.58	0.92	0.03	0.17
RP11-754J4.1	0	0.04	0.05	0.13	0	0	0	0.06	0	0.01	0	0	0.12	0	0.04	0	0	0.07	0	0	0	0	0	0	0.04	0	0.02	0.05	0	0.01	0.06	0	0.07	0	0.02	0.01	0	0	0.02	0.05	0.04	0
ZNF248	0.24	0.94	1.08	1.46	0.37	1.44	1.36	1.9	2.27	1.65	0.65	1.78	3.39	2.31	1.7	0.54	1.45	2.41	1.71	1.94	3.77	4.18	0.72	1.24	2.2	1.3	1.33	0.7	3.25	3.89	2.21	1.69	2.55	3.41	1.17	0.62	1.9	0.14	5.11	4.95	2.39	5.71
MAPK10	0.32	0.35	11.27	14.66	0.19	0.25	0.96	2.75	11.11	11.84	1.44	4.06	9.89	3.62	25.22	5.43	2.5	11.01	2.68	0.26	40.66	46.71	2.01	1.17	1.41	1.6	2.31	2.63	1.19	3.93	3.55	3.4	1.1	4.81	0.75	0.92	22.93	0.35	0.79	2.59	0.16	5.56
CREM	1.35	2.32	0.33	2.42	0.62	1.41	2.49	6.11	5.33	2.48	0.92	9.73	3.49	4.56	2.3	2.29	2.76	3.16	3.74	2.54	12.83	10.22	2.57	5.22	0.84	0.37	2.32	0.66	4.25	3.48	1	1.39	3.49	10.15	1.51	1.84	3.16	1.9	4.99	6.56	1.12	10.23
CTD-2090I13.3	0	0	0	0	0	0	0	0	0	0	0	0	0	0	0	0	0	0	0	0	0	0	0	0	0	0	0	0	0	0	0	0	0	0	0	0	0	0	0	0	0	0
RP11-151G12.1	0	0	0	0	0	0	0.04	0.44	0.09	0	0	0.08	0.04	0	0	0	0	0	0.02	0	0	0	0	0	0.08	0.03	0.03	0.05	0	0	0	0	0.03	0	0	0	0.09	0	0.1	0.18	0	0
RNU6-524P	0	0	0	0	0	0	0	0	0	0	0	0	0	0	0	0	0	0	0	0	0	0	0	0	0	0	0	0	0	0	0	0	0	0	0	0	0	0	0	0	0	0
RPL31P58	0	0	0	0	0	0.09	0	0.46	0	0	0	0	0	0	0	0	0	0	0	0.13	0	0	0	0.04	0.22	0	0.07	0.21	0.11	0.42	0.19	0	0	0.37	0.57	0	0	0.09	0.13	0.1	0	0.16
RP13-612N21.1	0	0	0	0	0	0	0	0	0	0	0	0	0	0	0	0	0	0	0	0	0	0	0	0	0	0	0	0	0	0	0	0	0	0	0	0	0	0	0	0	0	0
RP11-395N6.4	0	0	0	0	0	0	0.1	0	0	0	0	0	0	0	0	0	0	0	0	0	0	0	0	0	0	0	0	0	0	0	0	0	0	0	0	0	0	0	0	0	0	0
RP11-70F11.4	0	0	0	0	0	0	0	0	0	0	0	0	0	0	0	0	0	0	0	0	0	0	0	0	0	0	0	0	0	0	0	0	0	0	0	0	0	0.62	0	0	0	0
RASSF4	2.31	0.65	0.95	1.45	0.07	0.38	0.75	1.78	0.74	0.28	1.04	14.77	0.69	1.22	2.62	0.16	1.21	2.68	3.52	0.15	0.73	0.86	0.74	1.4	0.23	0.48	0.45	0.78	0.69	0.59	0.31	0.36	1.69	4.66	1.05	0.79	0.2	0.06	0.37	1.62	0.2	43.13
ZDHHC6	7.97	9.23	5.5	14.69	6.11	14.11	10.24	15.26	11.95	7.07	6.61	22.26	31.92	23.39	10.85	11.42	11.03	11.05	9.08	10.83	41.06	35.8	3.52	9.72	6.3	7.09	5.55	3.8	25.02	32.83	12.68	14.89	28.65	25.75	10.98	4.52	17.36	2.99	25.65	34.06	16.32	38.61
MIR639	0	0	0	0	0	0	0	0	0	0	0	0	0	0	0	0	0	0	0	0	0	0	0	0	0	0	0	0	0	0	0	0	0	0	0	0	0	0	0	0	0	0
CTD-2509G16.3	0	0	0	0	0	0	0	0	0	0	0	1.76	0	0	0	0	0	0.06	0	0	0	0	0	0	0	0	0	0	0	0.07	0	0	0.05	0	0	0	0	0	0	0.05	0	1.04
RP11-666O2.5	0	0	0	0	0	0	0	0	0.21	0	0	0	0	0	0	0	0	0	0	0	0	0	0	0	0	0	0	0	0	0	0	0	0	0	0	0	0.08	0	0	0	0	0
POU6F1	0.25	0.23	0	0.12	0.04	0.32	0.52	0.42	1.34	0.24	0.38	0.68	0.48	0.4	11.06	0.53	0.62	0.53	2.07	0.69	5.94	1.69	0	0.24	0.54	1.04	0.6	0.12	0.29	0.83	0.93	0.41	0.71	3.65	2.19	1.37	0.15	0.65	0.99	1.73	1.88	0.63
CFHR2	0	0	0	0.21	0	0	0	0	0	0	0	0	0	0	0	0	0	0	0	0	0	0	0.11	0	0	0	0	0.09	0	0	0	0	0	0	0	0	0	0	0	0	0	0
RP11-514O12.4	0.45	0	0	0	0	0	0.09	0	0	0	0	0	0	0	0	0	0.08	0	0	0.3	0	0	0	0	0	0	0	0	0.09	0	0	0	0	0	0	0	0	0.08	0	0.08	0	0.25
RP11-520F24.1	0	0	0	0	0	0	0.02	0	0	0	0	0	0	0	0	0	0	0	0	0	0	0	0	0	0	0	0	0	0	0	0	0.03	0	0	0.05	0.02	0	0	0	0	0	0
CSPG4	0.2	1.08	0.24	0.25	0.04	0.02	0.33	0.22	0.11	0.15	0.32	0.07	0.14	0.16	1.34	0.13	0.17	0.48	1.5	0.19	0.27	0.31	0.09	0.63	0.57	0.01	0.27	0.28	0.75	0.71	0.29	0.12	1.59	4.55	0.16	0.01	0.11	0.07	0.14	0.8	0.2	0.48
RP11-301N24.3	0	0	0	0	0	0	0	0	0	0	0	0	0	0	0	0	0	0.08	0	0	0	0	0	0	0	0	0	0	0	0	0	0	0.08	0	0	0	0	0	0	0	0	0
RP11-30K9.1	0	0	0	0	0	0	0	0	0	0	0	0	0	0.09	0	0	0	0.08	0.1	0	0	0	0	0	0	0	0	0	0	0	0.07	0	0	0	0	0	0	0	0	0	0.14	0
RP11-141O11.1	0	0	0	0	0	0	0.07	0	0	0	0	0	0	0	0	0	0	0	0	0	0	0	0	0	0	0	0	0.09	0	0	0	0	0	0	0	0	0	0	0	0	0	0
CALML5	0	0	0	0	0	0	0.28	0	0	0	0	0	0	0.53	0	0	0	0	5.15	0	0	0	0	25.65	0	0	0	0	0	0.02	0	0	0	0	0	0	0	0	0.08	0	0	0
RNU1-47P	0	0	0	0	0	0	0	0	0	0	0	0	0	0	0	0	0	0	0	0	0	0	0	0	0	0	0	0	0	0	0	0	0	0	1.17	0	0	0	0	0	0	0
CTC-575C13.1	0	0.06	0	0	0	0	0	0.06	0	0	0	0	0	0	0.16	0	0	0	0.04	0	0	0	0	0	0	0	0	0	0	0.24	0	0	0	0.19	0	0	0	0	0.7	0.1	0	0.25
RP1-84O15.1	0	0	0	0	0	0	0	0	0	0	0	0.07	0	0	0	0	0	0	0	0	0	0	0	0	0	0	0	0	0	0	0	0	0	0	0	0	0	0	0	0	0	0
BIN3	0.09	0.57	0	0.29	0.05	0.29	0.78	0.5	0.59	0.41	0.74	1.98	0.46	0.13	1.95	0.26	0.44	0.41	1.01	0.33	0.48	0.95	0.2	0.17	0.18	0.71	0.11	0.25	0.73	0.86	0.18	0.03	0.24	0.97	0.56	0.22	0.1	0.04	0.44	1.65	0.04	2.75
B3GNT4	0	0.12	1.41	0.25	0.09	0.02	0.68	0.45	0.37	0.36	0.07	0.07	0.2	0.08	1.59	0.03	0.4	0.26	0.09	0.28	0.28	0.42	0.06	0.25	0.05	0	0.05	0.06	0.19	0.19	0.36	0.05	0.73	0.55	0.26	0.01	0.15	0.06	0.39	0.31	0.19	1.24
RP11-48L13.1	0	0	0	0	0	0	0.09	0	0	0	0	0	0	0	0	0	0	0	0	0	0	0	0	0	0	0	0	0	0	0	0	0	0	0	0	0	0	0	0	0	0	0
NUDT1	0.1	0.69	0.1	0.59	0.61	1.48	8.74	6.78	2.93	1.64	3.63	10.46	1.79	3.53	3.19	0.8	4.69	1.91	5.31	3.48	13.86	4.79	0.52	5.93	3.78	0.59	4.31	1.6	8.66	3.28	6.87	1.77	0.97	4.12	0.99	3.18	2.32	6.99	4.4	3.08	2.71	6.05
PAX5	0.06	0.01	0.01	0.17	0	0.02	0.01	0.03	0.07	0.12	0.29	6.15	0.01	0	0	0.25	0.06	0.13	0	0.05	0.14	0.15	0.1	0.47	0	0.09	0.03	0.31	0.01	0.07	0	0.04	0.12	0.09	0.21	0.04	0.03	0	0.04	0.25	0.02	66.76
RP11-1006G14.5	0	0	0	0	0	0	0	0	0	0	0	0	0	0	0	0	0	0	0	0	0	0	0	0	0	0	0	0	0	0	0	0	0.09	0	0	0	0	0	0	0	0.25	0.13
RP11-884K10.6	0	0.52	0	0	1.84	0.4	0	0.51	0.62	0.26	0.19	0	0.41	0	5.4	0	0	0.83	0	0.64	3.16	2.1	0	0	0	0	0.51	1.27	0.5	0.18	0	1.26	0	0.63	0.89	0	0	0	0	0.93	0	0.81
CTB-107G13.1	0	0	0	0.03	0	0.03	0.01	0	0.03	0.01	0.09	0	0.1	0.29	0.01	0	0.02	0.01	0.06	0.32	0.01	0.05	0	0.01	0.15	0.1	0.12	0.25	0.07	0.06	0.06	0.12	0	0.01	0.03	0	0.04	0	0.02	0.14	0.02	0.03
PAGE2	0	0	0	0	0	0	0.09	0	0	0	0.27	0	0.09	0.22	0	0	2.5	0	0	0	0	0	0	0	0	0	0.07	0	0.12	0	0	0.12	0	0	0	0	0	0	0	0	0	0.12
RP11-45A12.2	0	0	0	0	0	0	0	0	0	0	0	0	0	0	0	0	0	0	0	0	0	0	0	0	0	0	0	0	0	0.03	0	0	0	0.05	0	0	0.12	0	0	0	0	0
RTN2	0	0.14	2.64	0.55	1.53	0.36	1.81	1.66	0.65	0.41	0.27	0.61	0.11	0	1.15	0.09	0.02	1.39	5.51	5.1	1.47	0.1	0.5	1.32	0.16	0	0.51	0.44	0.67	0.09	1.23	2.43	0.09	0.54	5.58	1.71	0.02	1.51	1.04	1.64	0.08	1.12
CTD-2024P10.1	0	0	0	0	0	0	0	0	0	0	0	0	0	0	0	0	0	0	0	0	0	0	0	0	0	0	0	0	0	0	0	0	0	0	0	0	0	0	0	0	0	0
RP11-408O19.3	0	0	0	0	0	0	0	0	0	0	0	0	0	0	0	0	0	0	0	0	0	0	0	0	0	0	0	0	0	0	0	0	0	0	0	0	0	0	0	0	0	0
CTD-2611K5.6	0	0	0.01	0	0	0	0	0	0	0.01	0	0.03	0	0	0.02	0	0	0	0	0	0	0	0	0	0	0.01	0	0	0	0.01	0	0	0	0.01	0	0	0	0	0.01	0.01	0	0.1
RF01518	0	0	0	0	0	0	0	0	0	0	0	0	0	0	0	0	0	0	0	0	0	0	0	0	0	0	0	0	0	0	0	0	0	0	0	0	0	0	0	0	0	0
LYZ	2.15	3	3.38	7.5	0.35	1.21	13.63	39.58	12.79	1.2	12.9	316.34	9.32	12.61	18.61	0.49	13.22	93.13	23.77	0.52	1.27	1.59	21.66	14.47	1.89	42.01	2.56	3.17	10.58	2.55	5.12	3.91	15.17	14.36	10.13	10.16	3.71	1.37	4.74	4.85	0.63	322.29
RP11-620J15.4	0	0.02	0	0	0	0	0	0.02	0	0.04	0	0	0	0.02	0	0	0	0	0	0	0	0	0	0.02	0	0	0	0	0	0	0	0	0	0	0	0	0	0	0	0	0	0.08
XYLT2	0.05	0.56	1.05	1.79	0.76	0.28	1.36	0.83	1.46	0.8	0.45	2.77	0.59	0.36	0.9	0.37	0.86	1.08	1.64	0.66	4.14	3.21	0.22	2.57	0.43	0.16	0.78	0.63	2.47	1.54	1.05	0.54	1.47	1.69	1.79	1.09	0.45	0.74	2.4	3.22	1.14	2.68
RP11-297L17.1	0	0	0	0	0.05	0	0	0	0	0	0	0	0	0	0	0	0	0.16	0	0	0	0	0	0.15	0	0	0	0	0	0	0	0	0	0	0	0	0	0	0	0	0	0
RP11-420K5.1	0	0	0	0	0	0	0	0	0	0	0	0	0	0	0	0	0	0	0	0	0	0	0	0	0	0	0	0	0	0	0	0	0	0	0	0	0	0	0	0	0	0
RF01183	0	0	0	0	0	0	0	0	0	0	0	0	0	0	0	0	0	0	0	0	0	0	0	0	0	0	0	0	0	0	0	0	0	0	0	0	0	0	0	0	0	0
MIR4421	0	0	0	0	0	0	0	0	0	0	0	0	0	0	0	0	0	0	0	0	0	0	0	0	0	0	0	0	0	0	0	0	0	0	0	0	0	0	0	0	0	0
RP11-686D16.2	0	0	0	0	0	0	0	0	0	0	0	0.39	0	0	0	0	0.1	0	0	0	0	0	0	0	0	0	0	0	0	0	0	0	0.03	0	0	0	0	0	0	0	0	0
RP5-1057J7.1	0	0	0	0.17	0	0	0	0	0	0	0	0	0	0	0	0	0	0	0	0	0	0	0	0	0	0	0	0	0	0	0	0	0	0	0	0.06	0.43	0	0	0	0	0
RP11-78E6.1	0	0	0	0	0	0	0	0	0	0	0	0	0	0	0	0	0	0	0	0	0	0	0	0	0	0	0	0	0	0	0	0	0	0	0	0	0	0	0	0	0	0
DDX21	1.39	3.31	2.6	2.91	2.04	2	5.58	4.84	11.28	8.72	13.97	5	4.87	19.73	7.74	5.77	2.41	5.66	2.42	2.95	7.29	4.81	2.57	3.37	3.05	1.63	2.88	1.54	8.71	8.22	6.26	6.81	7.73	18.68	3.47	2.34	4	1.67	10.83	11.17	6.43	13.03
RP11-450H5.4	0	0	0	0	0	0	0	0	0	0	0	0	0	0	0	0	0	0	0	0	0	0	0	0	0	0	0	0	0	0	0	0	0	0	0	0	0	0	0	0	0	0
RN7SKP295	0	0	0	0	0	0	0	0	0	0	0	0	0	0	0	0	0	0	0	0	0	0	0	0	0	0	0	0	0	0	0	0	0	0	0	0	0	0	0	0	0	0
AC103563.3	0	0	0	0	0	0	0	0	0	0	0	0	0	0	0	0	0	0	0	0	0	0	0	0	0	0	0	0	0	0	0	0	0	0	0	0	0	0	0	0	0	0
RP11-1260E13.1	0	0.85	0	0	0	0	0.07	0	0	0	0	0	0	0	0	0	0	0.18	0.23	0.2	0.44	0	0	1.01	0.35	0	0.1	0.16	0	0.22	0	0	0.36	0.97	0.29	0.14	0	0	0	0	0.16	0
RNU6-621P	0	0	0	0	0	0	0	0	0	0	0	0	0	0	0	0	0	0	0	0	0	0	0	0	0	0	0	0	0	0	0	0	0	0	0	0	0	0	0	0	0	0
SH3BGR	0.54	1.08	0.46	0.27	0	0.96	0.82	2.25	0.92	1.34	0.25	8.83	2.26	0.71	0.14	0.35	2.74	0.39	1.79	0.38	1.74	2.3	0.38	0.58	0	0	0.33	0.4	1.26	1.77	0.59	0.72	1.38	1.1	0.7	0.65	0.27	0.9	0.13	0.89	1.74	0.21
VAC14	3.89	6.3	30.19	24.1	2.71	2.65	12.96	6.38	6.18	5.4	4.99	24.69	5.56	5.29	4.41	5.24	2.64	6.59	15.91	6.26	16.71	10.82	6.02	11.71	4.93	0.72	2.46	2.13	7.91	5.34	3.55	2.14	10.87	12.5	11.89	6.67	3.84	3.52	12.47	14.57	4.84	58.32
AC025735.2	0	0	0	0	0	0	0	0	0	0	0	0	0	0	0	0	0	0	0	0	0	0	0	0	0	0	0	0	0	0	0	0	0	0	0	0	0	0	0	0	0	0
RP11-206L10.18	0	0	0	0	0	0	0	0	0	0	0	0	0	0	0	0	0	0	0	0	45.45	0	0	0	0	0	0	0	0	0	0	0	0	0	0	0	0	0	0	9.4	0	0
RP11-609L23.1	0	0	0	0	0	0	0	0	0	0	0	0	0	0	0	0	0	0	0	0	0	0	0	0	0	0	0	0	0	0	0	0	0	0	0	0	0	0	0	0	0	0
RP11-629O4.1	0	0	0	0	0	0	0	0	0	0	0	0	0	0	0	0	0	0	0	0	0	0	0	0	0	0	0	0	0	0	0	0	0	0	0	0	0	0	0	0	0	0
RP5-1145L23.2	0	0	0	0	0	0	0	0	0	0	0	0	0	0	0	0	0	0.2	0	0	0	0	0	0	0	0	0	0	0	0	0	0	0	0	0	0	0	0	0	0	0	0
AC018495.2	0	0	0	0	0	0	0	0	0	0	0	0	0	0	0	0	0	0	0	0	0	0	0	0	0	0	0	0	0	0	0.01	0	0	0	0	0	0	0	0	0	0	0
RP11-165N19.2	0	0.09	0	0	0	0.36	0.06	0	0	0	0	0	0.12	0	0	0	0	0.08	0	0	0	0.09	0	0	0	0	0	0	0.08	0	0	0	1.08	0.09	0	0.2	0	0	0.19	0	0.22	0
C21orf91	0.42	0.96	2.56	1.41	0.39	2.07	4.88	13.06	6.03	3.31	1.86	17.41	5.8	3.67	5.36	0.86	4.98	3.72	2.52	1.18	3.9	3.96	1.48	5.17	2.62	1.52	1.58	0.68	2.3	1.11	1.35	2.14	0.87	7.11	1.34	0.75	3.2	2.35	1.9	3.64	1.24	25
SAP30	0.05	0.08	0.61	0.36	0.53	0.65	2.68	0.98	1.07	0.91	1.3	3.23	1.3	1.25	0.57	0.61	0.95	0.9	1.19	1.2	1.78	1.01	0.53	1.37	0.17	0.28	0.63	0.3	1.83	1.55	1.04	1.08	0.19	1.61	1.21	0.18	0.38	0.22	1.43	1.32	0.59	2.88
RP11-114N19.2	0	0	0	0	0	0	0	0	0	0	0	0.04	0	0	0	0	0	0.02	0	0	0	0	0	0.01	0	0	0	0	0	0.01	0	0	0.06	0	0	0	0	0	0.02	0	0.01	0.02
RP11-307N16.5	0	0.18	0	0	0	0	0	0.18	0.09	0	0	0	0	0	0	0	0	0.09	0	0	0	0.1	0	0	0.26	0.1	0	0.17	0.08	0.05	0	0	0	0.1	0.38	0.07	0.07	0	0.1	0.08	0	0.13
ISG20L2	0.89	1.44	9.13	6.96	4.26	3.58	6.86	11.07	5.72	6.57	5.99	5.86	3.69	4.46	10.17	3.38	7.3	7.74	11.35	4.41	16.11	6.86	3.42	14.89	4.98	1.84	3.33	1.78	6.78	6.33	3.75	2.57	8.64	7.37	6.2	4.66	5.13	2.7	18.58	12.68	5.38	15.89
RN7SL445P	0	0	0	0	0	0	0	0	0	0	0	0	0	0	0	0	0	0	0	0	0	0	0	0	0	0	0	0	0	0	0	0	0	0	0	0	0	0	0.22	0	0	0
RN7SL45P	0	0	0	0	0	0	0.13	0.36	0	0	0	0	0	0	0	0	0	0	0	0	0.24	0	0	0	0	0	0	0	0	0	0	0	0	0	0	0	0	0	0.21	0	0	0
RF02160	0	0	0	0	0	0	0	0	0	0	0	0	0	0	0	0	0	0	0	0	0	0	0	0	0	0	0	0	0	0	0	0	0	0	0	0	0	0.02	0	0	0	0
RP11-517H2.8	0	0	0	0.02	0	0	0.05	0	0	0	0	1.47	0.02	0	0	0	0	0	0.01	0.02	0	0	0.17	0	0.07	0	0.01	0	0	0	0	0	0.01	0	0	0	0.06	0	0	0	0	0.04
RP11-710F7.2	0	0.25	0	0	0	0.77	2.66	10.21	0	0.07	0	0	1.51	0.41	3.27	0.07	1.87	1.08	0.56	0.09	2.94	0.79	0.08	0.67	0.95	0.28	0.05	0.08	0.39	0.1	0.28	0	1.54	0	35.55	4.79	0.88	0	0.28	0.58	0.66	0
ZFYVE19	1.83	1.1	0.41	0.94	0.69	0.44	3.17	1.68	1.11	0.69	0.86	1.21	1.66	0.55	3.29	0.27	1.42	1.46	0.95	1.19	4.16	3.82	0.3	2.09	0.68	0.52	0.85	0.48	2.62	3.8	1.28	1.17	1.07	0.33	0.9	0.11	0.43	0.25	2.24	2.29	1.26	2.84
RP11-7C6.1	0	0	0	0	0	0	0	0	0	0	0	0	0	0	0	0	0	0	0	0	0	0	0	0	0	0	0	0	0	0	0	0	0	0	0	0	0	0	0	0	0	0
MIR519D	0	0	0	0	0	0	0	0	0	0	0	0	0	0	0	0	0	0	0	0	0	0	0	0	0	0	0	0	0	0	0	0	0	0	0	0	0	0	0	0	0	0
RP11-507F17.1	0	0	0	0	0	0	0	0	0	0	0	0	0	0	0	0	0	0	0	0	0	0	0	0	0	0	0	0	0	0	0	0	0	0	0	0	0	0	0	0	0.02	0
GCSH	1.35	1.01	2.11	3.78	0.7	2.03	3.18	2.15	5.82	4.28	1.49	0.48	4.72	3.09	0.96	1.3	1.02	0.97	4.47	4.2	3.43	2.15	5.2	1.72	0.64	0.45	2.25	0.35	3.65	2.37	2.92	2.45	1.31	1.44	3.2	2.17	2.12	0.96	4.5	4.92	2.56	3.6
CTD-2583A14.10	0	3.17	6.2	3.87	1.32	2.74	5.52	4.06	4.38	1.65	3.55	1.32	7.38	9.93	20.62	0.17	0.72	2.7	7.02	11.11	18.5	8.39	0	5.57	9.55	4.36	1.87	2.63	12.42	9.28	3.02	0.07	4.31	1.14	9.9	2.64	0.6	1.15	8.71	5.37	2.51	1.76
RP11-94B19.5	0	0	0	0	0	0	0	0	0	0	0	0	0	0	0	0	0	0	0	0.44	0.07	0	0	0	0	0	0	0	0	0.07	0	0	0	0	0	0	0	0	0	0	0	0
RP11-981G7.3	0	0	0	0	0	0	0	0	0	0	0	0	0	0	0	0	0	0	0	0	0	0	0	0	0	0	0	0	0	0	0	0	0	0	0	0	0	0	0	0	0	0.21
RP11-298K24.2	0	0	0	0	0	0	0.02	0	0	0	0	0	0	0	0	0	0	0.1	0	0	0	0	0.07	0	0	0.22	0	0.03	0	0	0	0	0	0.21	0	0	0	0	0	0	0.03	0
RN7SL543P	0	0	0	0	0	0	0	0	0	0	0	0	0	0	0	0	0	0	0	0	0	0	0	0	0	0	0	0	0	0	0	0	0	0	0	0	0	0	0	0	0	0
RNU6-901P	0	0	0	0	0	0	0	0	0	0	0	0	0	0	0	0	0	0	0	0	0	0	0	0	0	0	0	0	0	0	0	0	0	0	0	0	0	0	0	0	0	0
STOX1	0.66	0.05	0.01	0.1	0	0.02	0.61	1.08	0.24	0.15	0.23	0.08	0.04	0.47	0.16	0.29	0.03	0.23	0.27	0.06	1.23	1.94	0.13	1.69	0.02	0.04	0.05	0.01	0.06	0.15	0.04	0.18	1.22	0.93	0.08	0.06	0.01	0.04	0.05	0.71	0.15	0.36
RP11-20G13.3	0.14	0	0	0	0	0	0	0	0.17	0	0	0	0	0	0	0	0	0	0	0	0	0	0	0	0	0	0	0	0	0	0	0	0	0	0	0	0	0	0	0	0	0
MIR1323	0	0	0	0	0	0	0	0	0	0	0	0	0	0	0	0	0	0	0	0	0	0	0	0	0	0	0	0	0	0	0	0	0	0	0	0	0	0	0	0	0	0
NR2F1	0.04	0.03	0.76	0.35	0.08	0.03	2.11	1.34	0.29	0.01	0.51	9.42	0.53	0.85	4.61	0.05	1.48	1.1	2.93	0.08	0.09	0	0.15	3.98	0.33	0.03	0.45	0.14	0.36	0.4	0.05	0.31	0.17	0.53	0.48	0.29	0.65	0.32	0.21	0.1	0.16	0.17
ZNF566	0.26	2.43	0.74	0.85	1.52	1.09	1.46	2.4	2.97	1.71	1.38	2.47	0.76	0.69	0.73	1.24	1.28	1.16	0.84	1.57	2.74	3.39	0.71	1.64	0.56	1.75	0.68	0.61	1.73	1.31	1.36	1.56	2.21	1.29	1.52	1.28	3.65	0.27	6.76	5.99	0.76	2.65
AC005301.9	0	0.15	1.79	0	0	0.05	0.11	0.06	0.11	0	0.05	0.19	0.03	0.13	0.47	0.04	0.55	0.21	0.67	0.19	0.76	0.04	0.14	0.25	0.05	0.05	0.03	0.15	0.36	0.1	0.06	0.35	0.13	1.12	0	0	0.16	0	0.02	0.24	0.02	0.24
AC002331.1	0	0	0	0	0	0	0	0.19	0	0	0	0	0	0	0	0	0	0	0	0	0	0	0.16	0	0	0	0	0	0	0	0	0	0	0	0	0	0	0	0	0	0	0
OR10A6	0	0	0	0	0	0	0	0	0	0	0	0	0	0	0	0	0	0	0.01	0	0	0	0	0	0	0	0	0	0	0	0	0	0	0	0	0	0	0	0	0	0.01	0
KRTAP1-5	0	0	0	0	0	0	0.02	0	0	0	0	0	0	0	0	0	0	0	0.03	0	0	0	0	0	0	0	0	0	0	0	0	0	0	0	0	0	0	0	0	0	0.02	0
MORF4L2	7.78	13.93	6.09	11.54	7.82	14.49	29.65	34.06	38.64	25.87	13.91	21.69	42.32	37.4	23.6	16.45	12.73	26.48	19.96	20.15	83.05	70.14	4.98	14.34	7.5	4.48	11.32	7.3	41.66	29.22	19.02	19.84	23.46	30.09	18.54	11.72	9.2	8.77	42.67	59.16	17	32.22
NAA30	0.55	0.89	0.73	0.44	0.69	0.79	2.03	3.63	2.16	1.05	0.96	0.78	1.07	0.77	3.68	2.4	1.28	1.05	1.47	1.68	1.67	1.78	1.47	0.72	0.5	0.45	0.61	0.48	1.68	1.26	0.97	0.6	1.91	2.15	1.15	0.98	1.85	0.19	1.59	2.76	1.17	2.23
MIR5194	0	0	0	0	0	0	0	0	0	0	0	0	0	0	0	0	0	0	0	0	0	0	0	0	0	0	0	0	0	0	0	0	0	0	0	0	0	0	0	0	0	0
RP13-631K18.5	0	0	0	0	0	0	0	0	0	0	0	0	0	0	0	0	0.06	0	0.17	0	0	0	0	0	0	0	0	0	0	0	0	0	0	0.07	0	0	0.05	0	0	0	0	0
RP11-220H4.4	0	0	0	0	0	0	0	0	0	0	0	0	0	0	0	0	0	0	0	0	0	0	0	0	0	0	0	0	0	0	0	0	0	0	0	0	0	0	0	0	0	0
RP4-740C4.7	0	0.48	0	0.11	0.23	0.05	0	0.06	0.48	1.12	0	0.32	0	0.07	0	0	0	0.53	0	0.2	2.89	0.82	0.06	0.59	0.06	0	0.03	0	0.94	0.53	0.1	0	0.46	0.06	0.2	0	0	0.89	0	0.57	0.21	0.5
RP11-352B15.1	0	0	0	0	0	0	0	0	0	0	0	0	0	0	0	0	0	0	0	0	0	0	0	0	0	0	0	0	0	0	0	0	0	0	0	0	0	0	0	0	0	0
PTGS2	0.99	0.2	0.03	0.5	0.01	0.04	1.86	3.65	0.25	0.48	0.29	2.86	0.56	0.82	1.15	0.63	0.52	1.24	1.93	0.06	0.42	1.29	0	0.26	0.08	0.15	0.11	0.06	0.4	0.26	0.08	0.36	1.93	1.12	0.03	0.12	0.18	0	3.33	2.32	0.05	0.29
RP3-340H11.2	0	0.05	0	0	0	0	0	0	0	0	0	0.66	0	0	0	0	0	0.15	0.03	0	0	0	0	0	0	0.06	0	0	0	0.03	0	0	0.09	0.05	0.08	0	0	0	0	0.04	0	2.01
RP11-582H21.1	0	0	0	0.03	0.03	0.02	0.04	0.06	0.05	0.03	0	0.02	0.12	0	0	0.02	0	0.04	0	0.06	0.02	0.04	0.11	0.03	0.02	0.06	0.01	0	0	0.02	0.01	0.07	0	0.06	0.03	0.07	0.01	0	0.06	0.08	0.05	0.12
ZZEF1	1.37	6.01	2.3	1.3	0.93	0.79	3.78	4.1	7.13	3.93	2.66	15.19	4.57	2.54	9.32	1	1.21	3.81	4.59	2.39	5.53	3.87	3.05	6.18	3.46	6.19	1.54	1.48	3.6	3.94	2.38	2.22	9.83	13.95	5.61	3.07	1.91	1.58	6.22	7.29	2.43	11.36
RNU6-283P	0	0	0	0	0	0	0	0	0	0	0	0	0	0	0	0	0	0	0	0	0	0	0	0	0	0	0	0	0	0	0	0	0	0	0	0	0	0	0	0	0	0
SPZ1	0	0	0.15	0.38	0	0	0.37	0.71	0.44	0	0	0.07	0.38	0	0.2	0	0	0	0	0	0	0	0.09	0.05	0	0	0.02	0.35	0.04	0.08	0.2	0.3	0	1.08	0	0	0	0.02	0.47	0.28	0.01	0
RP11-667M19.6	0	0	0	0	0	0	0.04	0	0.04	0.01	0	0	0	0	0	0	0.03	0.05	0	0	0.06	0	0	0.02	0	0	0	0.01	0.02	0.02	0	0	0	0.01	0	0.02	0	0	0.04	0.04	0	0.07
RP11-643G5.1	0	0	0	0	0	0	0	0	0	0	0	0	0	0	0	0	0	0	0	0	0	0	0	0	0	0	0	0	0	0	0	0	0	0	0	0	0	0	0	0	0	0
CTD-2046J7.1	0.16	0.67	0	0	0	0.28	0.06	0.34	0	0	0.54	0	0	0.1	0.23	0	0	0	0	0	0	0	0	0	0	0	0.05	0	0.08	0	0	0.25	0.16	0	0.63	0.2	0	0	0.83	0.51	0	0.12
CCDC90B	3.37	3.97	18.04	11.58	12.82	7.43	12.08	13.42	19.42	11.33	5.87	11.62	10.79	9.93	10.98	3.26	17.44	6.81	12.72	7.83	16.3	15.73	6.46	7.53	2.81	1.81	6.5	3.21	10.14	8.9	6.63	7.95	9.29	9.41	3.05	1.81	9.44	6.51	9.35	14.29	9.01	12.9
OR8A2P	0	0	0	0	0	0	0.22	0.57	0	0	0	0	0	0.07	0	0	0.18	0	0	0.1	0.15	0.1	0	0	0	0	0	0.03	0.62	0.81	0	0	0	0	0	0	0	0	0	0	1.18	0
SYNJ1	7.87	1.15	1.38	3.63	0.81	0.44	2.43	6.06	2.34	1.58	3.02	7.71	2.04	1.6	3.06	0.53	2.39	2.03	3.46	1.6	2.36	1.57	3.06	4.51	0.57	2.38	0.7	1.1	2.84	1.91	2.13	1.62	4.15	4.41	3.08	0.77	3.03	0.45	2.03	1.93	0.68	5.23
RPL7AP65	0	0.08	3.55	0	0	0.04	0.06	0.17	0.29	0.15	0.06	0	0.11	0.05	0	0	0.08	0	0.06	0.46	0.64	0.04	0.36	0.37	0.5	0	0.07	0.08	0.38	0.24	0.31	0.04	0.2	1.16	0.03	0.19	0	0	1.53	1.29	0.53	1.49
PMS2L2	0	0	0	0	0	0.02	0	0	0.04	0.2	0.28	0	0	0	0	0	0	0.03	0.02	0	0	0	0	0.07	0	0	0	0	0	0.02	0	0	0.07	0.09	0.09	0	0	0	0.09	0.03	0	0
RP11-635N19.2	0	0.71	0.18	0	0.04	0.3	0.34	0.53	0.14	0.13	0.04	1.19	0.56	0	0.64	0	0.26	0.43	0.42	0.19	0.84	0.99	0.12	0.03	0.47	0.61	0.15	0.07	0.45	0.53	1.02	0.42	0.48	0.58	0.47	0.11	0.15	0.04	0.68	0.63	0.19	3.28
UBE2Z	1.77	4.11	8.11	5.73	5.66	4.63	16.13	11.73	9.86	5.54	12.58	18.19	4.33	3.75	17.55	3.04	2.34	8.31	9.56	6.38	25.8	13.25	2.18	13.77	5.89	4.6	3.72	3.31	14.03	12.05	7.82	6.7	8.47	11.86	10.05	5.38	5.27	5.73	17.13	19.44	6.21	33.43
MIR92A2	0	0	0	0	0	0	0	0	0	0	0	0	0	0	0	0	0	0	0	0	0	0	0	0	0	0	0	0	0	0	0	0	0	0	0	0	0	0	0	0	0	0
RP11-356C4.6	0	0	0	0	0	0	0	0.02	0.02	0	0	0	0.04	0	0	0	0	0	0	0.06	0	0	0	0	0	0	0	0	0	0	0	0	0	0	0	0	0	0	0	0	0	0
RP11-119P22.1	0	0.09	0	0	0	0	0	0	0	0	0.19	0	0.24	0	0	0	0.04	0.09	0	0.05	0.05	0.14	0.09	0	0.04	0	0.02	0	0.72	0.53	0.07	0.17	0.17	0	0.65	0.17	0.34	0	0	0.26	0.64	0.06
RP11-359P18.2	0	0	0	0	0	0	0	0	0	0	0	0	0	0	0	0	0	0	0	0	0	0	0	0	0	0	0	0	0	0	0	0	0	0	0	0	0	0	0	0	0	0
CDK5RAP2	3.79	4.93	3.52	3.11	2.29	9.29	20.04	17.79	8.29	7.66	4.03	13.14	10.41	4.82	8.47	3.16	9.52	14.2	4.49	8.8	11.45	13.41	7.46	13.75	14.93	18.44	2.82	4.35	12.43	10.82	8.84	10.18	28.68	17.82	6.56	2.95	10.12	1.26	25.77	18.37	8.64	24.34
RP11-548K12.10	0	0	0	0	0	0	0	0	0	0	0	0	0	0	0	0	0	0	0	0	0	0	0	0	0	0	0	0	0	0	0	0	0	0	0	0	0	0	0	0	0	0
RP11-114M5.1	0.83	0.11	0.03	0.07	0.07	0.18	0.26	0.93	0.46	0.48	0.42	0.8	0.28	0	1.01	0.03	0.46	0.48	0.24	0.43	0.91	0.72	0.22	0.69	0.18	0.03	0.12	0.2	0.29	0.43	0.61	0.37	1.5	0.82	2.66	1.06	0.47	0.25	0.7	1.01	0.35	0.98
RP11-6E9.4	0	0	0	0	0	0	0.05	0	0	0	0	0	0	0	0	0	0	0.06	0	0	0	0	0	0	0	0	0	0	0	0	0	0	0	0	0	0	0	0	0	0	0	0
RP11-140B16.2	0	0	0	0	0	0	0	0.41	0.08	0.73	0	0	0	0	0	0	0	0	0.05	0	0.1	0	0.08	0.06	0	0	0	0	0.15	0	0.2	0	0.24	0	0.14	0.06	0	0.06	0.09	0	0	0.23
RP11-555K2.3	0	0	0	0.04	0	0	0.7	0	0	0	0.64	0.05	0.03	0	0	0.05	1.09	0	0.06	0	0	0	0	0.01	0.26	0	0.1	0	2.6	22.04	0	0	0.17	0	0	0	0	0	0.04	0	0	0
CCDC167	0.84	1.49	2.39	2.27	0.58	2.84	13.32	14.49	7.42	2.97	8.84	9.2	6.7	8.33	8.56	3.72	6.17	3.74	20.25	6.78	20.95	9.27	1.69	13.57	2.4	0.53	5.07	0.44	13.17	5.72	3.3	3.15	5.64	1.84	4.03	4.01	3.1	2.59	7.03	4.05	2.44	11.48
MMP8	0	0	0.03	0	0	0	0.03	0.11	0.1	0	0	0	0.14	0	0	0	0	0	0	0	0	0	0	0.08	0.05	13.15	0.51	0.67	0.07	0.17	0	0	0.94	0.07	0	0	0	0	0.2	0.03	0.06	0.01
RF01875	0	0	0	0	0	0	0	0	0	0	3.08	5.25	0	0	0	0	0	0	0	0	0	0	0	4.81	0	0	0	0	0	0	0	0	0	0	0	0	0	0	0	0	0	0
ZNF132	0.39	0.47	0.62	0.15	0.07	0.03	1.37	1.05	1.82	1.19	0.2	1.3	1.01	0.7	2.08	0.59	0.33	0.64	0.44	1.16	1.89	1.99	0.32	1.27	0.28	0.26	0.15	0.14	0.98	0.77	1.7	1.59	0.4	0.43	0.4	0.24	0.45	0.31	2.8	3.24	0.71	1.13
NPPB	0	0	0	0	0	0	0	0	0	0	0	0	0	0	0	0	0	0	0	0	0	0	0	0	0	0	0	0	0	0	0	0	0	0	0	0	0	0	0	0	0	0
COX6A1P3	0	0	0	0	0	0	0	0	0	0	0	0	0	0	0	0	0	0	0	0	0	0	0	0	0	0	0	0	0	0	0	0	0	0	0	0	0	0	0	0	0	0.57
MIR4518	0	0	0	0	0	0	0	0	0	0	0	0	0	0	0	0	0	0	0	0	0	0	0	0	0	0	0	0	0	0	0	0	0	0	0	0	0	0	0	0	0	0
RP5-827C21.2	0	0	0	0	0	0	0	0.1	0.31	0.09	0	0	0.14	0	0	0	0	0.4	0.2	0.68	0	0	0	0	0	0.23	0	0	0.18	0.72	0.25	0	0.2	0.11	0.25	0.08	0	0	0	0.6	0.61	0.99
XXbac-BPG55C20.5	0.61	1.66	1.13	1.07	0.76	0.4	2.09	2.12	1.51	1.15	1.24	1.7	1.87	1.6	2.66	0.14	1.04	0.95	1.02	1.63	2.04	2.14	0.17	2.94	3.66	0.37	0.55	0.23	1.94	1.82	1.27	0.94	1.59	3.01	2.62	1.95	0.65	1.85	1.36	1.6	2.55	4.03
AC007095.2	0	0	0	0	0	0	0	0	0	0	0	0	0	0	0	0	0	0	0	0	0	0	0.05	0	0	0	0	0	0	0.01	0	0	0	0	0	0	0	0	0	0	0	0
MIR6865	0	0	0	0	0	0	0	0	0	0	0	0	0	0	0	0	0	0	0	0	0	0	0	0	0	0	0	0	0	0	0	0	0	0	0	0	0	0	0	0	0	0
CTB-54I1.1	0	0	0	0	0	0	0	0	0	0	0	0	0	0	0	0	0	0	0	0	0	0	0	0	0	0	0	0	0	0	0	0	0	0	0	0	0	0	0	0	0	0
FOCAD	2.02	2.28	9	2.59	0.68	1.64	16.08	22.61	2.54	2.13	2.11	4.96	4.93	3.8	3.56	1.01	1.91	1.31	1.78	2.2	4.74	3.04	3.26	6.77	1.46	1.26	1.91	1.41	2.7	3.21	2.75	2.74	2.95	4.94	2.83	1.66	3.72	2.33	3.85	4.62	1.38	1.62
RP11-135J2.2	1.12	2.53	1.96	1.64	0.97	0.55	0.82	1.67	1.42	1.22	0	3.08	2.49	1	1.59	0.09	1.23	2.2	5.89	1.82	1.89	4.3	0.67	3.1	0.74	0.6	0.41	0.32	2.51	3.37	2.53	0.73	0.47	0.16	4.11	0.97	0.99	0.04	3.39	3.25	3.2	3.36
ICA1	1.05	2.93	7.8	11.82	6.53	7.78	18.62	20.36	6.19	4.14	4.98	4.25	6.85	7.64	12.64	4.59	8.4	7.89	9.81	19.81	9.98	13.3	2.51	4.07	11.2	7.34	20.5	5.22	12.21	14.76	10.91	12.12	7.39	12.52	7.29	1.77	5.75	8.14	6.72	10.11	4.65	4.5
CTD-2015H6.2	0	0.09	0	0	0	0.07	0.06	0.18	0.18	0.08	0	0.24	0.12	0.11	0	0	0	0.44	0	0.1	0.22	0.28	0.17	0	0.26	1.52	0.05	0	0.17	0.21	0	0	1.66	1.82	0.67	0.42	0.53	0	0	0.62	0.16	0
MIR4659A	0	0	0	0	0	0	0	0	0	0	0	0	0	0	0	0	0	0	0	0	0	0	0	0	0	0	0	0	0	0	0	0	0	0	0	0	0	0	0	0	0	0
CTD-3244O18.6	0	0	0	0	0	0	0	0	0	0	0	0	0	0	0	0	0	0	0	0	0	0	0	0	0	0	0	0	0	0	0	0	0	0	0	0	0	0	0	0	0	0
SLC5A10	0	0.03	0	0	0	0	0.01	0	0	0	0	0.54	0.03	0.15	0.02	0	0.43	0	0.01	0.03	0	0	0.08	0.13	0.02	0	0.04	0.03	0.08	0.06	0	0	0.01	0.09	0.01	0	0	0	0.06	0.05	0	0.22
LLNLF-158E9.1	0.01	0	0	0	0.04	0.04	0	0.02	0	0	0	0	0	0.01	0	0	0	0.02	0	0	0.03	0	0	0	0	0	0.1	0.07	0	0	0	0	0	0	0.29	0.12	0.01	0	0	0	0	0
RP11-122G18.10	0	0	0	0	0	0.06	0	0.14	0	0	0.02	0	0	0	0	0	0.03	0	0	0	0	0.04	0	0.1	0	0.08	0	0	0	0.02	0.03	0	0.13	0.07	0	0	0.03	0	0	0.06	0.06	0.14
CTD-2192J16.15	0.65	0.58	1.96	2.45	2.65	1.82	4.13	3.99	7.69	6.43	2.38	5.32	2.42	2.75	1.53	1.01	0.82	1.13	6.82	3.26	4.92	3.78	0.4	2.34	0.46	0.31	1.26	0.58	1.82	1.09	2.19	2.31	0.78	2.42	1.64	1.57	0.54	4.22	5.69	6.41	4.28	5.19
OSBPL5	0.22	1.55	2.79	1.52	0.81	0.7	0.79	0.69	0.69	0.52	2.25	1.05	1.19	1.17	8.14	0.18	0.71	0.88	1.74	2.32	2.27	1.46	0.12	0.34	1.33	1.52	1.23	0.68	2.01	1.7	1.16	1.05	1.66	5.12	2	0.8	0.75	0.83	2.85	2.71	1.54	1.78
AC006024.4	0	0	0	0	0	0	0.01	0	0	0	0	0	0.02	0	0	0	0	0	0	0.02	0	0	0	0.01	0.01	0	0	0	0	0	0	0	0	0	0.01	0	0	0.01	0	0	0	0
RP11-308D16.1	0	0	0	0.27	0	0	0	0.11	0.11	0	0	0	0.16	0	0	0	0	0	0.81	0	0.14	0.12	0	0	0	0	0.19	0.31	0	0.27	0.19	0.11	0	0.12	0.28	0.09	0	0	0.49	0.29	0.29	0
SETDB2	0.11	0.57	1.11	0.84	0.45	0.54	1.15	2.01	1.18	0.47	0.53	4.86	1.91	1.06	1.21	0.77	0.39	2.02	1.58	0.49	0.78	0.5	0.84	0.72	0.44	1.31	0.46	0.21	1.33	1.29	0.81	0.96	2.01	1.26	1.06	0.36	0.55	0.23	2.17	1.47	0.75	8.06
C11orf53	0	0	0.2	0	0	0.02	0.03	0	2.15	0.06	0.05	0	0.03	0.03	0	0	0.08	0.05	0.14	0.18	0.1	0.36	0.07	0	0.11	0.05	0	0.02	0.05	0.04	0	0	0	0	0.02	0.04	0.08	0.48	0.82	1.71	0.02	0
RP11-883G14.1	0	0	0	0	0	0	0	0	0	0.03	0.02	0	0	0	0	0	0	0	0	0	0	0	0.2	0.11	0	0	0	0	0	0	0	0	0.04	0	0	0	0	0	0	0.03	0	0
RP11-1079K10.3	0	0	0	0	0	0	0	0	0	0.05	0	0.97	0.26	0	0	0	0	0	0	0	0.07	0	0	0	0	0	0	0	0.06	0.45	0.21	0	0	0.07	0.6	0.42	0	0	0.07	0.15	0	0.09
MYCNOS	0	0	0	0	0	0	0	0	0	0	0	0	0	0	0	0	0	0	0	0	0	0	0.04	0.01	0	0	0	0	0	0	0	0	0	0.04	0.02	0	0	0	0.11	0	0	0
WIF1	0	0.31	0.02	0.31	0	0	0.07	0.06	0.1	0.09	0.64	0	0.03	0.05	0	0	0.08	0	0	0.06	0	0	0	14.19	0.17	0.47	0.07	0.25	0.53	0.3	0	0.18	2.75	0.36	0.03	0	0.08	0	0.19	2.71	0.15	0.05
RP11-338C15.5	0	0	0	0	0	0	0	0	0	0	0	0	0	0	0.02	0	0	0	0	0	0	0	0	0	0	0	0	0	0	0	0	0	0	0	0	0	0	0	0	0	0	0
FGFR4	0.13	0.18	0	0.03	0.12	0.01	0.18	0.04	0.23	0.24	0.27	0.25	0	0.34	0	0.02	0.21	0.07	0	0.04	0.01	0.05	0	0.25	0	0	0.07	0	0.88	0.05	0.01	0.17	1.09	0.59	0.38	0.24	0	0.62	0.13	0.33	0.26	0.12
RP11-85M22.1	0	0	0	0	0	0	0	0	0	0	0	0	0	0	0	0	0	0	0	0	0	0	0	0	0	0	0	0	0	0	0	0	0	0	0	0	0	0	0	0	0	0
AP002954.3	0.16	0.26	0	0	0	0	0.06	0.16	0.08	0	0.06	0.23	0.03	0	0.3	0	0	0.29	0.53	0	0.35	0.18	0.02	0.13	0	0.24	0.03	0.02	0.13	0.12	0	0.04	0.44	0.57	0.1	0.08	0	0	0.02	0.08	0.08	0.05
RF00134	0	0	0	0	0	0	0	0	0	0	0	0	0	0	0	0	0	0	0	0	0	0	0	0	0	0	0	0	0	0	0	0	0	0	0	0	0	0	0	0	0	0
TRIM25	3.58	10.41	7.47	31.54	8.35	2.46	18.2	15.78	12.41	5.77	5.85	15.07	8.95	4.64	13.6	6.19	5.19	5.89	11.38	5.64	20.43	15.51	3.52	7.57	3.6	1.81	2.24	2.65	9.74	8.29	9.2	6.26	11.36	16.36	8.37	3.17	6.8	2.26	15.92	22.81	6.23	23.73
RP11-567L7.5	0	0	0	0	0	0	0	0	0	0	0	0	0	0	0	0	0	0	0	0	0	0	0	0	0	0	0	0	0	0	0	0	0	0	0	0	0	0	0	0	0	0
RP11-308D13.3	0	0	0	0	0	0	0	0.05	0	0	0	0	0	0	0	0	0	0	0	0	0	0.03	0	0	0	0	0.01	0	0	0	0	0	0	0	0	0	0	0	0	0	0	0
RP11-727A23.4	0.07	0.07	0.5	0.05	0.05	0.18	0.26	0.47	0.42	0.37	0.08	1.19	0.22	0.31	0.45	0	0	0.34	0.18	0.37	0.37	0.65	0	0.27	0.06	0.33	0.11	0.03	0.34	0.45	0.22	0.29	0.47	0.54	0.19	0.03	0.18	0.15	0.21	0.48	0.4	1.45
WDR36	1.67	2.43	3.53	3.84	2.26	3.15	9.92	11.04	6.02	3.47	4.07	11.51	3.99	3.39	5.11	4.25	4.08	4.17	3.65	3.02	6.82	7.76	2.98	3.61	3.72	2.06	1.82	1.03	9.42	8.57	4.75	4.13	6.6	11.81	3.47	1.83	3.5	2.13	6.52	9.17	2.69	20.55
AP000577.2	0	0	0.26	0.05	0	0.21	0.1	0.8	0.6	0.18	0.1	0.49	0.37	0.04	1.04	0.06	0.1	0.8	0.2	0.22	1.85	0.63	0	0.02	0.31	0.19	0.04	0.09	0.12	0.27	0.22	0.03	0.25	0.63	0.59	0.16	0.05	0	0.62	0.76	0.43	0.23
RP11-712B9.6	0	0	0.92	0.65	0.68	0.14	0.13	0.17	9.39	0.64	0.74	3.33	3.55	0.9	1.23	0	0.38	0.35	0.47	0	5.04	3.78	0.44	0.37	1.22	3.73	0.73	0	0.65	0.22	0.3	0.94	1.09	1.95	0.86	0.69	0.62	0	0.79	2.55	0.16	2.28
RP11-474L11.3	0	0	0	0	0	0	0	0	0	0	0	0	0	0	0	0	0	0	0	0	0	0	0	0	0	0	0	0	0	0.09	0	0	0	0	0	0	0	0	0	0	0	0
OR1J2	0	0	0	0.05	0	0	0.09	0	0	0	0	0.04	0	0	0	0	0.03	0.24	0	0	0.04	0	0	0.01	0	0	0	0.03	0	0	0	0	0	0	0	0	0	0	0	0.03	0	0.04
CTD-2566J3.1	0	0.2	0	0	0	0	0	1.26	0	0.12	0	0.96	0.09	0	0.27	0.06	0	0	0	0.07	0.16	0.14	0	0.33	0	1.24	0.11	0	0	0.08	0	0	0.06	0	0.16	0	0.3	0	0.29	0	0	0.18
ATP13A5	0	0	0	0.05	0	0	0	0	0.01	0	0	0	0	0	0	0	0.01	0	0	0	0	0	0	0	0	0	0	0	0	0	0	0	0	0	0	0	0	0	0	0.01	0	0
RP11-497J7.2	0	0	0	0	0	0	0	0	0	0	0	0	0	0	0	0	0	0	0	0	0	0	0	0	0	0	0	0	0	0.02	0	0	0	0	0	0	0	0	0	0	0	0
MBOAT1	0.18	0.03	2.39	1.41	0.09	2.2	2.58	9.31	0.8	0.3	0.82	1.49	0.89	0.34	1.29	0.56	0.79	1.52	0.28	0.1	1.93	0.61	0.12	2.53	0.53	1.19	0.38	0.43	1.06	0.44	0.24	0.27	2.81	2.92	0.2	0.87	0.37	0.27	1.2	3.51	0.94	4.21
LINC00254	0	0	0	0	0	0	0	0	0	0	0	0	0	0	0	0	0	0	0	0	0	0	0	0	0	0	0	0	0	0	0	0	0	0	0	0	0	0	0	0	0	0
CRB3	0.08	0.29	0.89	0.85	0.13	0.47	4.08	1.83	0.57	2.01	3.01	0	0.45	0.54	0.36	0.42	2.32	0.49	1.04	1.33	2.78	2.54	0.49	2.58	1.05	0.06	0.73	0.05	1.92	1.2	0.8	0.25	1.86	0.73	3.05	1.5	0.82	3.82	2.62	2.65	1.34	0.98
RP11-120K24.2	0	0.18	0.09	0.38	0.15	0.19	0.77	0.59	0.7	0.62	0.63	0	1.02	0	0	0.23	0	0.26	0.26	0.44	0.26	0.32	0.34	0.26	0	0	0.15	0.12	0.41	0.61	0.18	0.09	0.33	0	0.33	0.38	0.14	0	0.77	1.3	0.49	0
RP11-553K8.5	0	0.1	0	0	0	0	0	0	0	0	0.07	2.48	0	0	0.27	0	0	0.29	0	0.11	0	0	0	0	0	0	0	0	0	0	0	0	0.19	0.1	0	0	0	0	0	0	0	1.1
RP4-773N10.6	0	0	0	0	0	0	0.04	0	0	0	0	0	0	0	0	0	0	0	0	0	0	0	0	0	0	0	0	0	0	0	0	0	0	0	0	0	0	0	0.06	0	0	0
RP5-1024N4.2	0	0	0	0	0	0	0	0	0.05	0	0	0	0	0	0	0	0	0	0	0	0	0	0	0	0	0	0	0	0	0	0	0.05	0	0	0.04	0	0	0	0	0.04	0	0
XPO4	1.28	1.55	1.14	1.15	0.64	1.07	3.4	4.26	3.89	2.75	1.07	4.4	3.3	1.4	2.16	0.87	1.25	1.71	1.2	0.98	2.87	2.77	0.8	0.7	1.75	1.59	1.5	1.03	2.85	3.08	1.84	1.97	2.2	3.49	2.41	1.17	1.37	0.59	5.79	6.2	1.21	6.81
SEC14L3	0	0	0	0	0	0	0	0	0	0	0	0	0	0	0	0	0	0	0	0	0	0	0	0	0	0.03	0	0.03	0	0.01	0	0	0	0	0	0	0	0	0	0	0	0
RP11-287F9.2	0	0	0	0	0	0	0	0	0	0	0	0	0.04	0	0	0	0	0	0	0	0	0	0	0	0	0	0.02	0	0	0	0	0	0	0.07	0	0	0	0	0	0	0	0
RACK1	63.13	59.21	101.36	98.82	66.3	63.42	350.06	136.87	218.17	178.17	95.39	198.69	155.52	136.32	111.12	127.93	79.4	48.17	123.55	107.53	155.78	162.76	47.48	65.24	70.95	59.72	121.33	49.12	187.45	104.51	191.97	157.38	70.37	89.69	82.74	59.22	100.03	175.96	166.89	219.03	336.61	604.99
TMEM30A	0.78	4.7	5.34	3.5	1.33	2.67	6.27	10.77	11.57	6.24	3.8	10.23	12.98	9.48	8.47	1.38	7.49	7.25	7.01	6.65	7.04	6.43	1.7	5.42	2.86	2.12	3.69	2.04	8.96	8.44	3.32	4.11	6.75	12.78	1.57	1.05	4.27	1.41	4.63	7.94	2.09	8.78
LL09NC01-251B2.3	0	0	0.11	0	0.06	0	0.23	0	0.14	0.19	0.04	0	0	0.04	0.22	0	0.11	0.05	0	0.08	0.13	0.06	0.05	0.08	0	0.24	0.06	0	0.15	0	0.22	0.05	0.05	0	0.09	0.11	0	0	0.52	0.6	0.14	0
CTD-2308B18.2	0	0	0	0	0	0	0	0	0	0	0	0	0	0	0	0	0	0	0	0	0	0	0	0	0	0	0	0	0	0	0	0	0	0	0	0	0	0	0	0	0	0
RP1-127B20.4	0	0	0	0	0	0	0.02	0	0	0	0	0	0	0.17	0	0	0	0	0	0	0	0	0	0	0	0	0	0	0.03	0.11	0.09	0	0	0	0	0	0	0	0	0.03	0	0.2
RP11-174N3.4	0.54	0	0	0	0	0.54	0.64	0	0	0	0.65	1.34	4.97	0	8.19	0	0	0	0	0	4.05	0	1.64	1.77	2.32	1.41	0.7	0.92	0.87	0	0	0	1.29	2.57	1.52	1.55	0.51	0	0	0.79	0.93	0
RNU2-22P	0	0	0	0	0	0	0	0	0	0	0	0	0	2.89	0	0	0	0	0	0.59	0	2.21	0	0.16	1.09	0.65	0.33	0.93	2.7	0.35	0.88	0	0	0.6	0	0	0	0	0	1.24	0	0
RP11-681B3.4	1.34	0.09	0	0	0	0	0.09	0.2	0.03	0.05	0	0.05	0	0	0	0	0.05	0	0	0	0	0	0.07	0	0	0.05	0.01	0	0.01	0.01	0	0.01	0.02	0	1.26	0.43	0	0.24	0	0.03	0.16	0.26
ECHDC3	0.1	0.14	0.2	0.62	0.5	0.35	0.94	0.66	3.01	2.18	0.12	0.36	0.43	1.53	0.05	0	0.02	0.07	1.13	1.62	3.17	1.63	0.31	0.63	0	0	0.23	0.16	0.03	0	1.23	0.6	1.44	1.08	0.8	0.58	0.82	0.33	3.39	4.51	0.76	1.61
RP5-1077I2.4	0	0	0	0	0	0	0.04	0.1	0.1	0	0.07	0.07	0.27	0	0	0	0	0.05	0	0	0	0	0	0.04	0	0	0.03	0.05	0	0.12	0	0	0.47	0	0	0	0	0	0	0.04	0.09	0.14
LINC01594	0	0.16	0	0	0	0	2.52	5.1	0	0	0	0	0.22	0	0	0	0	0	0	0	0	0	0	0.02	0	0	0	0	0.25	0.51	0	0	0.62	0	0	0	0	0	0.18	0	0.14	0
RP11-810K23.9	30.21	30.09	0	0	0.25	0	0	0	0.21	1.3	2.52	1.81	0	0	0	0	3.42	10.21	0	0.23	0	0	0.85	0	13.87	0.83	5.42	0.57	0	0.06	0.09	0.11	1.33	0	69.13	0.82	1	0.72	2.87	0.27	3.1	0
CTD-2611O12.3	0	0	0	0	0	0	0	0	0	0	0	0	0	0	0	0	0	0	0	0	0	0	0	0	0	0	0	0	0	0	0	0	0	0	0	0	0	0	0	0	0	0.05
CTB-13H5.1	2.42	1.66	0.81	1.52	1.44	12.49	4.82	4.55	34.9	23.7	6.03	10.91	12.76	7.57	2.41	6.63	21.71	3.14	4.57	3.34	10.58	13.11	4.39	3.2	3.58	2.73	6.32	2.86	5.43	3.12	7.27	9.71	3.16	3.44	7.83	8.21	9.3	23.85	19.25	14.78	5.18	9.25
RNU6-1165P	0	0	0	0	0	0	0	0	0	0	0	0	0	0	0	0	0	0	0	0	0	0	0	5.67	0	0	0	0	0	0	0	0	0	0	0	0	0	0	0	0	0	0
RP1-62D2.4	0	0	0	0	0	0	0	0	0	0	0	0	0	0	0	0	0	0	0	0.21	0	0	0	0.7	0	0	0	0	0	0	0.15	0	0	0	0.59	0.14	0	0	0	0	0	0
RF00443	0	0	0	0	0	0	0	0	0	0	0	0	0	0	0	0	0	0	0	0	0	0	0	0	0	0	0	0	0	0	0	0	0	0	0	0	0	0	0	0	0	0
ZGRF1	0.69	1.24	1.39	1.23	1.67	2.39	3.23	3.48	2.57	2.77	1.19	2.01	2.08	1.54	3.04	0.24	0.52	2.7	1.27	1.27	4.32	2.12	0.8	1.56	1.79	5.51	1.48	0.59	3.01	2.64	2.07	0.94	0.61	1.9	1.58	0.79	1.26	0.35	5.63	1.87	1.32	9.53
CXorf38	0.7	0.79	1.08	1.02	0.45	0.9	2.04	2.71	4.18	1.31	1.17	2.83	1.79	2.14	1.56	0.23	1.35	1.26	2.41	3.72	4.65	3.17	0.87	1.26	0.85	0.69	0.76	1	1.83	1.51	0.64	1.2	1.66	2.51	1.76	0.93	2.3	0.49	4.38	5.99	0.53	4.75
SERPINE3	0	0	0	0	0	0	0.02	0	0.12	0.04	0.06	0.6	0.06	0	0	0.02	0.01	0.02	0.09	0	0	0	0	0	0	0	0.06	0.02	0.12	0.05	0.02	0.02	0.02	0.05	0.1	0.01	0	0	0.06	0.1	0.02	0.63
MSRA	0.09	1.3	1.06	0.96	0.5	0.29	0.61	1.11	0.56	0.14	0.21	3.76	1.05	0.69	1.73	1.48	0.41	0.62	1.94	1.11	0.39	0.48	0.09	0.63	0.13	1.26	0.37	0.42	0.5	0.62	0.21	0.12	0.57	4.28	0.16	0.11	0.12	0	0.69	0.71	0.33	3.3
CH17-472G23.1	0	0	0	0	0	0	0	0.07	0.14	0	0.03	0.09	0	0	0	0	0.04	0	0	0	0	0	0	0	0	0.05	0	0	0.05	0.04	0.13	0	0	0.05	0	0	0	0.14	0.09	0	0	0
C8orf76	0.65	1.93	2.42	4.51	0.46	3.66	5.63	7.73	13.07	7.7	5.09	11.36	2.47	1.44	4.99	2.48	5.98	4.08	1.74	1.33	14.97	11.5	1.16	3.68	2.28	2.24	2.69	1.34	6.16	3.86	3.05	3.5	5.67	4.97	5.6	2.47	5.46	1.24	4.33	7.66	3.43	7.71
OR5BC1P	0	0	0	0	0	0	0	0	0	0	0	0	0	0	0	0	0	0	0	0	0	0	0	0	0	0	0	0	0	0	0	0	0	0	0	0	0	0	0	0	0	0
DDR1	3.63	4.7	2.55	7.55	1.87	2.26	12.23	8.97	0.87	1.79	3.71	0.33	1.58	2.06	1.57	0.42	0.63	1.87	4.33	4.48	9.07	6.5	0.38	2.59	1.15	0.71	2.41	1.33	6.53	5.34	6.57	4.18	4.41	4.64	12.87	2.93	2.42	1.68	1.93	5.16	2.61	2.04
RP11-223D18.1	0	0	0	0	0	0	0.16	0.34	0.59	0	0	3.82	0	0	0.32	0	0	0	0.15	0	0.42	0	0	0	0.11	0	0.07	0	0	0	0.29	0	0	0	0.47	0	0	0	0.13	0.29	0.2	1.13
RP11-439K3.4	0	0	0	0	0	0	0	0	0	0	0	0	0	0	0	0	0	0	0	0	0	0	0	0	0	0	0	0	0	0	0	0	0	0	0	0	0	0	0	0	0	0
CTD-2522B17.8	0	0	0	0	0	0	0	0	0	0	0	0	0	0	0	0	0	0	0	0	0	0	0	0	0	0	0	0	0	0	0	0	0	0	0	0	0	0	0	0	0	0
NLRP4	0.02	0	0.03	0	0	0	0.01	0	0	0	0	0	0	0	0.16	0.22	0	0	0	0	0	0	0	0.02	0	0	0	0	0.07	0	0	0	0	0	0.01	0	0	0	0	0	0	0.06
AC073109.2	0.03	0.06	0	0	0.05	0.16	0.3	0.03	0.06	0.08	0.3	0.35	6.7	0.07	0.04	0	0.26	0	0.35	0.92	0	0.15	0	0.02	0.82	0.03	1.06	0.27	0.46	0.51	13.89	9.7	0.03	0.55	1.6	0	0.53	0.02	0.51	0.82	0	0.16
MBL1P	0	0.04	0	0.03	0	0	0	0.06	0.04	0.07	0	0.38	0.13	0.05	0	0	0.19	0.12	0.75	0.05	0.28	0	0	0.15	0	0	0.05	0	0	0.19	0	0	0	0.04	0.07	0	0	0	0.04	0.07	0.05	0.05
MIR8075	0	0	0	0	0	0	0	0	0	0	0	0	0	0	0	0	0	0	0	0	0	0	0	0	0	0	0	0	0	0	0	0	0	0	0	0	0	0	0	0	0	0
RNA5SP377	0	0	0	0	0	0	0	0	0	0	0	0	0	0	0	0	0	0	0	0	0	0	0	0	0	0	0	0	0	0	0	0	0	0	0	0	0	0	0	0	0	0
FRG2EP	0	0	0	0	0	0	0.03	0	0	0	0	0	0	0	0	0	0	0	0	0	0	0	0	0.03	0	0.12	0	0	0	0	0	0	0	0	0	0	0	0	0	0	0	0
RPL17P40	0	0	0	0	0	0	0	0	0	0.09	0	0	0	0	0	0	0	0.1	0	0	0	0	0	0	0.28	0	0	0	0	0	0	0	0	0.11	0	0	0	0	0	0	0	0
RP11-398A8.4	0	0	0	0	0	0	0	0	0	0	0	0	0	0	0	0	0	0	0	0	0	0	0	0	0	0	0	0	0	0	0	0	0	0	0	0	0	0	0	0	0	0
RP11-167J8.1	0	0	0	0	0	0	0	0	0	0	0	0	0	0	0	0	0	0	0	0	0	0	0	0.09	0	0	0	0	0	0	0	0.04	0	0	0	0	0	0	0	0	0	0
RP11-330C7.4	0	1.5	0	0	0	0.88	0	0	0	0	0	0	0	0	0	0	0	0	0	0	0	0	0	0	0	0	0	0	0	1.68	0	0	0	0	0	0	0	0	0	0	0	0
RP11-40G16.1	0	0	0	0	0	0	0	0	0	0	0	0	0	0	0	0	0	0	0	0	0	0	0	0	0	0	0	0	0	0	0	0	0	0	0	0	0	0	0	0	0	0
NPHP3-AS1	0	0	0	0	0	0	0.03	0.01	0	0	0.04	0.01	0.04	0	0	0	0.01	0	0.01	0.01	0.02	0	0	0	0	0.01	0	0	0	0	0	0	0	0	0.02	0	0.06	0	0	0.04	0	0.03
RP11-185B14.1	0	0	0	0	0	0	0	0	0	0	0.09	0	0	0	0	0	0	0	0	0	0	0	0	0	0	0	0	0	0	0	0	0	0	0	0	0	0	0	0	0	0	0
CTSLP2	0	0	0	0	0	0	0	0	0	0	0	0	0	0	0	0	0	0	0	0	0	0	0	0	0	0	0	0	0	0	0	0	0	0	0	0	0	0	0	0	0	0
MIR7850	0	0	0	0	0	0	0	0	0	0	0	0	0	0	0	0	0	0	0	0	0	0	0	0	0	0	0	0	0	0	0	0	0	0	0	0	0	0	0	0	0	0
CDH6	0.21	0.53	1.8	1.08	0	0.01	0.49	1.12	0.55	0.3	0.65	0.39	0.85	2.06	3.22	0.49	0.43	0.99	2.14	0.41	0.88	0.47	0.35	0.41	0.16	0.54	0.49	0.09	0.93	0.62	0.91	1.24	1.27	3.7	0.34	0.06	0.26	0.03	0.11	0.28	0.02	0.25
SPI1	0.08	0.05	2.97	2.36	0	0.06	0.86	0.5	0.29	0.24	0.91	1.38	0.06	0.11	0.3	0.02	0.08	0.67	0.74	0.08	0.31	0.06	0.05	0.63	0.39	0.73	0.09	0.43	0.15	0.19	0.18	0	0.35	2.38	0.56	0.36	0.03	0.09	0.12	0.68	0.18	7.89
CTD-2335O3.1	0	0	0	0	0	0	0	0	0	0	0	0	0	0	0	0	0	0	0	0	0	0	0	0	0	0	0	0	0	0	0	0	0	0	0	0	0	0	0	0	0	0
RP11-169F17.1	0.01	0	0	0	0.12	0	0.01	0.01	0	0	0	0	0.03	0	0.02	0	1.67	0	0	0	0	0	0	0	0	0	0	0	0	0.02	0	0.08	0	0.02	0	0	0	0	0	0	0	0
PGBD4	0.03	0.39	0.87	1.04	0.24	0.28	0.19	0.33	0.66	0.45	0.09	1.18	0.71	0.54	0.51	0.29	0.9	0.71	0.45	1.06	1.85	1.39	0.3	0.81	0.27	0.21	0.3	0.26	0.72	0.88	0.92	0.85	0.61	0.92	0.19	0.17	0.36	0.07	1.82	1.41	0.85	1.5
MIR1233-1	0	0	0	0	0	0	0	0	0	0	0	0	0	0	0	0	0	0	0	0	0	0	0	0	0	0	0	0	0	0	0	0	0	0	0	0	0	0	0	0	0	0
CTD-2547H18.1	0	0.06	0	0	0.11	0.21	0.22	0.18	0.06	0.05	0.22	0.24	0	0.29	0	0.05	0	0.18	0.04	0.47	2.46	7.26	0.17	0.33	0.11	0	0.3	0	0.39	0.99	0.3	0.18	0.4	0.13	0.1	0	0.46	0	0.79	1.56	0	0
RP11-129H15.2	0	0	0	0	0	0	0	0	0	0	0	0	0	0	0	0	0	0	0	0	0	0	0.29	0	0	0	0	0	0	0	0	0	0	0	0	0	0	0	0	0	0	0
RNU6-509P	0	0	0	0	0	0	0	0	0	0	0	0	0	0	0	0	0	0	0	0	0	0	0	0	0	0	0	0	0	0	0	0	0	0	0	0	0	0	0	0	0	0
GULOP	0	0	0	0	0	0	0	0	0	0	0	0	0	0	0	0	0	0	0	0	0	0	0	0	0.04	0	0	0	0	0	0	0	0	0	0	0	0	0	0	0	0	0
ZNF780A	1.2	1.21	3.31	1.03	0.38	3.3	5.11	9.63	4.53	2.19	1.01	13.03	3.35	2.8	2.84	3.18	12.87	4.71	3.56	3.86	8.45	8.38	3.93	2.1	3.13	6.55	2.18	1.63	4.28	2.75	4.02	3.73	5.39	3.99	3.58	2.22	3.65	3.8	2.36	3.1	3.32	8.19
ATOH7	0	0.06	0	0	0.23	0	0.03	0.02	0.05	0.11	0.04	0	0	0	0.1	0.03	0.02	0.04	0	0.02	0.02	0.11	0.09	0.7	0	0.04	0.01	0.03	0	0.01	0	0	0.1	0	0.09	0.21	0	0.01	0.22	0.11	0.05	0.03
OR5AQ1P	0	0	0	0	0	0	0	0	0	0	0	0	0	0	0	0	0	0	0	0	0	0	0	0	0	0	0	0	0	0	0	0	0	0	0	0.12	0	0	0	0	0	0
RP1-197O17.2	0	0.27	0	0.61	0	0.08	0	0.09	0.09	0	0	0	0.13	0.11	0	0	0	0	0	0.31	0.56	0	0.42	0	0	1.05	0	0	0	0	0	0	0	0.2	0.15	0	0	0	0	0	0.32	0.52
RNU6-808P	0	0	0	0	0	0	0	0	0	0	0	0	0	0	0	0	0	0	0	0	0	0	0	0	0	0	0	0	0	0	0	0	0	0	0	0	0	0	0	0	0	0
RP11-552O4.2	0	0	0	0	0	0	0.02	0	0	0	0.02	0	0	0	0	0	0	0	0	0	0	0	0.03	0	0	0	0	0	0.06	0	0.03	0	0	0	0.32	0.15	0	0	0	0.03	0	0
RP11-388N2.1	0.37	1.16	0.57	5.39	15.1	0	0.42	0.3	0.04	0.07	0.15	0	1.79	1.56	13.21	0.96	0.12	0	0.27	10.71	18.9	37.33	0.04	0	0.12	0.05	0.73	0.26	9.15	20.13	2.85	2.53	4.59	16.68	1.58	0	2.03	0.03	4.34	22.2	0.28	0
RP1-140K8.2	0	0	0	0	0	0	0	0.12	0.12	0	0	0	0	0	0	0	0	0	0	0	0	0	0.21	0	0	0	0	0	0	0	0	0	0	0	0	0	0.18	0	0.13	0	0	0.17
PPARA	0.53	0.75	0.84	1.07	0.38	0.61	1.48	1.44	3.67	1.1	0.68	3.57	2.31	1.45	1.93	0.37	0.53	1.53	1.29	0.89	2.8	1.81	0.43	0.53	0.54	0.78	0.87	0.37	4.42	5.41	1.77	1.53	0.77	2.42	2.92	0.61	0.6	0.49	5.89	6.15	0.7	5.79
SLC9A1	3.67	6.49	3.72	2.8	1.76	1.39	7.13	5.88	1.38	1.57	3.64	2.89	1.11	2.34	2.48	1	0.58	2.11	3.64	3.12	3.99	2.22	2.35	3.68	1.29	1.18	0.72	0.75	5.28	3.66	1.19	1.25	1.92	3.9	1.91	0.63	3.03	1.66	1.93	4.92	0.76	2.97
RP3-334F4.1	0	0	0	0	0	0	0	0	0	0	0	0	0	0	0	0	0	0	0.04	0	0	0	0	0	0.09	0	0	0	0.03	0	0	0	0	0	0	0	0	0	0	0	0	0
BPI	0	0	0	0	0	0	0.06	0.04	0.08	0	0	0.06	0.11	0	0.02	0	0	0	0	0	0	0	0	0	0.06	4.16	0.11	0.08	0	0.2	0.02	0	0	0.41	0	0.03	0	0	0.51	0	0	0.04
RN7SL864P	0	0	0	0	0	0	0	0	0	0	0	0	0.31	0	0	0	0	0	0	0	0	0.23	0	0	0	0	0	0	0.19	0.13	0	0.23	0	0	0.17	0.33	0.43	0	0	0	0.19	0
CTD-2308G16.1	0	0.17	0	0	0	0	0.13	0.06	0.23	0.21	0	2.4	0.48	0	0.24	0	0	0	0.08	0.72	0.42	0	0	0	0.11	0	0	0	0	0.31	0	0	0	0.98	0.34	0	0	0	0	0.2	0	0.24
LA16c-360H6.3	0	0	0	0	0	0.08	0	0.53	0.11	0	0	0	0.77	0.29	0	0	0	0.15	0.67	0.09	0.44	0	0	0	0	0	0.15	0.52	0.11	0	0.11	0	0.29	0	0	0	0	0	0	0.12	0.16	0
MIR502	0	0	0	0	0	0	0	0	0	0	0	0	0	0	0	0	0	0	0	0	0	0	0	0	0	0	0	0	0	0	0	0	0	0	0	0	0	0	0	0	0	0
NBPF9	0.95	1.87	0.82	0.75	0.45	0.45	1.33	3.51	2.14	1.18	1.82	5.81	1.33	1.04	3.41	1.02	1.15	0.97	1.12	1.97	10.37	4.36	0.83	1.36	1.83	1.17	1.51	0.69	2.94	4	1.76	1.43	2.23	3.9	1.69	0.81	1.29	0.62	3.5	4.31	1.05	2.43
MIR5000	0	0	0	0	0	0	0	0	0	0	0	0	0	0	0	0	0	0	0	0	0	0	0	0	0	0	0	0	0	0	0	0	0	0	0	0	0	0	0	0	0	0
ZNF778	1.68	1.12	0.04	0.19	0.1	0.18	1.3	1.48	1.18	0.37	0.23	1.69	0.26	0.46	1.54	0.74	0.84	0.61	0.4	0.65	1	2.09	1.07	0.65	0.04	0.17	0.17	0.18	1.26	0.74	0.44	0.57	1.19	1.39	2.65	1.48	0.33	0.77	0.83	0.83	0.29	1.9
PRB2	0	0	0	0	0	0	0	0	0	0	0	0.03	0	0	0	0	0	0	0.07	0	0	0	0	0	0	0	0	0	0	0	0	0	0	0	0	0.04	0.01	0	0	0	0.05	0
DEFA10P	0	0	0	0	0	0	0	0	0	0	0	0	0	0	0	0	0	0	0	0	0	0	0	0	0	0	0	0	0	0	0	0	0	0	0	0	0	0	0	0	0	0
RP11-167N19.2	0	0	0	0	0	0	0	0	0	0	0	0	0	0	0.09	0	0	0	0	0	0	0	0	0	0	0	0	0	0	0	0	0	0	0	0	0	0	0	0	0	0	0
IGHVII-62-1	0	0	0	0	0	0	0	0	0	0	0	0	0	0	0	0	0	0	0	0	0	0	0	0	0	0	0	0	0	0	0	0	0	0	0	0	0	0	0	0	0	0
RP11-641A6.8	0	0	0	0	0	0	0	0	0	0	0	0	0	0	0	0	0	0	0	0	0	0	0	0	0	0	0	0	0	0	0	0	0	0	0	0	0	0	0	0	0	0
RP11-241F15.11	0	0	0	0	0	0	0	0.04	0	0	0.03	0	0	0	0.06	0	0	0	0	0.09	0.24	0.34	0	0	0	0	0	0	0	0	0	0	0	0	0.03	0.03	0	0	0	0	0.03	0.07
RP11-384E5.2	0	0	0	0	0	0	0	0	0	0	0	0	0	0	0	0	0	0	0	0	0	0	0	0	0	0	0	0	0	0	0	0	0	0	0	0	0	0	0	0	0	0
SCPEP1	4.96	10.88	3.12	6.23	1.11	12.55	11.78	18.79	14.21	8.62	10.59	27.41	15.31	7.63	13.55	7.42	7.05	14.69	18.18	12.51	28.12	26.73	1.25	2.62	6.86	8.12	5.66	3.51	21.97	26.83	8.6	17.95	23.72	19.59	4.36	4.53	7.92	4.74	11.33	17.67	4.44	71.38
TRAV18	0	0	0.24	0	0	0	0	0	0	0	0	0	0	0	0	0	0	0	0	0	0	0	0	0	0	0	0	0	0	0	0	0	0	0	0	0	0	0	0	0	0.08	0.25
RN7SKP140	0	0	0	0	0	0	0	0	0	0	0	0	0	0	0	0	0	0	0	0	0	0	0	0	0	0	0	0	0	0	0	0	0	0	0	0	0	0	0	0	0	0
ZNF487	0.92	0.66	0.39	0.4	0.13	1.22	1.25	2.27	2.96	2.07	1.06	4.2	1.28	0.41	1.76	0.77	0.42	1.68	0.49	1.36	6.29	6.08	0.38	2.72	0.68	1.4	1.11	0.57	1.81	2.25	1.27	0.88	1.69	2.35	0.56	0.23	0.78	1.17	2.92	5.03	2.58	2.64
RP11-314N13.3	0.07	0.23	0	0	0	0	0.06	1.09	0.78	0.28	0.11	0.21	0.32	0.19	0.11	0	0.47	0	0.05	0.09	0.28	0.65	0	0.08	0.22	0	0.13	0.42	0.07	0.37	0.45	0.23	0.07	0.16	0.58	0.18	0.12	0	0.68	1	0.34	0.76
GC	7.35	42.27	2.55	0.77	1.66	1.48	0	0	0.06	0.06	0	0	0.02	2.5	0	0	0.88	0	0	0	0	0	0	0	0	0	0.01	0	0.8	0	0	0	1.16	0.97	2.56	0.72	0	0.38	0.3	0.04	0.02	0
LYRM5	1.22	1.92	2.57	4.06	2.33	3.19	2.72	3.22	6.87	4.28	2.06	4.88	5.06	3.38	2.58	0.77	3.12	2.69	6.27	4.68	8.91	6.56	3.51	2.94	1.85	2.34	2.84	1.38	5.4	6.34	2.57	2	3.87	3.23	1.75	1.55	1.49	1.89	5.13	8.1	3.08	5.49
HTR1F	0.03	0.02	0	0.05	0	0	0.18	0.26	0.04	0.05	0.11	0.02	0.2	0	0.68	0.04	0.01	0.28	1.19	7.83	1.34	1.91	0.04	0.01	0.07	0	0.11	0.01	0.08	0.21	0.09	0.41	0.1	0.85	0.03	0	0.03	0.15	0.03	0.37	0	0.01
AC006000.5	0	0	0.07	0.06	0	0	0.05	0	0	0	0	0	0.05	0	0	0	0	0	0	0	0	0	0.04	0	0	0	0	0	0	0	0	0	0	0	0	0	0.5	0.31	0.04	0	0	0
RP11-56L13.4	0	0	0	0	0	0	0	0	0	0	0	0	0	0	0	0	0	0	0	0	0	0	0	0	0	0	0	0	0	0	0	0	0	0	0	0	0	0	0	0	0	0
FBXO28	1.24	1.33	4.87	3.18	2.08	1.54	16.07	14.8	6.7	5.48	5.34	4.29	8.06	4.32	3.49	1.64	3.06	4.25	2.07	3.97	8.76	8.17	1.68	4.44	3.47	1.02	2.45	0.99	5.75	4.5	8.16	6.24	4.76	7.6	3.33	1.33	3.6	2.57	13.57	12.94	2.58	8.85
PDIA3	17.95	48.01	18.47	50.82	16.54	35.88	81.56	62.47	76.14	49.46	50.66	41.15	70.5	49.73	47.45	26.22	22.88	94.42	56.13	70.16	192.45	199.84	51.86	64.15	32.28	13.49	24.81	11.34	140.03	77.46	53.06	57.74	62.93	117.62	34.19	7.95	36.78	17.05	67.61	91.11	22.43	50.91
RP11-74K11.1	0	0	0	0	0	0	0.02	0	0	0.02	0	0.2	0	0	0	0	0	0	0	0	0	0	0.04	0	0	0	0	0	0.02	0	0	0	0	0	0	0	0	0	0	0	0	0
LCN1L2	0	0	0	0	0	0	0	0	0	0	0	0	0	0	0	0	0	0	0	0	0	0	0	0	0	0	0	0	0	0	0	0	0	0	0	0	0	0	0	0	0	0
AC079896.1	0	0	0	0	0	0	0	0	0	0	0	0	0	0	0	0	0	0	0	0	0	0	0	0	0	0	0	0	0	0	0	0	0	0	0	0	0	0	0	0	0	0
RP11-438H8.8	0	0	0	0	0	0	0.01	0	0	0	0	0	0	0	0.05	0	0	0	0	0	0	0	0	0	0	0.02	0.06	0	0	0	0	0	0	0.02	0	0	0	0	0	0.02	0	0
TTPAL	0.58	1.37	0.43	1.23	0.93	0.94	3	2.43	2.34	1.72	1.24	2.5	2.22	1.02	2.07	1.31	1.38	1.56	1.63	1.26	5.16	3.49	0.55	2.47	1.2	2.9	0.83	0.54	2.25	1.99	0.95	1.32	1.83	2.92	1.68	0.98	1.67	0.46	1.71	2.66	1.45	3.72
RF00283	0	0	0	0	0	0	0	0	0	0	0	0	0	0	0	0	0	0	0	0	0	0	0	0	0	0	0	0	0	0	0	0	0	0	0	0	0	0	0	0	0	0
CTC-303L1.2	0	0	0	0	0	0	0.14	0	0	0	0	0	0	0	0	0	0	0	0	0	0	0	0.27	0	0	0.11	0	0	0	0.06	0.08	0	0	0.22	0	0	0	0	0.22	0	0	0.14
OR7E84P	0	0	0	0	0	0	0	0	0	0	0	0.04	0	0	0	0	0	0	0	0	0	0	0	0	0	0	0	0	0	0	0.03	0	0	0	0	0	0	0	0	0	0.02	0.12
UPF2	5.49	6.43	0.71	1.97	0.75	3.24	4.07	6.34	5.84	4.48	2.3	8.83	4.67	5.28	3.97	1.92	2.35	5.06	4.82	4.45	15.63	16.73	4.58	6.21	3.44	4.82	2.13	1.61	7.19	8.29	4.23	3.53	10.54	5.65	5.03	2.55	7.06	1	7.95	10.6	4.33	15.57
NRK	0	0	0.03	0.02	0.04	0.01	0	0	0.25	0	0	0	0.04	0	0.41	0	0.25	0.01	0.28	0	0.06	0.16	1.32	0.14	0.03	0	0	0	0	0.11	0.06	0.16	0	0.01	0	0	0.01	0	0	0	0.01	0.01
AC125238.4	0	0	0	0	0	0	0	0	0	0	0	0.22	0	0	0	0	0	0	0.01	0	0.05	0	0	0	0	0	0	0	0	0	0	0	0	0	0	0	0	0	0	0.05	0	0
BTBD8	0.89	0.4	1.25	1.7	0.38	0.45	0.39	1.26	1.11	1.4	0.27	1.89	1.33	0.35	1.8	0.54	1.39	1.13	0.37	1.15	1.23	0.58	0.35	0.59	0.17	0.07	0.39	0.4	0.76	1.42	0.87	0.64	1.22	0.51	0.53	0.35	1.25	0.1	0.97	1.44	0.61	0.33
AC009478.1	0	0	0.14	0	0.75	2.57	1.29	3.06	1.09	1.51	0.47	0	1.54	0.71	0.43	0.2	1.37	0	0	0	0.84	1.17	0.07	0	0	0	0.92	0.33	0.51	0.06	1.86	0.43	0.55	6.01	0	0	0.87	0	4.88	6.43	0	0
AC006509.8	0	1.65	0	0	0	0.19	0.7	1.16	0.83	1.38	0.17	2.37	1.84	0.33	0.35	0	0	0.25	2.81	0	3.78	0.81	0	0.34	0	0.9	0.15	0	0.46	0.32	2.77	1.95	0.53	1.41	0.2	0.2	1.01	0	2.26	1.69	0	3.26
RP11-284P20.1	0	0	0	0	0	0	0	0	0	0	0	0	0	0	0	0	0	0	0	0	0	0	0	0	0	0	0	0	0	0	0	0	0	0	0	0	0	0	0	0	0	0
RP11-49I4.3	0.19	0	0	0.56	0	0	0	0.85	0.71	0	0.61	0	0	0	2.49	0.04	0	0.33	0	0.02	0	0	0.25	0.12	0.72	0	0	0.36	0	0	0.69	1.02	0.47	0	0.08	0	0	0	0.61	0.16	0	0.68
SLPI	0	0.62	0.12	0	0.1	0.24	0.28	1.83	0	0	0.24	0.07	0.46	0	0.24	0	0.17	0.11	0.49	175.14	0.2	0	0	0.27	0	0.25	0.72	0	0.52	1.12	0.09	0	0.16	1.36	31.15	11.31	0	0.7	20.84	84.54	0.1	0.16
RP11-436H11.5	0	0	0.14	0.23	0.47	0.53	0.13	0.44	0.62	0.38	0.13	0	0.08	0	0.09	0	1.67	0.24	0.29	0	0	0	0.24	0.95	0	0.14	0.07	0	0.11	0.11	0	0	1.89	0.39	0.05	0	0.09	0.29	0.2	0.11	0	0.09
RPL35AP33	0	0	0	0	0	0	0	0	0	0	0	0	0	0	0	0	0	0	0	0	0	0	0	0	0	0	0	0	0	0	0	0	0	0	0	0	0	0	0	0	0	0
RP11-599B13.10	0	0	0	0	0	0	0	0	0	0	0	0	0	0	0	0	0	0	0	0	0	0	0	0.13	0	0	0	0	0	0	0	0	0	0	0	0	0	0	0	0	0	0
C12orf77	0	0	0	0	0	0	0	0	0	0	0	0	0	0	0	0	0	0	0	0	0	0	0	0	0	0	0	0	0	0	0	0	0	0	0	0	0	0	0	0	0	0.15
CTD-2012J19.2	0	0	0	0	0	0	0	0	0	0	0	0	0	0	0	0	0	0	0	0	0	0	0	0	0	0	0	0	0	0	0	0	0	0	0	0	0	3.62	0	0	0	0
ZNF295-AS1	0	0.09	0	0	0	0	0.07	0.13	0.03	0.08	0.13	0.36	0	0	0.04	0	0	0	0.04	0.14	0.29	0.22	0	0.16	0.2	0	0.05	0.03	0.18	0.05	0.03	0	0.06	0.1	0.08	0	0	0	0.2	0.24	0.03	0
RP11-815J21.4	0	0	0	0.17	0	0	0.04	0.12	0.12	0.14	0.11	0.31	0.08	0.23	0.08	0	0	0.22	0.08	0	0.23	0.1	0	0.07	0.05	0	0.13	0.04	0.06	0.1	0.12	0.14	0.09	0.46	0.04	0	0.05	0.04	0.05	0.35	0.08	0.41
RP11-520F24.2	0	0	0	0	0	0	0	0	0	0	0	0	0	0	0	0	0	0	0	0	0	0	0	0	0	0	0	0	0	0	0	0	0	0	0.81	0.08	0	0	0	0	0	0
AC006960.7	0	0	0	0	0	0	0	0	0	0	0	0	0	0	0	0	0	0	0	0	0	0	0	0	0	0	0	0	0	0	0	0	0	0	0	0	0	0	0	0	0	0
ITGB3BP	0.44	1.84	2.94	2.28	3.24	1.21	2.8	2.89	3.49	2.89	1.89	4.05	3.11	1.95	2.78	0.68	1.3	1.41	1.39	1.78	2.8	3.09	0.54	4.61	2.11	0.86	2.3	0.67	3.46	3.93	2.42	1.44	4.58	1.91	2.23	1.34	1.8	1.21	4.41	4.8	1.87	8.51
RP11-63E16.1	0	0	0	0	0	0	0	0	0	0.04	0	0	0	0	0.12	0	0	0	0	0	0	0	0	0.06	0	0	0	0.08	0	0.02	0	0	0.12	0	0	0	0	0	0	0	0	0.12
RPS15AP32	0	0	0	0	0	0	0	0	0	0	0	0	0	0	0	0	0	0	0	0	0	0	0	0	0	0	0	0	0	0	0.1	0	0	0	0	0	0	0	0	0	0	0.17
TOR4A	0.05	0.02	0.06	0.04	0	0.05	0.13	0.07	0.06	0.04	0.18	0.21	0.02	0.15	0.79	0.01	0.03	0.25	0.79	0.06	0.06	0.08	0.06	0.41	0.01	0	0.03	0.03	0.12	0.15	0.03	0.04	0.34	0.52	0.1	0.02	0	0.01	0.07	0.1	0.04	1.6
HAUS7	0.07	0.59	0.47	1.19	0.67	0.47	1.99	1.69	1.35	0.44	0.91	1.08	1.15	1.59	2.07	0.52	1.11	0.52	1.5	0.63	2.57	1.94	0.26	2.3	0.21	0.4	0.85	0.89	2.37	1.01	1.33	0.82	2.59	2.63	1.42	0.54	0.13	0.71	1.49	1.69	0.7	5.21
MED1	1.72	2.59	11.77	10.78	4.4	2.89	4.92	5.33	8.29	5.91	4.43	10.9	4.52	2.2	6.31	3.81	5.9	5.6	5.72	4.35	14.61	13.56	3.62	8.13	5.17	2.83	1.92	1.56	9.25	6.9	5.4	4.21	7.67	8.77	4.86	2.32	3.6	1.81	11.2	12.04	6.38	12.66
RP11-152O14.4	0	0	0	0	0	0	0	0	0	0	0	0	0	0	0	0	0	0	0	0	0	0	0	0	0	0	0	0	0	0	0	0	0	0	0	0	0	0	0	0	0	0
RP11-335I12.3	0	0	0	0	0	0	0	0	0	0	0	0	0	0	0	0	0	0	0	0	0	0	0	0	0	0	0	0	0	0	0	0	0	0	0	0	0	0	0	0	0	0
RP11-1109M24.16	0	0	0	0	0	0	0	0	0	0	0	0	0	0	0	0	0	0	0	0	0	0	0	0	0	0	0	0	0	0	0	0	0	0	0	0	0	0	0	0	0	0
CRH	0	0	0	0	0	0	0	0	0	0.02	0	0	0	0	0	0.01	0.03	0	0	0	0	0	0	0	0	0	0.01	0	0	0.01	0	0	0	0	0.06	0	0	0	0	0.05	0	0
RP11-10A7.1	0	0	0	0	0	0	0	0	0	0	0	0	0	0	0	0	0	0	0	0	0	0	0	0	0	0	0	0	0	0	0	0	0	0	0	0	0	0	0	0	0	0
KLHL10	0.08	0	0.04	0	0	0	0.05	0.04	0.01	0.09	0.08	0	0.03	0.07	0.02	0.01	0.05	0	0.03	0.04	0.24	0.2	0.01	0.15	0	0.01	0.01	0	0.02	0	0.04	0	0.06	0.09	0.03	0	0.15	0	0.14	0.13	0.12	0.14
AC003973.4	0	0	0	0	0	0	0	0	0	0	0	0	0	0	0	0	0	0	0	0	0	0	0	0	0	0	0	0	0	0	0	0	0	0	0	0	0	0	0	0.02	0	0
RP11-561N12.7	0	0.06	0.95	0	0	0	0.18	0.68	0.67	0.11	0.13	0.08	0.33	0.15	0.26	0	0.18	0.18	0.04	0.41	0.51	0.32	0.29	0.18	0.46	0.2	0.07	0	0.34	0.11	0.15	0.12	0.58	1.6	0.46	0.38	0	0	1	0.47	0.53	8.58
AC087499.10	0	0	0	0	0	0	0	0	0	0	0	0	0	0	0	0	0	0	0	0	0	0	0	0	0	0	0	0	0.05	0	0	0	0	0	0	0	0	0	0	0	0	0
RP11-409J23.1	0	0	0	0	0	0	0	0	0	0	0	0	0	0	0	0	0	0	0	0	0.02	0	0	0	0	0	0	0	0	0	0	0	0	0	0	0	0	0	0	0	0	0
CD164L2	0.03	0.52	0	0	0.24	0	0.51	0.25	0.06	0.11	0.53	0	0.08	0.07	0	0	0.4	0.09	0	0.03	0.31	0.44	0.12	0.05	0.03	0	0.03	0	0.46	0.24	0.4	0.39	0	0.21	0.48	0.07	0	0.02	0.03	0.08	0.05	0
TIMP4	0	0.05	0.03	0.02	0.02	0	0.02	0.02	0.25	0.11	0.02	0	0	0	0.74	0	0.06	0.16	0.02	0.04	0.02	0.02	0.02	0.86	0.16	0.69	0.84	1	0.54	0.26	0	0.28	0.28	1.93	0	0	0	0	0.17	0.21	0	0.11
RP11-216N14.5	0	0	0.02	0.02	0	0	0.01	0.01	0	0	0	0.03	0	0	0	0	0	0	0.01	0	0	0	0	0	0	0	0	0	0	0.01	0	0.01	0.01	0	0	0	0	0	0	0.01	0	0.07
MIR4306	0	0	0	0	0	0	0	0	0	0	0	0	0	0	0	0	0	0	0	0	0	0	0	0	0	0	0	0	0	0	0	0	0	0	0	0	0	0	0	0	0	0
RBM12	8.81	15.04	14.15	11.69	10.82	7.88	40.45	35.23	28.03	16.45	21.24	58.98	39.24	39.52	30.07	13.37	25.8	15.72	18.86	17.64	63.16	53.16	4.3	22.89	23.59	17.47	8.31	8.29	27.88	22.06	17.68	14.08	31.49	55.82	19.45	11.85	25.73	7.65	64.27	68.46	24.27	69.06
PDCD4	9.36	18.47	10.18	11.48	4.98	33.51	37.36	29.86	75.1	31.01	51.76	76.95	38.85	61.02	43.6	16.47	22.32	64.21	78.76	188.88	141.43	80.06	16.57	16.43	32.62	47.11	12.21	9.28	102.64	58.66	17.73	34.39	91.62	71.44	23.6	24.73	125.07	13.89	230.42	147.27	18.37	107.06
RP11-1007I13.3	0	0	0	0	0	0	0	0	0	0	0	0	0	0	0	0	0	0	0	0	0	0	0	0	0	0	0	0	0	0	0	0	0	0	0	0	0	0	0	0	0	0.04
IGKJ5	0	0	0	0	0	0	0	0	0	0	0	0	0	0	0	0	0	0	0	0	0	0	0	0	0	0	0	0	0	0	0	0	0	0	0	0	0	0	0	0	0	0
CH507-513H4.3	10556.8	19516.5	3225.71	495.1	1719.89	5270.04	13285.2	14208.1	20385.8	24474	23015.1	31665.9	7554.99	13699.8	21532.8	3969.33	9863.14	17244.3	25179.5	9189.02	17742.8	18548.1	7730.12	26030	27603.4	27670.9	6844.92	11315.1	27654.3	13001.4	19531.5	7318.66	22813.3	28197.2	31846.4	26253.8	15525.9	23864.5	35809.3	29443.6	12984	39291.9
RP11-622C24.1	0	0	0	0	0	0.01	0	0	0	0	0	0	0	0	0.07	0	0	0	0	0	0	0	0	0	0	0	0	0	0	0.01	0	0	0	0.01	0	0	0	0	0	0	0	0
RP11-359J23.1	0	0	0	0	0	0	0	0	0	0	0	0	0	0	0	0	0	0	0	0	0	0	0	0	0	0	0	0	0	0	0	0	0	0	0	0	0	0	0	0	0	0
RBM43	0.31	0.59	1.47	1.17	0.26	0.37	1.04	1.99	1.04	0.44	0.73	1.87	1.38	0.45	1.04	0.34	2.86	0.93	0.48	0.43	2.22	0.47	0.54	0.21	0.43	0.46	0.36	0.46	1.02	1.29	1.3	1.28	1.87	0.95	0.69	1.04	0.67	0.51	0.63	2.22	0.98	1.55
RP5-1014O16.10	0	0	0	0	0	0	0	0	0	0	0	0	0	0	0	0	0	0	0	0	0	0	0	0	0	0	0	0	0	0	0	0	0	0	0	0	0	0	0	0	0	0
RP11-274J7.3	0	0.28	0.66	0.21	0	0.02	0.18	0.31	0.2	0.26	0.16	0.18	0.12	0.11	0.22	0	0.02	0.34	0.08	0.48	0.81	0.17	0.02	0.53	0.02	0.02	0.35	0.02	0.06	0.51	0.32	0.04	1.76	0.89	0.06	0	0.23	0.29	0.2	0.67	0.21	0.06
GS1-24F4.2	0	0	0	0.04	0	0	0.02	0.11	0	0	0	0.07	0.03	0	0	0	0	0.63	0	0.03	0	0	0	0.29	0.12	0	0.08	0	0.05	0	0.04	0	0.19	0.16	0	0	0	0	0.11	0.11	0.04	0
TTLL1	0.1	0.13	0.54	1.13	0.1	0.35	1.72	1.93	1.24	0.32	1.43	0.75	1.76	1.08	0.52	0.15	1.71	0.96	0.4	0.82	2.5	2.11	0.26	1.4	0.57	0.42	1.08	0.63	3.41	1.96	0.79	1.62	0.36	2	1.06	0.61	0.46	0.71	1.45	3.51	0.42	0.64
QRFP	0	0.02	0	0.1	0	0.09	0.12	0.11	0.1	0.06	0.07	0	0	0	0.11	0.06	0	0.65	0	0.11	0.23	0.41	0	0.27	0.03	0.11	0.05	0.04	0.13	0.19	0.04	0.05	0.34	0.17	0.17	0.01	0.28	0	0.12	0.11	0.18	0.02
AC114273.1	0	0	0	0	0	0	0	0	0	0	0	0	0	0	0	0	0	0	0	0	0	0	0	0	0	0	0	0	0	0	0	0	0	0	0	0	0	0	0	0.07	0	0
CTD-2192J16.24	0	0	0	0	0	0	0	0	0	0	0	0	0	0	0	0	0.38	0	0	0	0	0	0	0	0	0	0	0	0	0	0	0	0	0	0	0	0	0	0	0	0	0
CHD1	2.88	6.96	3.99	10.35	5.58	6.03	10.78	19.62	4.95	4.39	2.44	15.02	5.96	3.46	7.86	6.06	8.09	6.05	3.6	3.02	7.43	7.66	3.32	2.99	3.94	8.69	2.17	1.37	7.65	7.13	11.53	10	10.77	13.53	1.71	0.49	4.31	1.99	6.74	9.15	0.43	16.11
AC011330.13	0.1	0.41	1.52	0.54	0.09	1.2	1.34	2.16	2.09	0.77	1	4.03	1.61	0.86	0.36	0.18	1.8	2.59	0.31	3.04	2.9	1.35	0.4	0.58	2.12	1.26	1.64	0.23	1.28	1.92	1.44	1.67	0.83	0.7	1.54	0.04	0.71	0.12	2.35	2.18	1.33	0.93
NPM1P45	0	0	0	0	0	0	0	0	0	0	0	0	0	0	0	0	0	0	0	0	0	0	0	0	0	0	0	0	0	0	0	0	0	0	0	0	0	0	0	0	0	0
AP001631.10	0	0	0	0	0	0	0	0	0	0	0	0	0	0	0	0	0	0	0	0	0	0	0.03	0	0	0	0	0	0	0	0	0	0	0	0	0	0	0	0	0	0	1.31
RP11-90H3.1	0	0.02	0	0.02	0	0	0.03	0.03	0.07	0.05	0	0.02	0	0.02	0	0.01	0.01	0.01	0.05	0	0	0.02	0.02	0	0	0.02	0.01	0	0.03	0.03	0.01	0.01	0.01	0.02	0	0	0.02	0.01	0.03	0.05	0.03	0
MAPK4	0.41	0.48	0.21	0.09	0.12	0.2	0.17	0.38	0.21	0.05	0.06	0	0.19	0.07	6.75	2.24	0.29	0.09	0.14	0.09	0.38	0.26	0.03	0.53	0.13	0	0.17	0	0.27	0.21	0.05	0.01	0.83	2.46	1.21	0.8	0.65	0.01	0.44	0.32	0.97	0.03
RP5-1147A1.1	0	0	0	0	0	0	0.19	0	0	0	0	0	0	0	0	0	0	0	0	0	0.34	0.29	0	0	0	0	0	0	0	0	0	0.61	0.29	0	0	0	0.36	0	0.3	0	0.24	0
WDR90	2.81	2.84	3.65	1.62	1.47	2.05	1.37	1.2	2.21	1.57	1.7	0.76	1.7	1.72	3.67	1.11	0.9	1.95	1.72	2.88	6.44	4.67	0.74	2.54	2.33	0.62	2.25	1.49	5.27	3.49	3.48	2.14	4.03	3.46	2.93	2.71	0.5	0.57	4.36	4.2	2.21	6.53
RNU6-993P	0	0	0	0	0	0	0	0	0	0	0	0	0	0	0	0	0	0	0	0	0	0	0	0	0	0	0	0	0	0	0	0	0	0	0	0	0	0	0	0	0	0
RP11-759A9.2	0	0	0	0	0	0	0	0	0	0	0	0	0	0	0	0	0.05	0	0	0	0	0	0	0	0	0	0	0	0	0	0	0	0	0	0	0	0	0	0	0	0	0
CTD-2659N19.4	0	0	0	0	0	0	0	0	0	0	0	0	0	0	0	0	0	0	0	0	0	0	0	0	0	0	0	0	0	0	0	0	0	0	0	0	0	0	0	0	0	0
NYAP2	0	0.01	0	0	0	0	0.03	0	0	0.02	0	0.01	0	0	0.02	0	0.02	0	0	0	0	0	0	0	0.04	0	0	0.07	0.06	0.02	0	0	0.07	0.46	0	0	0	0	0.11	0.1	0.05	0.05
AP001412.1	0	0	0	0.15	0	0.15	0.06	0.23	0	0	0.06	0	0.12	0.05	0	0	0	0.13	0.03	0.1	0.58	0.14	0	0.45	0.49	0.05	0.2	0.04	0	0.03	0.22	0.04	0	0	0.07	0	0	0	0.1	0.27	0.08	0.37
CTC-529L17.2	0	0	0	0	0	0	0	0.13	0	0	0	0.45	0	0	0	0	0	0	0	0	0	0	0	0	0	0	0	0	0	0	0	0	0	0	0	0	0	0	0	0	0	0
RP11-347I19.7	0	0.24	0.79	0.69	0.1	0.14	0.36	0.4	0.65	0.63	0.3	0.84	0.7	0.17	0.93	0.09	0.44	0.44	0.54	0.6	1.5	1.34	0.11	0.19	1.38	0.83	0.33	0.23	0.67	0.97	0.57	0.22	0.63	1	0.68	0.18	0.52	0.24	1.4	1.16	0.73	1.83
RP1-144C9.2	0	0	0	0	0	0	0	0	0	0	0	0	0	0	0	0	0	0	0	0	0	0	0	0	0	0	0	0	0	0	0	0	0	0	0	0	0	0	0	0	0	0
RP11-343H5.4	0.09	5.24	0.74	0	0	0.61	9.76	7.57	0.37	0.08	1.89	22.84	1.02	0.22	4.47	0	1.4	5.26	3.08	2.26	10.59	8.13	3.12	0.26	1.39	1.76	5.01	3.14	1.35	1.96	4.83	1.39	2.95	16.78	4.85	0.86	5.93	0.53	2.21	2.52	7.43	20.84
RP11-317B3.2	0	0	0	0	0	0	0	0	0	0.22	0.04	0	0	0	0.09	0	0	0	0	0	0	0	0	0.11	0	0	0.07	0	0	0	0	0	0	0	0	0	0	0	0.07	0.05	0	0.17
PRKAG3	0	0	0	0	0	0	0	0	0	0	0	0	0	0	0	0	0	0	0	0	0	0	0	0	0	0	0	0	0	0	0	0	0.01	0	0.02	0	0	0	0.02	0	0	0.05
RP5-1186P10.2	0	0	0	0	0	0	0	0	0	0	0	0	0	0	0	0	0	0	0	0	0	0	0	0	0.21	0	0	0	0	0	0.19	0	0	0	0	0	0	0	0	0	0	0
RP11-471M2.1	0	0	0	0	0	0	0	0	0.01	0	0	0	0	0	0	0	0	0	0	0	0	0	0	0	0	0	0	0	0	0	0	0	0	0	0	0	0	0	0	0	0	0
SDAD1	1.67	2.75	6.58	3.39	1.91	2.25	16.79	16.55	6.2	6.25	7.08	6.25	4.18	5.94	5.41	2.99	4.7	4.77	4.83	5.66	12.73	7.41	2.93	4.36	4.08	1.74	3.13	1.42	8.08	6.88	3.47	4.13	5.09	7.37	5.82	4.51	3.08	3.14	8.36	10.42	2.07	11.67
RP5-837O21.5	0	0	0	0	0	0	0	0.05	0	0	0	0	0	0	0	0	0	0.05	0	0	0.12	0	0	0	0	0	0	0	0	0	0	0	0.38	0.11	0	0	0	0	0	0	0	0
RF01182	0	0	0	0	0	0	0	0	0	0	0	0	0	0	0	0	0	0	0	0	0	0	0	0	0	0	0	0	0	0	0	0	0	0	0	0	0	0	0	0	0	0
RP11-925D8.5	0.54	0.01	0.43	0.15	0	0.05	0.02	0.05	0.04	0.01	0	0.06	0	0	0.39	0	0	0.07	0.01	0.02	0	0	0	0	0	0.24	0	0.09	0.01	0.03	0.02	0	0.03	0.12	0.01	0.02	0	0	0.02	0	0.02	1.26
AC090958.4	0	0	0	0	0	0	0.04	0	0	0	0	0	0	0	0	0	0	0	0	0	0	0	0	0	0	0	0	0	0	0	0	0	0	0	0	0	0	0	0	0	0	0
LINC01242	0	0	0	0	0	0	0.01	0.06	0	0	0	0	0	0	0	0	0.01	0	0	0	0	0	0	0	0	0	0	0	0	0	0	0	0	0	0	0	0	0	0	0	0	0
AF127577.13	0	1.48	1.18	2.36	0.52	2.04	1.68	6.1	1.05	0.57	1.09	4.51	4.64	2.32	4.99	0.4	1.94	4.86	4.65	4.25	3.33	6.09	0.12	0.49	2.28	2.08	0.87	0.69	1.02	0.7	2.02	2.07	2.62	3.15	2.41	0.79	6.02	0.07	2.66	3.91	1.12	5.18
RP11-44M6.3	0	0.09	0	0	0	0	0.02	0	0.03	0.03	0.08	0	0	0	0	0	0.08	0.14	0	0.13	0	0	0	0	0.08	0	0	0	0.21	0.03	0	0	0	0	0	0	0	0.27	0.03	0.02	0.1	0.04
SBNO2	5.17	4.06	1.14	1.65	1.44	0.36	2.97	1.38	1.46	1.68	2.59	3.02	0.42	0.36	7.76	1.21	2.06	3.53	3.69	3.38	6.58	4.92	0.59	6.48	3.01	2.04	0.48	0.72	4.5	2.06	2.96	1.05	2.59	6.17	2.78	0.89	1.03	1.81	3.72	2.44	2.76	5.9
FCGRT	1.63	3.63	2.04	1.86	0.98	2.79	6.68	9.36	13.18	3.21	5.18	32.13	4.25	3.43	5.35	0.23	1.81	4.02	15.66	1.52	10.93	4.42	1.88	10.63	2.59	1.76	2.94	2.69	10.06	5.72	3.4	1.21	10.58	13.4	3.39	1.94	3.69	2.9	4.13	8.03	3.71	21.79
RP11-302L19.1	0	0	0	0	0	0	0	0.09	0	0	0	0	0	0	0	0	0	0.18	0	0	0	0	0	0	0	0	0	0	0	0.06	0	0	0	0	0	0	0	0	0	0	0	0
HAUS5	0.29	0.19	0.78	0.39	0.28	0.29	0.83	0.8	0.86	0.61	0.69	1.71	0.67	0.14	0.78	0.23	1.06	0.61	0.35	0.61	1.67	0.96	0.18	3.4	1.02	0.42	0.49	0.37	0.47	0.63	0.83	0.49	0.77	1.69	1.8	0.64	0.6	0.75	1.82	1.28	0.94	6.18
CTD-2231E14.4	0	0	0	0	0	0	0.31	0.21	0	0	0	0	0	0	0	0	0	0	0	0	0	0	0	0	0	0	0	0	0	0	0	0	0	0	0	0	0	0	0	0	0	0
RNU1-32P	0	0	0	0	0	0	0	0	0	0	0	0	0	0	0	0	0	0	0	0	0	0	0	0	0	0	0	0	0	0	0	0	0	0	0	0	0	0	0	0	0	0
KDM4E	0	0	0	0	0	0	0	0.06	0	0.01	0	0	0	0	0	0	0	0	0.12	0	0	0	0	0.01	0	0	0.01	0	0	0.01	0	0	0.02	0	0.01	0	0	0	0.02	0.06	0	0
ZFHX2	0.51	0.29	1.34	0.53	0.27	0.35	1.75	1.12	0.41	0.35	0.37	0.24	0.2	0.33	1	0	0.38	0.45	0.29	0.27	0.25	0.39	0.13	2.02	0.32	0.56	0.4	0.42	0.77	0.77	0.11	0.16	0.42	0.22	0.26	0.12	0.07	0.26	0.31	0.27	0.39	0.14
RP11-473M14.2	0	0	0	0	0	0	0	0	0	0	0	0	0	0	0	0	0	0	0	0	0.13	0.12	0.05	0.06	0.57	0	0.03	0	0.05	0.03	0	0	0	0	0	0	0	0	0.12	0.19	0.05	0.46
MIR3916	32.42	0	0	0	0	0	0	0	0	0	0	0	0	0	0	0	0	0	0	0	0	0	0	0	0	0	0	0	0	0	0	0	0	0	0	0	0	0	0	0	0	0
FTH1P7	0.33	0.26	0	0.25	0	1.03	2.33	2.9	1.51	0.64	0.52	1.32	0.86	0.45	0.47	0	0.47	0.3	0.54	0.26	0.03	0.14	0.28	0.05	0.21	0	0.27	0	0.39	0.13	0.15	0.06	0.14	0.33	0.19	0.37	0.09	0.2	0.88	0.98	0.31	0.84
RP3-431A14.4	0	0	0	0	0	0	0	0	0	0	0	0	0	0	0	0	0	0	0	0	0	0	0	0	0	0	0	0	0	0	0	0	0	0	0	0	0	0	0	0	0.03	0
CBY3	0	0	0.15	0	0.13	0	0	0.04	0.04	0.03	0.03	0	0.05	0	0.05	0	0.04	0	0.03	0	0	0.05	0	0.04	0	0	0.03	0	0.04	0	0.13	0	0.18	0.08	0.11	0	0	0	0	0.13	0.03	0
RP11-497D6.4	0.38	1.1	0	0.09	0.04	0.07	0.21	0.21	0.16	0.05	0.02	0.24	0.38	0.87	0.4	0	0.11	0.04	0	0.17	0.13	0.15	0	0.04	0.38	0	0.22	0.18	1.36	0.45	0.08	0.86	0.11	0.73	0.51	0.07	0.35	0	0.1	0.07	0.47	0.2
ZNF622	0.84	1.88	0.11	1.31	0.14	1.72	4.29	3.02	2.99	1.3	1.43	2.59	4.23	4.08	7.97	3.24	4.19	2.56	2.18	2.14	3.89	3.36	1.07	1.57	1.08	0.17	1.06	0.95	4.2	2.41	1.69	2.17	3.35	2.8	1.47	0.77	1.89	0.87	3.42	4.6	1.7	9.11
TRAV16	0	0	0	0	0	0	0	0.29	0	0	0	0	0	0	0	0	0	0	0	0	0	0	0.13	0	0	0	0	0	0	0	0	0	0	0	0	0	0	0	0.17	0	0	0
MYSM1	3.06	8.73	3.43	6.26	5.12	5.35	11.61	19.31	14.05	11.36	4.1	28.86	18.7	11.44	12.12	2.99	2.61	6.39	5.72	9.67	20.37	22.27	0.87	4.35	10.86	8.15	6.64	4.54	17.52	18.07	8.4	7.27	10.86	24.74	7.97	3.31	10.11	1.29	25.35	42.95	6.75	19.92
RP13-204A15.4	0.92	0.19	0.51	0	0.33	0.13	0.35	0.43	0.29	0.33	0.05	0.64	0.51	0.22	1.21	0.02	0.04	0.26	0.14	0.2	0.14	0.14	0	0.18	0.01	0.21	0.14	0.07	0.21	0.41	0.13	0.3	0.37	0.63	0.07	0.02	0.19	0	0.26	0.35	0.43	0.11
AC025731.7	0	0	0	0	0	0	0	0	0	0	0	0	0	0	0	0	0	0	0	0	0	0	0	0	0	0	0	0	0	0	0	0	0	0	0	0	0	0	0	0.02	0	0
RP11-358L22.1	0	0	0	0	0	0	0	0	0	0.02	0	0	0	0	0	0	0	0	0	0	0	0	0	0	0	0	0	0	0	0	0	0	0	0	0	0	0	0	0	0	0	0
RP11-100J16.4	0	0	0	0	0	0	0	0	0	0	0	0	0	0	0	0	0	0	0	0	0	0	0	0	0	0	0	0	0	0	0	0	0	0	0	0	0	0	0	0	0	0
AC025750.7	0	0	0	0	0	0	0	0	0	0	0	0	0	0	0	0	0	0	0	0	0	0	0	0	0	0	0	0	0	0	0	0	0	0	0	0	0	0	0	0	0	0
RP11-162N7.1	0	0	0	0	0	0	0	0	0	0	0	0	0	0	0	0	0	0	0	0	0	0	0	0	0	0	0	0	0	0	0	0	0	0	0	0	0	0	0	0	0	0
ANXA3	0.01	0.03	2.41	3.38	1.1	6.38	1	6.84	0.98	0.83	3.23	0.15	8.6	4.44	5.41	1.53	0.36	4.68	2.84	0.54	11.45	13.25	0	0.79	0.9	5.01	3.59	0.86	4.59	13.21	0.12	1.56	1.16	2.95	0.09	0.12	11.25	1.41	1.6	8.45	0.31	0.1
RP11-550H2.1	0	0	0	0	0	0	0	0	0	0	0	0	0	0	0	0	0	0	0	0	0	0	0	0	0	0	0	0	0	0	0	0	0	0	0	0	0	0	0	0	0	0.07
RP11-226P1.1	0	0	0	0	0	0	0	0	0	0	0	0	0	0	0	0	0	0	0	0	0	0	0	0	0	0	0	0	0	0	0	0	0	0	0	0	0	0	0	0	0	0
CTD-2010I16.1	0.05	0.42	1.05	1.04	2.95	0.6	0.6	0.57	0.37	0.2	0.33	6.7	1.14	0.77	0.58	0	0.28	0.18	0.09	0.46	1.44	1.89	0.05	0.32	0.82	0.1	0.36	0.08	0.3	0.59	0.61	0.14	2.29	1.16	2.01	0.22	0.25	0.29	1.01	2	1.36	2.76
SPDYE3	0.19	0.85	1.89	1.23	1.63	0.82	2.54	3.24	1.78	1.56	0.91	2.51	1.14	1.19	1.33	0.29	0.97	3.02	0.85	1.6	4.38	2.71	0.53	1.36	1.54	1.01	0.98	0.64	2.45	2.57	2.23	1.66	4.02	1.27	2.05	0.84	1.38	0.09	1.54	2.35	1.89	3.42
RP11-494H4.3	0	0	0	0	0	0	0.13	0	0	0	0	0	0	0	0	0	0.19	0	0.24	0	0	0.19	0.75	0	0	0	0	0.17	0	0	0	0	0	0	0	0	0.13	0	0	0	0.16	0
AC003958.5	0	0	0	0	0	0	0	0	0	0	0	0	0	0	0	0	0	0	0	0	0	0	0	0	0	0	0	0	0	0	0	0	0	0	0	0	0	0	0	0	0	0
HS3ST3A1	0.09	0.7	0.02	0.14	0	0	0.23	1	0.15	0.12	0	3.56	0	0.32	0.4	0	0	0.18	0	0.06	0.37	0.1	0	0.24	0.27	0.52	0.03	0	0.2	0.05	0.13	0.29	0.32	0.54	0.09	0.2	0.32	0	0.02	1.14	0.11	1.2
RP11-83B20.1	0.24	1.28	0	0.03	0	0.25	0.33	1.03	0.4	0.3	0.22	0.37	0.69	0.53	1.59	0.02	0.17	0.55	1.41	0.19	0.61	0.47	0.34	0.29	0.14	0.8	0.22	0.08	0.3	0.62	0.46	0.41	0.6	0.49	0.36	0.05	0	0	1.81	1.02	0.51	0.3
AC009005.2	0	0.16	1.17	0.64	0	0.15	1.88	0.57	0.13	1.62	0.11	0.19	0	0	0	0	0.17	0.16	0.54	0	4.69	3.04	0.67	11.78	0.24	2.28	0.16	0.07	0.84	0.46	0	0	2.41	0.82	0.69	0.13	0.04	0.12	0.67	0.66	3.44	1.68
CMSS1	0.87	1.07	1.12	1.65	0.93	2.48	3.67	6.37	8.54	5.87	3.99	4.63	7.09	3.78	4.55	4.85	2.87	2.76	5.49	5.58	6.61	5.75	2.48	11.29	1.06	1.19	3.57	3.79	7.36	6.32	3.41	1.92	7.38	5.26	0.58	1.61	3.91	1.89	5.32	6.23	5.64	7.26
RP11-398K22.6	0	0	0	0	0	0	0	0	0	0.02	0	0	0	0	0	0	0	0	0	0	0	0.05	0	0	0	0	0	0	0	0	0	0	0	0	0	0	0.02	0	0	0	0	0
RP13-216E22.5	0	0	0	0	0	0	0	0	0	0.12	0	0	0	0	0	0	0	0	0	0	0	0.29	0	0	0.13	0	0	0	0.13	0.25	0.11	0	0	0.44	0	0	0	0	0.3	0.23	0.12	0
RP11-467H10.2	0.05	0.38	0	0.1	0	0	0.05	0.18	0.3	0	0	1.44	0.58	0.13	0.62	0	0.06	0.19	0.27	0.38	0.07	0.06	0	0.04	0.31	0.24	0.09	0.05	0	0.16	0	0	0.71	0.56	0	0	0	0.04	0.07	0.53	0	5.27
AC002115.9	0	0	0	0	0	0	0	0	0	0	0	0	0	0	0	0	0	0	0	0	0	0	0	0	0	0	0	0	0	0	0	0	0	0	0	0	0	0	0	0	0	0
TDGF1P7	0	0	0	0	0	0	0	0.13	0.06	0.05	0	0	0.08	0	0.09	0	0	0	0	0.34	0.52	0.26	0	0	0	0	0	0	0	0	0.15	0.06	0	1.1	0	0	0	0	0	0.11	0	0
SZRD1	0.57	4.05	11.92	8.76	6.38	2.08	32.53	19.49	23.5	19.87	18.69	11.61	11.53	16.74	12.34	1.58	8.44	10.9	25.61	9.69	42.63	28.16	1.52	30.49	6.88	4.06	6.45	5.44	25.02	16.04	14.93	7.87	12.76	36.52	13.24	7.24	7.68	9.95	44.28	43.02	7.31	43.93
RNA5SP202	0	0	0	0	0	0	0	0	0	0	0	0	0	0	0	0	0	0	0	0	0	0	0	0	0	0	0	0	0	0	0	0	0	0	0	0	0	0	0	0	0	0
PHACTR3	0.02	0.01	0.33	0	0	0	0.05	0.1	0.09	0.14	0.28	0.09	0.05	0.04	1.18	0.12	0.14	0.09	0.06	0.28	0.86	0.43	0.07	0.23	0.41	0.31	0.03	0	0.08	0.16	0.05	0.06	0.45	0.26	0.01	0.05	0.03	0	0.16	0.55	0.01	0.06
AC012075.2	0	0	0	0	0	0	0	0	0	0	0	0	0	0	0	0	0	0	0	0	0	0	0	0	0	0	0	0	0	0	0	0	0	0	0	0	0	0	0	0	0	0
RP11-265N6.3	0	0	0.84	0.28	0.71	0.06	0.36	0.07	0.21	0.32	0	0	0.1	0	0	0.31	0	1.06	0.05	0.08	0	0.15	0.07	0.93	0	0	0	0	1.05	0.5	0.18	0.07	0	1.13	0	0.06	0.59	0	0.16	0.06	0.06	1.69
MIR10A	0	0	0	0	0	0	0	0	0	0	0	0	0	0	0	0	0	0	0	0	0	0	0	0	0	0	0	0	0	0	0	0	0	0	0	0	0	0	0	0	0	0
GPSM2	2.16	1.14	1.55	1.09	0.85	0.94	4.16	5.11	5.85	4.52	2.78	2.79	3.12	2.41	3.11	0.89	1.87	2.42	1.27	1.87	9.53	4.21	0.99	3.34	2.35	5.21	2.02	1.1	4.15	3.14	4.99	2.18	4.97	6.01	1.39	0.62	2.43	0.51	5.33	2.67	2.34	6.25
RP11-665C16.6	0	0	0	0	0	0	0.14	0	0.09	0	0	0	0	0	0	0	0	0	0	0	0	0	0	0	0	0	0.05	0	0	0	0	0	0	0	0	0	0	0	0	0.08	0	0
RP11-64K12.9	0	0	0	0	0	0	0	0	0	0	0	0	0	0	0	0	0	0.11	0	0	0	0	0	0	0	0	0	0	0	0	0	0.11	0.06	0	0	0	0	0	0	0	0	0
RNU6-586P	0	0	0	0	0	0	0	0	0	0	0	0	0	0	0	0	0	0	0	0	0	0	0	0	0	0	0	0	0	0	0	0	0	0	0	0	0	0	0	0	0	0
RBM46	0	0	0	0	0	0	0	0	0	0	0	0	0	0	0	0	0.08	0.03	0	0	0	0	0	0	0	0	0	0	0	0	0	0	0	0	0.02	0	0	0	0	0.01	0	0
NPIPB3	6.14	25.04	21.08	12.61	4.88	3.61	10.15	25.51	18.86	14.31	6.41	53.46	40.59	11.18	28.1	3.42	8.75	30.69	14.31	20.91	38.75	37.45	3.25	8.29	30.39	34.81	8.86	12.25	17.47	30.72	16.08	15.05	37.14	60.35	22.76	3.65	12.18	3.01	34.67	41.84	35.12	70.43
RNU6-998P	0	0	0	0	0	0	0	0	0	0	0	0	0	0	0	0	0	0	0	0	0	0	0	0	0	0	0	0	0	0	0	0	0	0	0	0	0	0	0	0	0	0
POLG	0.59	2.26	1.36	1.47	0.26	1.47	3.04	3.31	3.43	2.84	1.69	5.14	2.59	1.87	3.07	0.48	1.2	2.8	4.12	2.31	4.36	3.41	0.74	1.97	4.87	1.3	1.36	0.75	5.73	4.28	1.57	1.9	4.36	5.95	1.58	0.38	0.74	1.6	3.54	3.89	1.89	10.96
RP11-561C5.5	0	0	0	0	0	0	0.01	0.89	0.17	0	0	2.55	0	0.4	2.14	0	0	0.42	0.01	0	0.01	0	0	0	0	0	0	0	0	0.05	0	0.21	0	0	0.2	0	0.9	0	0.01	0	0	8.75
IGF1R	0.59	11.8	2.03	0.47	9.13	5.78	1.36	1.84	49.09	24.12	14.26	3.48	8.57	11.77	26.97	4.92	10.45	1.55	15.79	28.52	51.77	35.65	0.24	0.16	7.57	4.46	1.72	0.44	33.5	18.15	15.71	13.62	43.57	17.62	24.46	3.39	5.84	2.31	63.92	53.85	11.09	8.51
SAYSD1	2.06	1.82	11.99	9.06	6.99	5.94	10.18	15.99	8.89	5.11	1.17	3.33	11.01	4.55	5.52	2.75	4.54	3.9	3.31	3.18	14.43	11.6	2.91	3.83	1.48	1.1	3.41	1.79	5.12	5.07	3.2	4.21	5.6	8.68	4.17	1.51	3.39	1.14	2.38	4.52	3.34	4.85
RP11-159D12.8	1.03	0.36	0.93	0.5	0.95	1.95	1.56	4.12	3.09	1.57	1.42	1.52	1.38	0.69	0.57	0.55	0.6	1.18	0.94	1.83	3.48	3.08	1.34	2.1	0.73	0.18	1.2	0.76	0.92	1.06	1.29	0.78	1.13	1.07	0.89	0.24	2.61	0.79	1.04	1.25	1.12	0.56
RP4-660B20.1	0	0	0	0	0	0	0	0	0	0	0	0	0	0	0	0	0	0	0	0	0	0	0	0	0	0	0	0	0	0	0	0	0	0	0	0	0	0	0	0	0	0
F2RL2	0.03	0.09	0.25	0.13	0.18	0.33	0.39	0.76	0.06	0.06	0.09	0.16	0.37	0.37	0.23	0.12	0.93	0.35	0.16	0.01	0.16	0.22	0.14	0.25	0.04	0.45	0.15	0.04	0.18	0.29	0.21	0.06	0.64	0.23	0.15	0.04	0.25	0	0.25	0.39	0.1	0.43
RNU5A-8P	0	0	0	0	0	0	0	0	0	0	0	0	0	0	0	0	0	0	0	0	0	0	0	0	0	0	0	0	0	0	0	0	0	0	0	0	0	5.79	0	0	0	0
MIR3945	0	0	0	0	0	0	0	0	0	0	0	0	0	0	0	0	0	0	0	0	0	0	0	0	0	0	0	0	0	0	0	0	0	0	0	0	0	0	0	0	0	0
RP11-66D17.3	0	0	0.28	0	0	0	0	0.04	0.01	0.01	0.02	0	0	0	0	0	0	0.01	0	0	0	0	0.01	0	0	0	0	0.02	0	0.02	0	0	0	0	0.02	0	0	0	0	0.01	0	0.02
RP11-280F2.1	0	0	0	0	0	0	0.04	0.06	0.23	0	0	0	0.08	0	0	0	0	0	0	0	0	0	0	0	0	0	0	0	0	0	0.05	0.11	0.16	0	0	0	0	0	0	0.05	0	0
AC002044.4	0	0	0	0	0	0	0	0	0	0	0	0	0	0	0	0	0	0	0	2.24	0	0	0	0.51	0	5.65	0	0	0	3.11	0	0	0	0	0	0	0	0.99	0	1.41	1.72	0
RP6-166C19.15	0	0	0	0	0	0	0	0	0	0	0	0	0	0	0	0	0	0	0	0	0	0	0	0	0	0	0	0	0	0	0	0	0	0	0	0	0	0	0	0	0	0
SLA	0.14	0.62	0.88	1.4	0	0.14	0.9	2.28	1.02	0.2	0.56	21.54	0.57	0.64	2.7	0.26	1.13	4.67	2.01	0.35	0.17	0.64	1.17	0.52	1.1	4.94	0.37	0.42	1.39	0.83	0.38	0.33	1.45	4.14	0.38	0.36	0.3	0.12	0.65	1.66	0.09	141.04
RP11-437G21.3	0	0	0	0	0	0	0	0	0	0	0	0	0	0	0	0	0	0	0	0	0	0	0	0	0	0	0	0	0	0	0	0	0	0	0	0	0	0	0	0	0	0
PIH1D1	6	3.05	1.49	3.61	0.91	3.43	6.8	3.25	7.92	3.94	4.07	12.34	5.45	7.25	6.3	2.3	4.11	2.44	5.8	5.3	18.13	10.21	4.56	10.68	4.99	0.65	3.9	2.23	6.64	5.21	3.03	2.53	6.33	6.39	5.97	3.11	2.77	3.18	4.61	3.65	3.59	10.93
RP11-313I2.2	0	0	0	0	0	0	0	0	0	0	0	0	0.08	0	0	0	0	0	0	0	0	0	0	0	0	0	0	0	0	0	0	0	0	0	0.2	0	0	0	0	0	0.05	0
RP11-30K9.7	0	0	0	0	0	0	0	0	0	0	0	0	0	0	0	0	0	0	0	0	0	0	0	0	0	0	0	0	0	0	0	0	0	0	0	0	0	0	0	0	0	0
RP11-329B9.4	0	0.05	0	0	0	0.08	0.1	0.14	0.13	0.12	0	0	0.12	0	1.07	0	0.04	0.09	0.03	0.1	0.75	0.38	0.96	0.33	0.08	0	0	0.04	0	0.5	0	0.31	0	0	0.04	0.07	0.03	0	0	0.23	0.31	0
RP11-433J20.2	0	0	0	0	0	0	0	0	0	0	0	0	0	0	0	0	0	0	0	0	0	0	0	0	0	0	0	0	0	0	0	0	0	0	0	0	0	0	0	0	0	0
RPL38	134.95	139.18	14.54	47.2	38.01	197.99	191.12	168.47	376.49	300.64	287.96	455.25	356.46	249.76	171.11	264.32	455.02	91.62	268.17	126.52	559.87	370.5	144.97	244.32	146.43	45.92	170.51	67.78	427.73	240.97	463.85	269.76	245.99	210.61	149.23	128.53	86.31	152.33	357.47	348.04	369.9	308.02
QTRT2	1.45	2.52	1.96	2.14	1.85	2.69	7.37	9.72	6.65	6.1	3.73	4.44	6	2.16	11.47	1.53	4.31	3.09	5.13	5.05	11.52	7.68	3.31	6.33	5.35	6.37	4.92	4.34	8.2	8.12	3.59	4.91	4.38	11.13	4.61	2.25	3.39	1.99	8.95	9.3	4.13	17.26
RP11-292E2.4	0	0	0	0	0	0	0	0	0	0	0	0	0	0	0	0	0	0.07	0	0	0	0	0	0	0	0	0	0	0	0	0	0	0	0	0	0	0	0	0	0	0	0
RF02277	0	0	0	0	0	0	0	0	0	0	0	0	0	0	0	0	0	0	0	0	0	0	0	0	0	0	0	0	0	0	0	0	0	0	0	0	0	0	0	0	0	0
RP11-324L3.1	0	0	0	0	0	0	0	0	0	0	0	0	0	0	0	0	0	0	0	0	0	0	0	0.01	0	0	0	0	0	0	0	0	0	0	0	0	0	0	0	0.04	0	0
AC008264.4	1	0.72	0	0	0	0	0	0.12	0.25	0	0	0.66	0	0	0.68	0	0	0	0	0	0	0	0.11	0.65	0	0	0.07	0.11	0	0.3	0	0	1.1	0	0.3	0	0	0	0	0.1	0	0
NPPA-AS1	0	0.13	0	0	0.04	0.05	0.02	0.06	0.12	0.19	0.29	0.29	0.17	0.1	0.09	0	0.03	0.36	0.07	0.49	0.74	0.36	0.03	0.65	0	0	0.28	0.18	0.68	0.77	0.33	0.17	0.34	0.14	0.32	0.09	0	0	0.97	0.48	0.05	1.72
PTPN12	4.77	5.6	12.71	12.89	10.67	18.26	29.07	44.04	11.88	7.01	12.39	30.48	23.61	14.25	18.77	4.54	12.9	16.55	13.52	5.88	17.87	24.15	8.89	12.16	10.07	10.42	6.44	5.1	17.57	21.22	11.29	11.46	27.98	52.45	8.3	3.51	10.77	3.35	13.18	15.11	7.5	20.77
TMPRSS9	0	0.06	0	0.04	0	0	0.15	0.02	0.06	0	0.02	0	0	0	0.04	0	0	0.01	0	0.06	0.12	0.24	0.03	0.06	0	0.02	0.01	0	0.03	0.28	0.41	0.17	0.2	0	0.11	0.01	0.02	0	0.02	0.01	0.15	0.02
ADIPOR2	0.56	1.19	1.14	1.06	0.89	1.82	3.2	3.97	4.51	3.42	3.21	1.85	3.16	2.55	2.42	0.73	2.34	3.46	2.08	2.46	4.18	3.57	0.69	1.38	1.41	1.35	1.48	1.04	6.02	4.38	1.95	2.18	3.67	5.52	2.44	1.08	1.81	1.31	4.01	6.57	2.61	7.13
AC002383.2	0	0	0	0	0	0	0	0	0	0	0	0	0	0	0	0	0	0	0	0	0	0	0	0	0	0	0.03	0	0	0	0	0	0	0	0	0	0	0	0	0	0	0
TBC1D3B	0.06	0.06	0	0	0	0	0.17	0.06	0.18	0.11	0	0	0	0	0	0	0.06	0.06	0.04	0.07	0	0	0	0.11	0.05	0	0	0	0.11	0.11	0.15	0.06	0	0	0.46	0	0	0	0.63	0.51	0	0.17
NUB1	6.09	5.25	2.38	5.16	1.76	7.32	14.91	21.91	13.8	11.57	12.3	17.85	12.02	11.64	25.9	10.09	20.01	30.1	8.71	17.43	23.96	23.57	14.17	9.23	6.78	4.45	4.51	6.34	14.8	14.95	9.11	11.65	16.84	39.42	12.53	5.86	12.53	5.26	6.23	10.28	7.25	29.09
SNORD114-2	0	0	0	0	0	0	0	0	0	0	0	0	0	0	0	0	0	0	0	0	0	0	0	0	0	0	0	0	0	0	0	0	0	0	0	0	0	0	0	0	0	0
RP5-1164C1.2	0	0	0	0	0	0	0	0	0	0	0	3.57	0	0	0	0	0	0	0	0	0	0	0	0	0	0	0	0	0	0	0	0	0	0	0	0	0	0	0	0	0	0
FGF10	0	0	0	0	0	0	0.01	0	0	0	0	0.39	0	0	0	0	0.16	0.01	0.13	0	0	0	0	0	0	0	0	0	0	0.01	0.02	0	0	0.11	0	0	0	0	0	0	0	0
RHEB	6.51	7.71	13.32	8.6	3.05	13.34	20.96	25.92	32.43	17.99	17.35	15.34	20.87	21.91	16.1	11.64	31.21	23.37	16.48	15.02	44.42	31.61	3.18	10.17	9.9	4.41	11.42	5.43	24.08	21.39	10.5	15.12	17.48	26.29	10.99	6.89	13.17	8.2	8.28	12.38	5.44	13.94
MIR4538	0	0	0	0	0	0	0	0	0	0	0	0	0	0	0	0	0	0	0	0	0	0	0	0	0	0	0	0	0	0	0	0	0	0	0	0	0	0	0	0	0	0
RASD2	0.05	0.16	0.76	0.1	0.16	0.04	1.48	1.35	0.16	0.04	1.71	0.14	0.28	0.87	1.32	0.09	0.18	0.51	0.84	0.7	0.4	0.3	0.04	0.25	0.23	0.06	0.41	0.47	1.17	0.92	0.77	1.32	0.46	1.15	0.14	0.14	0.12	0	0.24	0.69	0.06	0.05
ZNF318	0.86	0.86	1.88	2.55	0.68	0.9	3.88	3.37	2.44	0.94	1.88	7.9	3.33	2.67	3.71	1.85	1.68	2.72	2.29	3.76	6.74	6.06	1.38	5.65	1.93	2.48	3.47	0.84	4.84	4.39	3.29	2.87	3.22	4.15	1.88	0.79	2.15	0.66	3.28	4.51	1.1	3.71
OR7A17	0.01	0	0	0	0	0	0	0	0	0	0	0.01	0	0	0	0	0	0	0	0.01	0	0	0	0	0	0	0	0	0	0	0	0	0	0	0	0	0	0	0	0	0	0
RPS4XP22	0	0	0	0	0	0	0.17	0	0.12	0	0	0	0.05	0	0	0.03	0	0	0.23	0.04	0	0.04	0	0.01	0	0	0.04	0	0	0	0.06	0	0.04	0.04	0	0	0	0.03	0.3	0.41	0	0
RP11-401M16.7	0.46	1.34	0.49	0.57	0.17	0.24	0.74	1.52	0.89	1.25	1.04	0.55	0.61	0.52	0.62	0.1	0.09	0.62	1.1	1.42	1.7	1.65	0.15	0.97	0.43	0.6	0.37	0.22	0.98	0.67	0.42	0.99	0.75	1.62	0.31	0.14	0.28	0.09	0.58	1.36	0.47	0.67
CTD-2102P23.1	0.07	0.03	0	0.05	0	0.03	0.23	0.29	0.07	0.1	0	0.31	0	0	0.09	0	0	0.16	0.18	0.49	0.2	0.21	0.07	2.04	0.09	0	0.04	0	0.09	0.04	0.05	0	0.1	0.21	0.11	0.03	0.31	0	0.04	0.23	0.17	0.35
AC011933.2	0.46	0	0	0	0	0	0.12	0.31	0	0	0.46	4.62	0.23	0	0	0	0	0	0	0.19	0.2	0.7	0.15	0.46	0.32	0.19	0.28	0	0	0.4	0	0.17	0.49	0.72	0.67	0.39	0	0	0.18	0.42	0.29	1.4
RPS10-NUDT3	0	2.03	0.52	0.21	0.23	1.89	1.03	3.11	6.22	3.9	0.34	2.31	1.63	1.75	1.95	2.03	2.21	2.25	4	0.39	7.45	6.47	1.31	5.73	0.77	0.87	1.17	0.61	3.61	3.02	0.32	0.48	1.85	2.59	2.31	1.21	1.87	0.12	1.83	2.07	2.47	4.71
PTPRS	1.66	5.34	9.42	6.72	1.39	0.68	22.52	8.63	10.44	9.04	10.86	2.31	3.29	1.81	8.86	1.48	1.2	4.37	6.11	3.23	6.9	3.88	0.71	7.68	10.5	2.08	1.86	2	18.08	11.06	8.65	5.56	5.84	6.41	6.91	2.15	5.72	3.78	3.94	7.08	8.81	1.54
MIR194-1	0	0	0	0	0	0	0	0	0	0	0	0	0	0	0	0	0	0	0	0	0	0	0	0	0	0	0	0	0	0	0	0	0	0	0	0	0	0	0	0	0	0
PRRT2	0.95	0.19	1.4	0.25	0.69	0.16	1.04	0.59	0.72	1.42	1.42	0	0.25	0.36	5.84	0.29	1.95	0.45	1.49	0.16	1.13	0.16	0.05	1.99	18.81	2.49	0.48	0.03	1.24	1.37	3.78	0.53	0.61	0.25	1.63	0.3	0.34	0.26	7.62	6	0.33	0.6
AC016722.4	0.01	0.07	0	0.21	0	0.12	0.2	0.32	0.28	0.1	0.06	0	0.44	0.22	0.4	0	0.16	0.11	0.26	0.19	0.46	0.58	0.07	0.63	0.16	0.83	0.14	0.03	0.13	0.3	0.19	0.26	0.15	0.22	0.18	0.03	0.4	0	0.17	0.51	0.11	0.77
RNU7-126P	0	0	0	0	0	0	0	0	0	0	0	0	0	0	0	0	0	0	0	0	0	0	0	0	0	0	0	0	0	0	0	0	0	0	0	0	0	0	0	0	0	0
AC105760.2	0	0.03	1.3	0.05	0.02	0.03	0.08	0.07	0.17	0.06	0.04	0.03	0.11	0.13	0.64	0.13	0.14	0.32	0.08	0.13	0.23	0.1	0	0.26	0.01	0.59	0.09	0.08	0.21	0.15	0.07	0.04	0.46	0.2	0.04	0.05	0.11	0.05	0.64	0.6	0.15	0.98
RP11-52L5.6	0	0	0	0	0	0	0	0	0	0	0	0	0	0	0	0	0	0	0	0	0	0	0	0	0	0	0	0	0	0	0	0	0	0	0	0	0.01	0	0	0	0	0
HBXIPL	0	0.23	0	0	0	0.54	0.17	0	0.53	0.22	0	0	0	0.32	0.33	0	0	0	0	0.83	0.6	0	0.19	0	0	0	0.14	0	0	0.15	0	0	0	0	0	0	0.81	0	0	0.41	0.22	0
CTB-54D4.1	0	1.4	0.25	2	0	2.19	1.23	2.43	1.92	1.46	0.22	2.58	0.77	0.81	3.18	0.27	0.33	2.12	0.61	2.39	4.11	6.49	0.24	0.47	0.73	0.05	0.45	0.65	0.47	1.42	1.45	0.6	6.5	2.51	3.93	1.43	1.79	0.84	2.09	2.62	1.25	3.87
TONSL	0.16	0.31	0.52	0.61	0.52	0.08	1.68	0.8	2.04	2.83	0.8	0.43	0.11	0.15	0.32	0.28	0.2	0.32	0.13	0.16	3.41	1.17	0.13	1.57	1.06	0.61	0.24	0.32	0.79	0.38	0.6	0.13	1.41	0.7	0.49	0.27	0.51	0.57	2.58	1.24	0.5	2.96
RP11-407H12.8	0	0	0	0	0	0	0	0	0	0	0	0.04	0	0	0.42	0.4	0	0	0.41	0.51	0	0	0	0	0	0	0	0	0	0	0	0	0	0	0	0	0	0	0.03	0	0	0
CTC-782O7.2	0	0	0	0	0	0	0	0	0	0	0	0	0	0	0	0	0	0	0	0	0	0	0	0	0	0	0	0	0	0	0	0	0	0	0	0	0	0	0	0	0	0.08
RP11-695J20.1	0	0	0	0	0	0	0	0.03	0	0	0	0	0	0	0	0	0	0	0	0	0	0	0	0	0	0	0	0	0	0	0	0.01	0	0	0	0	0	0	0	0	0	0
RF01971	0	0	0	0	0	0	0	0	0	0	0	0	0	0	0	0	0	0	0	0	0	0	0	0	0	0	0	1.33	0.89	1.57	0	0	4.79	0	2.14	0	0	0	0	0.87	0	0
ZNF664	4.79	5.03	4.65	6.23	3.04	10.12	23.95	24.13	18.72	22.16	7.94	11.9	17.75	11.75	16.38	6.04	14.81	12.42	7.47	11.57	32.7	25.88	10.89	5.97	10.01	9.89	10.22	5.11	19.23	17.07	15.05	15.89	11.52	13.89	16.6	11.89	13.29	12.61	35.04	39.15	9.83	5.31
RP11-72H11.1	0	0	0	0	0	0	0	0	0	0	0	0	0	0	0	0	0	0	0	0	0	0	0	0	0	0	0	0	0	0	0	0	0	0	0	0	0	0	0	0	0	0
SNORA70H	0	0	0	0	0	0	0	0	0	0	0	0	0	0	0	0	0	0	0	0	0	0	0	0	0	0	0	0	0	0	0	0	0	0	0	0	0	0	0	0	0	0
LINC00921	0.36	0.48	0.48	0.64	1.14	0.48	0.42	0.47	0.83	0.64	0.14	3.09	0.81	0.31	1.88	0.1	0.89	0.39	1.97	0.7	1.89	1.08	0.13	1.17	0.56	1.78	0.38	0.42	0.86	0.72	1.21	0.8	2.8	2.67	0.76	0.57	0.31	0.12	2.04	2.93	1.55	4.34
SF3A3P1	0.02	1.29	1.01	0.08	0.57	0.1	0.32	0.15	0.2	0.32	0.18	1.33	0.88	0.11	0.25	0	0.16	0.32	0.09	0.44	0.63	0.59	0	0	0.81	0.3	0.15	0.15	0.19	0.67	0.34	0.09	0.85	1.26	0.7	0.19	0.41	0	0.63	1.38	0.56	0.95
TYK2	2.22	3.16	0.79	7.82	0.71	2.13	7.44	6.04	2.69	2.95	4.53	16.89	3.34	1.61	6.84	1.28	1.41	3.23	7.53	3.75	8.82	6.14	0.43	6.46	3.32	2.79	3.88	2.61	8.29	8.08	4.57	1.98	2.09	8.37	5.65	2.32	3.64	3.83	7.94	5.63	3.17	19.74
GNAT2	0	0	0	0.03	0	0	0	0	0.09	0.04	0	0	0.02	0	0	0	0	0	0.07	0.07	0.09	0.09	0	0	0.04	0	0	0	0.06	0	0.07	0	0	0	0	0	0	0	0	0.05	0.02	0
RNU4-80P	0	0	0	0	0	0	0	0	0	0	0	0	0	6.36	0	0	0	0	0	0	0	0	0	0	0	0	0	0	0	0	0	0	0	10.41	0	0	0	0	0	0	0	0
RP11-249J13.1	0	0	0	0	0	0	0	0.35	0	0	0	0	0	0	0	0	0	0	0	0	0	0	0	0	0	0	0	0	0	0	0	0	0	0	0	0	0	0	0	0	0	0.26
SNORA11D	0	0	0	0	0	0	0	0	0	0	0	0	0	0	0	0	0	0	0	0	0	0	0	0	0	0	0	0	0	0	0	0	0	0	0	0	0	0	0	0	0	0
CYP26C1	0.02	0	0	0	0	0.01	0	0	0	0	0	0.02	0.02	0	0.02	0	0.02	0.02	0	0.01	0	0	0	0.09	0.01	0	0.01	0.02	0.02	0.01	0	0	0	0.03	0	0	0	0	0.04	0.01	0.02	0.02
RP11-203M5.2	0	0	0	0	0	0	0	0	0	0	0	0	0	0	0	0	0	0	0	0	0	0	0	0	0	0	0	0	0	0	0	0	0	0.09	0	0.06	0	0.12	0.09	0	0.07	0.11
CTD-2132H18.5	0	0	0	0	0	0	0	0	0	0	0	0	0	0	0	0	0	0	0	0	0	0	0	0	0	0	0.03	0	0	0	0	0	0	0	0	0	0	0	0	0	0	0
AC016903.1	0	0	0	0	0	0	0	0	0	0	0	0	0	0	0	0	0	0	0	0	0	0	0	0	0	0	0	0	0	0	0	0	0	0	0	0	0	0	0	0	0	0
RNA5SP177	0	0	0	0	0	0	0	0	0	0	0	0	0	0	0	0	0	0	0	0	0	0	0	0	0	0	0	0	0	0	0	0	0	0	0	0	0	0	0	0	0	0
FATE1	0	0	0	0.21	0	0	0	0	0	0	0	0	0	0	0	0	0	0	0	0.03	0.16	0	0	0	0	0	0	0	0	0	0	0	0	0	0	0	0	0	0	0	0	0
RP1-34B21.6	0.01	0.03	0.05	0.14	0	0.33	0.06	0.22	0.28	0.31	0.02	0.64	0.81	1.06	0.17	0.27	0.04	0.16	0.33	0.57	2.31	3.07	0.03	0.49	1.03	0.12	0.19	0.31	0.08	0.68	0.58	0.33	0.14	0.16	0.25	0.01	0.04	0	0.39	0.61	0.01	0.56
FAHD2B	0	0.83	0.17	0.08	0.12	0.87	1.37	2.39	1	0.28	1.01	1.27	1.16	1.56	0.55	0.05	0.98	1.34	0.22	0.93	1.29	1.89	0.03	1.68	0.43	0.25	0.65	0.47	1.11	1.3	0.92	0.99	2.37	2.48	0.76	0.24	0.44	1.36	3.7	3.67	0.21	2.73
RP11-121E16.1	0	0.1	0	0	0	0	0	0.07	0.19	0.12	0	0	0.04	0	0	0	0	0.29	0.31	1.14	0.71	0.1	0	0.04	0	0	0	0.09	0	0	0	0	0	0	0	0.03	0	0	0.75	3.6	0.06	0
LNCPRESS1	0	0	0	0	0	0	0	0	0	0	0	0	0	0	0	0	0	0	0	0	0	0	0	0.03	0	0	0	0	0	0.02	0	0	0	0	0	0	0	0	0.07	0	0	0
ADAM3A	0	0	0	0	0	0	0	0	0	0	0	0	0	0	0	0	0	0	0	0	0	0	0	0	0	0	0	0	0	0	0	0	0	0	0.01	0.01	0	0	0	0	0	0
TIPIN	1.91	0.48	0.53	0.58	0.81	1.34	1.39	2.25	3.2	4.09	1.05	6.44	1.56	0.82	2.16	1.11	1.87	1.74	1.29	3.1	7.78	6.17	4.1	5.69	0.29	0.92	1.29	0.23	6.14	2.81	0.9	1.29	3.19	2.58	0.75	0.5	1.71	1.09	6.57	4.66	2.33	11.1
RP11-13A1.1	0	0	0	0	0	0	0	0.02	0	0	0	0.01	0.01	0	0	0	0	0	0.01	0	0	0.03	0	0	0	0	0.04	0.01	0	0.01	0	0	0	0	0.01	0	0	0	0.01	0	0.01	0
AC106883.1	0	0	0	0	0	0	0.13	0.12	0	0.32	0	0	0	0	0	0	0	0	0	0.55	0	0	0	0	0	0	0	0	0	0	0	0	0	0	0.05	0	0	0	0	0	0	0.26
RNU6-408P	0	0	0	0	0	0	0	0	0	0	0	0	0	0	0	0	0	0	0	0	0	0	0	0	0	0	0	0	0	0	0	0	0	0	0	0	0	0	0	0	0	0
RF00012	1.48	1.92	0	0	7.7	2.22	4.62	55.56	3.97	0.96	6.74	7.42	4.54	1.44	6.97	0.53	19.65	5.73	11.63	6.66	7.68	6.4	2.95	2.06	1.12	0.76	2.49	0.53	5.09	4.03	5.07	5.65	8.54	10.88	15.87	18.44	4.54	2.32	12.02	8.38	3.15	13.23
C21orf93	0	0.04	0	0.11	0	0	0.1	0.09	0	0.07	0	0	0	0.01	0.02	0	0	0.08	0	0.01	0	0.01	0	0.05	0	0	0.01	0.01	0.01	0.02	0.05	0	0.02	0.05	0	0	0.07	0	0.12	0.08	0	0
RP11-402G3.3	0	0	0	0	0	0	0	0	0	0	0	0	0	0	0	0.04	0	0	0	0	0	0	0	0	0	0	0.02	0	0	0	0	0	0	0	0	0	0	0	0.11	0.04	0	0
PSMB5	12.85	7.81	17.4	12.87	6.39	7.84	53.34	55.82	33.76	18.76	18.63	6.83	14.85	18.01	11.58	13.48	18.21	11.6	15.4	13.87	47.09	45.04	25.68	19.57	6.92	1.4	12.61	5.87	39.13	21.35	4.96	4.43	15.62	23.11	10.27	8.91	19.77	17.68	26.93	25.45	18.53	18.49
BDH1	2.05	5.34	3.53	4.08	1.98	1.83	3.4	1.91	4.08	2.34	0.75	0.9	5.05	4.21	7.1	2.85	0.91	3.9	1.38	5.17	5.12	2.67	2.16	2.4	1.4	1.59	2.43	1.03	7.96	6.61	3.48	2.74	0.97	2.45	3.76	1	2.06	0.27	5.12	7.22	1.27	4.18
RPL5P2	0	0	0	0	0	0	0	0	0	0	0	0	0	0	0	0	0	0	0	0	0	0	0	0	0	0	0	0	0	0	0	0	0	0	0	0	0	0	0	0	0	0
ARNT	1.35	2.72	5.37	2.54	1.24	2.01	9.82	9.7	6.39	2.77	3.12	10.15	4.78	3.31	12.79	2.79	5.69	6.08	7.01	2.35	12.64	10.5	1.74	9.39	3.46	4.54	1.9	2.25	5.21	6.45	2.81	5.43	10.87	10.61	4.62	1.78	4.99	2.13	6.84	11.2	2.8	16.63
RP11-864J10.4	0.05	0.12	0.28	0.12	0	0.13	0.26	0.81	0.3	0.16	0.03	0.7	0.36	0.23	0.62	0	0.21	0.41	0.41	0.47	0.41	0.64	0.06	0.21	0.23	0.17	0.1	0.04	0.22	0.47	0.36	0.21	1.11	0.5	0.16	0.05	0.05	0	0.21	0.62	0.26	0.79
RP11-1118M6.2	0	0	0	0	0	0	0	0	0	0	0	0	0	0	0	0	0	0	0	0	0	0	0	0	0	0	0	0	0	0	0	0	0	0	0	0	0	0	0	0	0	0
AC073263.4	0	0.09	0.5	0.23	0.03	0.6	0.49	0.63	0.67	0.04	1.49	2.31	0.85	0.48	0.71	0.31	2.4	0.67	0.34	0.06	0.91	0.29	0.02	2.29	1.07	0.31	0.23	0.46	0.23	0.18	0.11	0.39	0.12	0.35	0.15	0.06	0.47	0.01	0.61	1.13	0.2	4.13
LRIG1	3.05	7.78	1.39	3.44	2.98	7.02	14.84	12.4	9.79	4.94	10.63	4.23	25.53	19.47	31.28	19.24	15.02	14.97	11.53	13.62	23.79	31.2	5.8	7.46	6.93	5.17	7.94	2.75	30.54	15.47	11.38	14.86	6.5	6.65	28.99	3.74	7.13	2.09	9.81	19.15	8.47	3.63
NOTCH2	1.94	9	8.56	5.19	3.74	4.11	16.75	16.52	12.24	6.25	10.67	16.43	7.86	7.73	8.73	1.9	6.92	7.53	5.81	3.33	19.5	12.44	1.27	1.59	8.69	5.97	3.71	2.87	13.59	8.94	8.91	7.21	13.53	16.12	6.54	2.75	7.18	1.94	16.98	22.45	3.43	18.55
MIR515-1	0	0	0	0	0	0	0	0	0	0	0	0	0	0	0	0	0	0	0	0	0	0	0	0	0	0	0	0	0	0	0	0	0	0	0	0	0	0	0	0	0	0
RP11-817O13.2	0	0	0	0	0	0	0	0	0	0	0	0	0	0	0	0	0	0	0	0	0	0	0	0	0	0	0	0	0	0	0	0	0	0	0	0	0	0	0	0	0	0
NR5A2	6.39	2.88	0.13	0.21	0.27	0.19	0.24	0.39	8.23	1.68	2.19	5.43	0.45	0.73	3.8	0.25	0.63	0.88	1.39	0.5	1.28	0.53	0.46	0.02	0.24	0.29	0.58	0.12	1.04	0.76	3.15	1.89	5.19	4.57	3.07	3.64	1.73	0.15	31.53	29.26	0.58	0.11
C14orf79	0.45	1.33	0.55	0.49	0.19	0.47	1.96	0.89	0.9	1	0.19	0.56	0.93	0.6	2.7	0.44	0.9	0.81	1.37	1.59	2.54	1.75	0.48	0.95	0.58	0.05	1	0.67	1.84	1.81	0.59	0.91	0.88	1.82	1.38	1.34	0.34	0.47	1.11	2.05	0.39	1.03
IGHV3-21	0	0	0	0	0	0	6.51	0	3.1	0	0.13	4.37	0.26	0	0.13	0	0.09	117.43	0	0	0.34	0	0	0	0	0	0.16	0	0.09	0.12	0	0	0.27	0	0	0	0	0	0.3	1.35	0	0.91
CTD-3154N5.2	0	0	0	0.52	0	0	0.03	0	0.45	0.13	0	0.53	0.25	0	0	0	0	0	0	0.16	0	0	0	0	0	1.91	0.79	0.24	0.2	0.09	0.09	0	0	0.63	0.02	0.04	0	0	1.53	0.32	0.01	0.09
RECQL	0.74	1.34	1.66	1.03	0.21	1.26	4.25	5.5	4.67	2.58	2.2	10.54	2.93	2.01	3.15	0.66	2.2	3.62	5.95	1.9	0.84	0.57	1.78	6.54	0.53	1.34	1.25	1.34	3.48	2.69	1.73	2.05	4.85	10.87	1.2	0.65	1.37	0.96	1.82	2.92	0.99	16.63
FN3KRP	0.41	1.17	0.47	1.81	0.52	2.26	4.88	3.28	3.13	1.77	3.1	4.78	6.07	3.69	4.56	0.84	2.7	1.69	1.6	1.73	11.42	9.3	1.35	3.86	1.62	1.29	1.05	1.17	4.53	3.41	3.75	3.75	2.45	2.06	1.92	1.33	1.14	1.41	6.08	7.1	2.11	3.84
GCFC2	1.32	1.57	2.96	5.66	1.79	2.24	1.69	2.88	7.44	4.74	1.98	13.32	4.69	3.45	2.61	2.58	4.71	4.2	2.36	3.6	18.95	9.62	3.42	2.39	2.29	2.35	2.3	0.93	11.47	10.06	1.85	1.7	2.5	3.89	3.76	1.73	2.59	0.91	4.78	7.09	2.3	3.51
CTA-286B10.7	0	0	0	0	0	0	0	0	0	0	0	0	0	0	0	0	0	0	0	0	0	0	0	0	0	0	0	0	0	0	0	0	0	0	0	0	0	0	0	0	0	0
RP11-57A19.2	0	0	0	0	0	0	0.03	0	0.03	0	0.03	0	0.01	0.02	0.01	0	0.16	0.18	0	0.05	0.04	0	0	0.16	0	0	0.03	0	0.06	0.01	0.11	0	0.02	0	0.01	0	0	0	0.12	0.08	0.01	0.01
RP11-274H24.1	0	0	0	0	0	0	0	0	0	0	0	0	0	0	0	0	0	0	0	0.04	0.01	0.02	0	0	0	0	0	0	0.02	0.02	0	0	0	0	0	0	0	0	0	0	0.01	0
RP11-983C2.4	0	0	0	0	0	0	0	0	0	0	0	0	0	0	0	0	0	0	0	0	0	0	0	0	0	0	0	0	0	0	0	0	0	0	0	0	0	0	0	0	0	0
TRAV8-3	0	0	0	0	0	0	0	0	0	0	0	0	0	0	0	0	0	0.42	0	0	0	0	0	0	0	0	0	0	0	0	0	0	0	0	0	0	0	0	0	0.24	0	1.01
IGKV2-36	0	0	0	0	0	0	0	0	0	0	0	0	0	0	0	0	0	0	0	0	0	0	0	0	0	0	0	0	0	0	0	0	0	0	0	0	0	0	0	0	0.39	0
RP11-705C15.2	0.06	0.01	1	0.69	0	0.05	0.23	0.75	0.95	0.44	0.2	6.43	0.15	0.05	0.61	0.13	0.27	0.51	0.24	0.21	0.49	0.31	0	0.1	0.43	0	0.49	0.18	0.36	0.51	0.01	0	0.25	0.87	0.28	0.24	0.09	0.16	0.25	1.04	0.37	12
CTC-320C6.1	0	0	0	0	0	0	0	0	0	0	0	0	0	0	0	0	0	0	0	0	0	0	0	0	0	0	0	0	0	0	0	0	0	0	0	0	0	0	0	0	0	0
RP11-325E14.3	0	0	0	0	0	0	0.01	0	0	0	0	0	0	0	0	0	0	0.01	0	0	0	0	0	0	0	0	0	0	0	0	0	0	0	0	0	0	0	0	0.04	0.01	0	0.01
FXYD6	1.7	4.38	5.65	1.13	0.85	0.22	1.9	2.42	5.26	2.41	2.29	44.97	2.5	5.55	21.21	0.97	5.73	3.34	23.24	1.82	6.98	3.31	0.37	0.78	2.99	1.23	1.5	3.56	7.14	3.97	0.59	1.93	9.96	36.22	1.15	1.36	0.68	1.95	1.15	9.45	2.87	4.78
AC190387.1	0	0	0	0	0	0	0	0	0	0	0	0	0	0	0	0	0	0	0	0	0	0	0	0	0	0	0	0	0	0	0	0	0	0	0	0	0	0	0	0	0	0
RP1-138A5.1	0	0	0	0.06	0.06	0.1	0.25	0.04	1.05	0.78	0.19	0.06	0.19	0.21	0.16	0.08	0.13	0.16	0.15	0.25	0.2	0.17	0.04	0.05	0.07	0	0.11	0	0.34	0.08	0.06	0.3	0.13	0.23	0.12	0	0	0.26	0.76	0.41	0.3	0.15
MRPL10	2.16	0.7	0.38	1.83	1.43	1.54	1.82	1.46	2.57	1.73	2.9	3.7	1.32	1.11	4.48	2.94	1.34	1.59	2.5	1.81	5.9	4.53	0.9	3.1	0.4	0.52	1.03	0.4	3.31	2.47	1.7	2.25	4.37	4.18	2	1.11	1.28	1.53	4.74	4.15	2.43	6.22
CTD-2510F5.2	0.15	0	0	0	0	0	0.11	0.04	0.04	0.03	0.11	0	0.1	0	0	0	0	0	0	0	0.09	0	0	0.01	0	0.08	0.02	0	0.07	0.04	0.03	0	0	0.12	0	0	0	0	0.12	0.03	0.03	0.16
RP11-108E14.1	0	0	0	0	0	0	0	0	0	0	0	0	0	0	0	0	0.04	0	0	0	0	0	0	0	0	0	0	0	0	0	0	0	0	0	0	0	0	0	0	0	0	0
RP11-12M9.4	0	0	0	0	0	0.02	0	0	0	0	0	0	0	0	0	0	0	0	0.02	0	0	0	0	0	0	0	0	0	0	0.08	0	0	0.1	0	0	0.04	0	0	0	0	0	0.04
IGLVVI-22-1	0	0	0	0	0	0	0	0	0	0	0	0	0	0	0	0	0	0	0	0	0	0	0	0	0	0	0	0	0	0	0	0	0	0	0	0	0	0	0	0	0	0
RPS26P31	0	0.12	0.51	0	0	0	0.24	1.54	0.31	0	0.16	0	1.55	3.5	0	0	0	0.28	0.09	0.16	2.18	2.2	0	0.1	0.13	0	0.1	0	0.22	0	0.37	0.58	0.78	2.58	0	0	0	0	1.72	1.8	0.74	0
RP11-245B11.2	0	0	0	0	0	0	0	0	0	0	0	0	0	0	0	0	0	0	0.15	0	0	0	0	0	0	0	0	0	0	0	0	0	0	0	0	0	0	0	0	0	0	0
RP11-429G19.3	0	0.29	0.5	0.1	0	0	0.21	0.23	0.86	0.41	0.08	2.37	0.79	0.41	0.96	0.35	0.11	1.19	0.15	0.77	0.14	1.02	0	0.65	0.27	0.38	0.16	0.1	1.8	0.6	0.28	0.28	0.44	1.21	0.24	0	0.61	0.22	0.5	0.35	0.55	4.32
RP11-138B9.1	0	0	0	0	0	0	0	0	0	0	0	0	0	0	0	0	0	0	0	0	0	0	0	0	0	0	0	0	0	0	0	0	0	0	0	0	0	0	0	0	0	0
PAQR3	4.2	0.97	1.15	1.02	1	0.94	2.79	5.52	1.06	1.38	2.4	3.49	1.88	1	2.59	1.02	2.84	2.65	1.49	1.02	1.56	1.58	1.04	1.41	2.02	0.8	0.9	0.62	2.03	2.8	1.34	2.14	1.3	2.05	1.94	1.19	1.95	0.46	1.95	2.98	0.99	3.17
RPL21P132	0	0	0	0	0	0	0	0	0	0	0	0	0	0	0	0	0	0	0	0	0	0.09	0	0	0	0	0	0	0	0	0	0	0	0	0	0	0	0	0.09	0	0	0
DPYSL3	1.59	1.04	4.08	2.91	0.01	0.27	4.56	8.71	1.82	0.7	2.87	4.17	3.21	5.17	5.4	2.92	4.39	5.05	11.57	0.76	4.1	2.57	1.33	19.13	0.86	1.52	1.1	1.31	1.65	2.06	0.79	1.44	1.71	4.53	0.86	0.59	1.1	0.88	0.38	0.97	1.71	1.69
CXCL8	0.02	0	0.35	0.46	0	0.1	0.28	0.21	0.06	0.01	0.08	0	0.02	0.8	0.09	0	0.03	0.24	0.45	0	0	0	0	0.28	0	0	0	0.01	0.01	0.06	0.6	0	0.17	1.5	0.03	0.02	0	0	0.2	0.01	0.05	0.28
NCAPH2	0.86	1.5	1.56	0.54	0.1	0.35	1.25	1.2	1.61	0.31	1.17	0.9	0.75	0.62	2.19	1.21	0.43	1.96	1.25	1.73	2.7	2.91	0.2	3.81	0.7	1.06	0.47	0.36	2.78	1.69	0.95	0.6	0.62	2.04	1.27	0.47	0.45	0.59	2.15	1.73	0.79	10.11
RP11-6B19.3	0	0	0	0	0	0	0	0	0	0	0	0	0	0	0	0	0	0	0	0	0	0	0	0	0	0	0	0	0	0	0	0	0	0	0	0	0	0	0	0.04	0	0
MIR607	0	0	0	0	0	0	0	0	0	0	0	0	0	0	0	0	0	0	0	0	0	0	0	0	0	0	0	0	0	0	0	0	0	0	0	0	0	0	0	0	0	0
AC079776.3	0	0	0	0	0	0	0	0	0	0	0	0	0	0	0	0	0	0	0	0	0	0	0	0	0	0	0	0	0	0	0	0	0	0	0	0	0	0	0	0	0	0
RPS2P5	0.57	1.26	11.85	9.04	31.84	1.18	44.95	14.06	55.62	41.63	35.09	11.75	12.19	11.81	8.71	0.85	6.67	2.31	14.95	7.04	22.47	10.06	0.72	13.23	2.75	1.73	3.5	1.67	16.88	8.86	14.57	7.18	4.59	5.36	11.4	10.63	0.59	19.02	73.47	75.97	44.44	48.51
RP11-231P20.5	0	0	0	0	0	0	0.09	0	0	0.12	0	0	0	0	0.72	0	0	0	0	0	0.47	0	0	0	0	0.15	0	0	0	0.23	0	0	0	0	0	0	0	0	0	0.22	0	0.18
ANTXR2	2.8	9	0.98	2.28	1.23	13.11	8.24	29.46	10.94	15.71	32	24.51	26.05	8.17	46.08	6.36	51.41	28.01	17.88	8.51	50.29	60.21	10.78	5.02	15.16	6.01	15.15	11.13	25.5	19.1	49.2	74.43	18.92	27.18	37.24	4.92	38.09	9.14	10.12	48.58	9.6	8.66
RP11-44D19.1	0	0.04	0	0	0	0	0.06	0	0	0	0	0	0	0	0	0	0	0.04	0	0	0	0	0	0	0	0	0.04	0	0	0.05	0	0	0	0	0	0	0	0	0	0.07	0	0
RNU2-53P	0	0	0	0	0	0	0	0	0	0	0	0	0	0	0	0	0	0	0	0	0	0	0	0	0	0	0	0	0	0	0	0	0	0	0	0	0	0	0	0	0	0
APBA2	0.08	0.07	0.53	0.26	0.02	0.02	0.56	0.37	0.39	0.35	0.36	0.31	0.53	0.09	0.67	0.28	0.16	0.71	0.08	0.28	0.19	0	0.21	0.05	0.35	0.05	0.59	0.55	1.46	0.89	0.43	0.16	0.52	1.03	0.37	0.1	0.91	0.17	1.46	1.91	1.02	0.29
CTB-113I20.2	0.91	0.29	0.55	0	0	0.24	0.28	0.39	0.1	0	0	0.39	0	0	0.14	0.93	0	0.29	0.06	0.55	1.19	0.1	0.09	0.49	0.37	0	0.22	0.18	0.45	0.58	0.41	0.1	0.57	0.1	0.32	0.23	0.22	0	0.11	0.34	0.68	0.14
MINOS1	18.64	54.28	3.96	7.98	3.85	114.2	116.62	167.24	92.41	98.51	114.3	49.18	90.33	116.22	113.67	167.27	395	83.22	124.48	131.89	332.16	242.46	33.92	51.57	53.02	18.41	66.37	29.67	122.03	67.2	44.06	60.09	44.82	87.59	43.94	28.9	177.66	131.07	148.22	186.05	24.79	100.77
SC22CB-56B3.1	0	0	0	0	0	0	0	0	0	0	0	0	0	0	0	0	0	0	0	0	0	0	0	0	0	0	0	0	1.87	2.32	0	0	0	0	0	0	0	0	0	0	0	0
RNU6-1000P	0	0	0	0	0	0	0	0	0	0	0	0	0	0	0	0	0	0	0	0	0	0	0	0	0	0	0	0	0	0	0	0	0	0	0	0	0	0	0	0	0	0
RP4-647J21.1	0	0	0	0.27	0.02	0.04	0.1	0.23	0.04	0.04	0.2	1.3	0.15	0	0	0	0	0.16	0.31	0.62	0	0	0.04	0	0	0.07	0.08	0	1.28	0.88	0.08	0.22	0.18	0.08	0.06	0.02	0	0	0.03	0.08	0.05	4.34
FAM212B	0	0.14	2.76	0.02	0	0	0	0.15	0	0	0.36	0	0	0	0	0	0	0.22	0	0.08	0	0	0.07	0.63	0.24	0	0.04	0	0	0	0	0	0.62	0	0.15	0	0.05	0	0.16	0.06	0	0.1
SERPINI1	0	0.3	0.92	5.84	0.7	1.34	4.31	8.9	1.75	4.27	13.24	1.57	2.62	2.8	3.44	2	3.36	2.87	2.53	5.2	7.73	15.55	0.3	7.17	0.68	0.85	2.26	3.65	48.3	11.99	32.19	101.51	0.12	1.77	0.27	0.23	3.59	1.84	2.16	7.07	0.61	0.47
RP11-750I4.2	0	0	0	0	0	0	0	0	0	0	0	0	0.23	0	0	0	0	0	0	0	0.4	0	0	0	0	0	0	0	0	0	0	0	0	0	0	0	0	0	0	0	0	0.46
RP11-876F14.2	0	0	0	0	0	0	0	0	0	0	0	0	0	0	0	0	0	0	0	0	0	0	0	0	0	0	0	0	0	0	0	0	0	0	0	0	0	0	0	0	0	0
RP11-356M6.1	0	0	0	0	0	0	0.05	0	0	0	0	0	0	0	0	0	0	0.13	0	0	0	0	0	0	0	0	0	0	0	0.04	0	0	0	0	0	0	0	0	0	0	0	0.09
CDKN2A-AS1	0	0	0	0	0	0	0.05	0.49	0	0	0	0.05	0	0	0	0	0.04	0.11	0	0	0	0	0	0.54	0	0	0.02	0.07	0	0	0	0	0	0	0	0	0	0	0	0.06	0.16	0
RP11-505P4.6	0	0	0	0	0	0	0	0	0.38	0.11	0	0.49	0.17	0	0	0	0	0	0.08	0.41	0	0.26	0	0	0	0	0.07	0	0.11	0.22	0	0	0	0.39	0	0	0.09	0	0.13	0.1	0	0
RP11-448N11.3	0	0	0	0	0	0	0	0	0	0	0	0	0	0	0	0	0	0	0	0	0	0	0	0	0	0	0	0	0	0	0	0	0	0	0	0	0	0	0	0	0	0
RP11-255H23.5	0	0	0	0	0	0	0	0	0	0	0	0	0	0	0	0	0	0	0	0	0	0	0	0	0	0	0	0	0	0	0	0	0	0	0	0	0	0	1.32	0	0	0
UBE2J1	1.98	5.36	5.96	6.82	3.15	5.63	22.67	18.79	17.42	8.07	12.74	21.15	13.8	10.5	12.46	6.9	10.2	12.16	7.18	7.64	15.49	18.18	4.9	2.81	5.95	4.67	8.51	2.5	19.17	17.28	4.75	8.13	8.65	12.17	6.36	2.37	10.02	2.33	12.97	19.68	6.83	14.34
KCNJ2-AS1	0	0.06	0.05	0	0.33	0.21	0.18	0.24	1.72	0.39	0.03	0	1.36	0.78	0.61	0	3.16	0.18	0.69	0.03	2.64	1.39	0.05	0.54	0.12	0.03	0.13	0.16	0.63	0.39	0.2	0.34	0.86	1.45	0.29	0.67	0.28	0.11	0.34	0.5	0.26	0.49
EOMES	0	0.02	0.53	0.57	0	0	0.08	0.11	0.07	0.01	0.06	1.91	0.02	0.04	0.03	0.21	0.1	0.26	0.02	0.01	0.1	0.02	0.18	0.27	0.05	0.25	0.05	0	0.02	0.04	0.01	0.13	0.33	0.03	0.02	0.17	0.08	0.22	0.08	0.7	0.01	4.37
AP003385.2	0	0	0	0	0	0	0	0	0	0	0	0	0	0	0	0	0	0	0	0	0	0	0	0	0	0	0	0	0	0	0	0	0	0	0	0	0	0	0	0	0	0
RP11-131L12.2	0	0	0	0.29	0	0.23	0.55	0.17	0.11	0.14	0	0.07	0.37	0	0	0.14	0.22	0	0	0.24	0.46	0.17	0.05	0	0.15	0	0.12	0	0.1	0.16	0.54	0	0	0.17	0	0.04	0.04	0	0.71	0.33	0.14	0.98
RP11-1070N10.3	0	0.03	0	0.05	0	0	0	0	0.09	0.03	0	0.88	0.04	0	0.08	0	0.09	0.37	0.41	0.16	0	0	0	0.01	0	0.03	0.02	0	0.13	0.08	0	0	0	0.12	0	0	0	0	0	0.1	0.02	4.08
RP11-122A8.4	0	0	0.51	1.05	0.38	0.16	0.35	0.39	0.04	0.07	0.03	0.05	0.36	0.09	0.1	0.06	0.37	0.44	0.55	0.42	1.12	0.63	0.29	0.37	0	0	0.31	0.17	0.24	0.37	0.46	0.22	0	0.39	0.31	0.06	1.31	0	0.45	0.81	0.52	1.45
CTD-2369P2.10	0	0	0	0	0	0.03	0.01	0.04	0	0.02	0.02	0	0.02	0	0.03	0	0.06	0.09	0	0.02	0.04	0.05	0.02	0.06	0.28	0	0.04	0.05	0.15	0.1	0	0	0	0	0.1	0	0.07	0.01	0.15	0.11	0.06	0.19
TNFAIP8L3	0	0	0.05	0	0	0	0.45	1.02	0.01	0	0	0.52	0.02	0.02	0	0	0.41	0.14	1.53	0.03	0	0	0.03	0.65	0.01	0	0.01	0	0	0.01	0.04	0.1	0.07	0.31	0.04	0.03	0.6	0	0.01	0.07	0	0.05
RP11-273B19.1	0	0	0	0	0	0	0	0	0	0	0	0	0	0	0	0	0	0	0	0	0	0	0	0	0	0	0	0	0	0	0	0	0	0	0	0	0	0	0	0	0	0
RP11-466A19.8	0.42	0.06	0	0	0	0.17	0.02	0.03	0.12	0	0.07	6.18	0.3	0	0	0	0.22	0.22	0	0.07	0.19	0.33	0	0.06	0.18	0	0.09	0.11	0.2	0.24	0.05	0	0.83	0.52	0.21	0.05	0	0	0.27	0.44	0.27	0.96
SPDEF	0.12	0.62	3.42	4.89	8.42	6.52	12.35	5.31	9.31	4.07	9.74	0	6.36	7.88	11.61	4.22	1.25	1.38	10.65	12.93	17.89	7.7	0.8	1.39	6.24	1.44	10.7	1.86	16.28	9.2	5.04	2.75	4.35	2.35	30.13	4.57	5.15	4.77	12.01	10.17	9.51	0
VN1R65P	0	0	0	0	0	0	0	0	0	0	0	0	0	0	0	0	0	0	0	0	0	0	0	0	0	0	0	0	0	0	0	0	0	0	0	0	0	0	0	0	0	0
IGKV1-13	0	0	0	0	0	0	0	0	0.19	0	0.1	1.5	0	0	0	0	0	0.73	0	0	0	0	0	0	0	0.47	0.16	0	0	0	0	0	0.84	0	0	0	0	0	0.37	0	0	0
KIAA1324	12.59	48.69	21.38	75.28	31.28	19.25	48.01	38.3	24.8	22.69	40.42	1.56	2.57	18.96	14.71	8.03	17	16.31	28.22	84.58	27.9	8.9	0.17	0.3	34.43	21	25.3	21.38	93.82	53.66	28.47	35.24	28.48	46.78	0.4	0.32	5.48	6.94	14.8	24.19	6.57	0.7
SPATA24	0	0.2	0.12	0.86	0.1	0.19	0.52	0.44	0.49	0.15	0.54	0	1.33	1.07	3.96	0.31	0.96	0.39	0	0.19	0.72	0.86	0	0.29	0.52	0.36	0.21	0.36	1.43	1.08	0.35	0.06	2	0.82	0.37	0.36	0.22	0.03	0.6	0.61	0.76	1.42
RP11-598C10.2	0	0	0	0	0	0	0	0	0	0	0	0	0	0	0	0	0	0	0	0	0	0	0	0	0	0	0	0	0	0	0	0	0	0	0	0	0	0	0	0	0	0
RN7SL823P	0	0	0	0	0	0	0	0.18	0	0	0	0	0	0	0	0	0	0	0	0	0	0	0	0	0	0	0	0	0	0	0	0	0	0	0	0	0	0	0	0	0	0
AC002055.4	0.56	3.12	2.63	1	0.89	0.9	3.14	3.56	5.93	1.72	3.3	7.95	5.51	4.69	2.24	0.63	4.75	3.76	6.53	3.85	7.29	7.09	2.29	4.22	2.79	0.6	2.33	2.19	9.83	5.97	2.9	2.37	2.41	5.94	4.4	2.62	2.31	2.98	6.37	9.18	2.25	17.41
HIST1H3F	0	0	0	0	0	0	0.93	0.6	0.2	0.18	13.35	0.93	0	0	0	0	0.2	0.99	2.59	0.34	2.92	0.21	0.64	76.28	0	2.27	0.11	0.27	0.18	0.12	0	0	0	0.43	1.65	6.64	0.3	4.9	14.29	3	0.09	10.97
NTN5	0.04	0.09	0.02	0.18	0	0.03	0.03	0.02	0.05	0.12	0.01	0.04	0.05	0.02	0.13	0	0	0	0.03	0.07	0.13	0.06	0	0.02	0.1	0.24	0.05	0	0	0.02	0.17	0.05	0.09	0	0.06	0.02	0	0	0.12	0.29	0.04	0.05
REM2	0.03	0	0	0.02	0.02	0.07	0.21	0.15	0.11	0.02	0.04	1.24	0.09	0.03	0.09	0	0.01	0.04	0	0.14	0.12	0.33	0	0.15	0.42	0	0.04	0.02	0.04	0.02	0	0	0.51	0.21	0.4	0.1	0	0.03	0.1	0.44	0.03	0.36
RP11-665I14.1	0	0	0	0	0	0	0	0	0	0	0	0	0	0	0	0	0	0	0	0	0	0	0	0	0	0	0	0	0	0	0	0	0	0	0	0	0	0	0	0	0	0
MZT2B	6.14	9.56	4.02	2.81	2.25	6.55	47.48	21.16	36.6	23.9	18.46	14.32	8.55	15.41	8.52	4.72	32.08	6.91	34.23	12.95	59.91	24.83	8.32	34.86	17.09	6.32	7.44	1.53	16.79	5.95	22.04	9.44	17.91	8.62	21.19	13.86	7.36	33.09	109.16	75.13	8.6	20.29
CTD-2563K22.1	0	0.24	0	0.55	0.57	0.82	0.52	1.41	0.6	0.43	0.3	5.36	3.46	1.73	0	0	0	1.31	1.2	1.34	3.18	0.76	0	1.3	2.21	1.75	0.61	1.15	0.89	3.07	0.6	2.32	4.03	4.43	1.6	0.57	0	0	0.79	1.3	1.41	7.29
RP11-220I1.5	0	0	0	0.05	0	0.03	0.04	0	0	0.05	0.02	0	0	0	0	0	0.03	0.12	0	0.03	0.11	0.03	0.06	0	0	0	0.03	0.03	0	0	0.15	0	0	0.06	0	0	0	0	0	0.05	0	0
PPIAP2	0	0.07	0	0	0	0	0.22	0.08	0.3	0.46	0.05	0	0.51	0.09	0.42	0	0.08	0.96	0.05	0.17	0.9	1.73	0	0.05	0.07	0.59	0.13	0	0.21	0.26	0.12	0	0.36	0.08	0	0.12	0.06	0	0.24	0.26	0.13	0.94
AJAP1	0	0	0	0.01	0	0.01	0.01	0.02	0.01	0	0.03	0.92	0	0	0.03	0	0.03	0.02	0.01	0.03	0	0	0.01	0	0.04	0.04	0	0	0.02	0.02	0.01	0.02	0.02	0.29	0.02	0.01	0.01	0	0.01	0.09	0	0.04
IFNA16	0	0	0	0	0	0	0	0	0	0	0	0	0	0	0	0	0	0	0	0	0	0	0	0	0	0	0	0	0	0	0	0	0	0	0	0	0.07	0	0	0	0	0.47
CTC-551A13.2	0	0	0	0	0	0	0	0	0	0	0	0	0	0	0	0	0	0	0	0	0	0	0	0	0	0	0	0	0	0	0	0	0	0	0	0	0	0	0	0	0	0
AC117490.2	0	0	0	0	0	0	0	0	0	0	0	0	0	0	0	0	0	0	0	0	0	0	0	0	0	0	0	0	0	0	0	0	0	0	0	0	0	0	0	0	0	0
PTMAP6	0	0	0	0	0	0	0	0	0	0	0	0	0	0	0	0	0	0	0	0	0	0	0	0	0	0	0	0	0	0	0	0	0	0	0	0	0	0	0	0	0	0
RP11-685B14.3	0	0	0	0	0	0	0	0	0	0	0	0	0	0	0	0	0	0	0	0	0	0	0	0	0	0	0	0	0	0.03	0	0	0	0	0	0	0	0	0	0	0	0
RNY4P34	0	0	0	0	0	0	0	0	0	0	0	0	0	0	0	0	0	0	0	0	0	0	0	0	0	0	0	0	0	0	0	0	0	0	0	0	0	0	0	0	0	0
RN7SL697P	0	0	0	0	0	0	0	0	0.2	0	0	0	0.27	0	0	0	0	0.56	0	0	0.23	0	0	0	0	0	0	0	0	0	0	0	0	0	0.15	0.59	0	0	0	0	0	0
MCL1	6.86	11.18	5.79	6.02	1.6	7.42	13.62	17.73	14.23	6.81	7.56	30.61	9.23	10.16	15.73	5.99	11.73	14.31	10.04	3.68	21.25	23.03	8.13	7.61	7.76	6.83	3.65	2.48	15.91	12.4	6.17	7.66	23.57	62.37	8.81	2.67	10.76	2.91	24.61	27.29	4.76	77.29
RP11-315D16.2	0.01	0.04	0.05	0.17	0.04	0.07	1.19	0.94	0.59	0.38	0.07	1.01	0.66	0.19	0.26	0.07	0.2	0.5	0.44	1.14	0.43	0.23	0.09	1.67	0.08	0.78	0.28	0.12	1.41	0.75	0.27	0.02	0.46	1.07	0.42	0.23	0.07	0.11	0.95	2.13	0.17	1.34
RPS27P1	0	0	0	0	0	0.88	0	0	0.69	2.01	0	0	0	0	0	0	0	0	0	0	0.39	0	0	0	0.32	0.75	0	0	0	0.2	0	0	0	0.71	0.25	0	0	0	0	0.26	0.84	0
AC013271.5	0	0	0	0	0	0	0	0	0	0	0	0	0.05	0	0	0	0.02	0	0.03	0.03	0.03	0	0	0	0	0.15	0	0	0	0.04	0	0	0.11	0	0	0	0	0	0	0	0	0
RP1-54B20.7	0	0	0	0	0	0.09	0	0.21	0.11	0	0.15	0	0.74	0.52	0.44	0	0	0.21	0	0.72	0.78	0.34	0	0.15	0	0	0.06	0.19	0	0.06	0.18	0	0	0	0.52	0.25	0.16	0.24	0.94	0.73	0.19	0.3
VCAM1	0.1	1.68	0.28	0.68	0	0.19	1.21	1.66	2.58	0.64	0.71	37.13	1.28	1.61	2.27	0.35	0.57	4.1	3.08	0.16	1.55	0.39	0.97	0.45	1.19	4.07	0.72	0.24	1.13	1.83	0.11	0.12	4.32	11.96	0.28	0.21	0.21	0.25	0.55	0.53	0.05	10.57
POPDC3	0	0	0	0.04	1.67	1.46	0.08	0.35	0.44	0.02	0	0	1.2	0	0	0	0.23	0.06	0	0	0.59	1.09	0.12	0.02	0	0	0.22	0.36	0	0.1	0.25	0.08	0.16	0.38	0.08	0	0	0	0	0	0	0
APOH	0.57	1.32	1.88	0.26	1.63	3.01	0.5	3.65	0.22	0.09	0	0	0	0.08	0	0	2.82	0	0	0	0	0	0	0	0	0	0	0	0.18	0	0	0	2.59	0.11	0	0	0.02	0.94	0.24	0	0	0
RP11-354P17.12	0	0	0	0	0	0	0	0	0	0	0	0	0	0	0	0	0	0	0	0	0	0	0	0	0	0	0	0	0	0	0	0	0	0	0	0	0	0	0	0	0	0
RP11-231D20.1	0.07	0.17	0	0.17	0.11	0.18	0.55	1.06	0.57	0.18	0.12	0.5	2.13	0.81	0.81	0.09	0.2	1.38	0.3	0.38	0.65	0.5	0.48	0.08	0.22	0.11	0.3	0.16	0.82	1.11	0.65	0.8	1.38	3.27	4.11	1.21	0.11	0.68	3.08	4.8	0.59	2.46
ACTL7A	0	0	0	0	0	0	0	0	0	0	0	0	0	0	0	0	0	0	0	0	0	0	0	0	0	0	0	0	0	0.01	0	0	0	0	0	0	0	0	0.02	0.02	0	0.05
CTD-2380F24.1	0	0	0.1	0	0	0	0.18	0.14	0.21	0.08	0	0.43	0.17	0	0	0	0	0.37	0	0.07	0.24	0.21	0	0.03	0	0	0.23	0.08	0.25	0.03	0.04	0	0	0.32	0.04	0.14	0	0	0.2	0.13	0.04	0
RP11-388E23.3	0	0	0	0	0	0	0	0	0	0	0	0	0	0	0	0	0	0	0	0	0	0	0	0	0	0	0	0	0	0	0	0	0	0	0	0	0	0	0	0	0	0
RP11-345P4.6	0.26	0.23	0.17	0.21	0.18	0.94	0.29	1.48	0.79	0.68	0.55	1.33	1.29	0.23	2.14	0	0.46	0.41	0.76	0.64	2.11	2.3	0	0.97	1.48	1.51	1.06	0.59	0.91	2.34	1.5	0.63	16.54	2.51	2.16	1.56	0.6	0.06	1.77	2.01	0.39	3.05
ULK1	0.31	0.81	2.12	1.54	1.35	0.21	2.81	1.36	2.48	2.19	1.06	1.18	0.79	0.9	1.88	0.3	0.32	0.71	1.29	1.21	4.57	3.75	0.23	2.29	1.43	0.66	0.52	0.31	1.9	1.19	1.16	0.72	1.65	1.67	2.45	1.29	0.53	0.91	3.48	4.03	0.95	1.37
RP11-305B6.2	0	0	0	0	0	0	0	0	0	0	0	0	0	0	0	0	0	0	0	0	0	0	0	0	0	0	0	0	0	0	0	0	0	0	0	0	0	0	0	0	0	0.19
RP11-64P14.6	0	0	0	0	0	0	0.02	0.04	0.01	0.03	0	0.03	0.06	0	0	0	0.01	0	0	0.02	0.01	0	0.01	0	0	0	0.01	0	0.02	0.02	0.01	0	0	0.02	0	0	0.02	0	0.01	0.03	0.03	0.01
EXTL2	1.35	0.34	1.67	3.11	1.38	0.93	0.99	1.78	4.42	3.39	1.19	0.98	3.06	1.41	2.23	0.71	2.33	0.86	1.34	0.89	2.95	2.23	0.37	1.35	1.11	0.62	1.06	0.6	3.34	1.8	1.24	1.3	4.03	2.85	1.96	0.52	1.34	0.33	1.01	1.59	3.13	0.73
RNA5SP462	0	0	0	0	0	0	0	0	0	0	0	0	0	0	0	0	0	0	0	0	0	0	0	0	0	0	0	0	0	0	0	0	0	0	0	0	0	0	0	0	0	0
PBX1	0.87	0.47	4.58	5.1	1.24	2.5	12.68	14.12	4.33	1.62	4.18	6.79	14.06	3.23	22.29	1.17	10.38	8.17	8.74	2.91	11.28	4.41	2.62	10.13	13.47	3.6	1.84	2.17	16.21	14.89	3.61	7.31	18.49	7.87	6.59	2	19.22	4.47	13.37	30.12	10.21	0.92
RP11-470L19.6	0	0	0	0	0	0	0	0	0	0	0	0	0	0	0	0	0	0	0	0	0	0	0	0	0	0	0	0	0	0	0	0	0	0	0	0	0	0	0	0	0	0
LAMTOR4	1.06	8.47	1.63	4.95	4.56	7.29	34.79	24.12	13.6	12.62	19.26	28.92	13.49	23.11	22.02	5.58	24.91	12.28	25.05	22.04	47.88	31.23	6.04	29.18	17	4.76	13.51	7.73	34.78	20.97	13.69	10.88	13.51	15.63	18.47	9.06	7.13	13.57	21.58	18.86	11.16	37.4
FYTTD1	2.74	4.97	4.92	7.21	1.34	7.67	13.65	16.59	25.14	12.07	2.13	17.52	18.71	17.51	21.22	7.14	14.02	12.39	11.29	8.93	14.31	14.09	9.43	7.25	7.76	2.47	4.71	3.04	7.17	10.13	6.42	7.56	10.31	20.28	4	1.65	12.77	9.12	11.24	14.58	5.81	13.41
RP11-705F7.1	0	0	0	0	0	0	0	0.16	0	0	0	0	0	0	0	0	0	0	0	0	0	0	0	0	0	0	0	0	0	0	0	0	0	0	0	0	0	0	0	0	0	0
A2ML1	0	0.02	1.07	1.15	0	0	0.1	0.01	0.12	0.01	0.19	0	0.31	0.83	0.07	0	0.3	1.37	0.01	0.13	0.97	0.21	0	0.01	0	0	0.01	0.31	0.09	0.03	0	0.11	0.18	0.15	0.21	0.02	0.68	0.71	0.19	0.54	0.24	0.07
COL19A1	0	0	0	0	0	0	0	0	0	0	0	4.5	0	0	0	0	0.03	0.05	0.39	0	0	0	0	0	0	0	0	0	0	0	0	0	0.06	0	0	0	0	0	0	0	0	3.64
PNMA6A	0	0	0	0.1	0	0	0.01	0	0	0	0.03	0.02	0	0.07	0	0	0.08	0.02	0.06	0	0	0	0	0.01	0	0	0.01	0	0.11	0	0	0	0.08	0.04	0.03	0.01	0.04	0	0.04	0.07	0.02	1.12
RP11-162A12.4	0	0.86	0.88	0	0	0.15	0.29	0.7	0.46	0.05	0.21	0.92	0.31	0	0.08	0	2.19	0.06	0.46	0.58	2.56	0.3	0	0.63	0	0.13	0.42	0.11	0.74	0.24	0.48	0.45	0	0.18	0.05	0	0.18	0.09	0.13	0.2	0	0.24
RP4-796F18.3	0	0	0	0	0	0	0	0	0	0	0	0	0	0	0	0	0	0	0	0	0	0	0	0	0	0	0	0	0	0	0	0	0	0	0	0	0	0	0	0	0	0
RN7SL300P	0	0	0	0	0	0	0	0	0	0	0	0	0	0.21	0.68	0	0	0	0	0	0	0	0	0.23	0	0	0	0	0.15	0	0	0	0	0	0	0	0	0	0	0	0	0
TCTE1	0	0	0	0	0	0.01	0.03	0.02	0.01	0.05	0	0.09	0	0	0	0	0.01	0.21	0	0.06	0	0.05	0	0.23	0	0	0	0	0.02	0.03	0.01	0	0	0	0	0	0	0	0	0.02	0.01	0
GNG4	0.73	0.47	1.45	1.54	0.34	0.32	1.44	0.87	5.18	0.9	2.3	0.43	0.02	0	3.04	4.87	1.5	3.22	1.43	2.35	1.96	0.4	0.15	4.34	0.61	0.05	1.46	0.72	0.38	0.03	0.84	2.27	0.89	1.33	0	0	2.3	0.11	2.88	3.99	3.19	0.78
MIR3142HG	0	0.14	0	0.12	0	0	0.17	0.01	0.08	0.14	0.16	2.58	0.06	0.18	0.57	0.12	0.01	0.53	0.31	0	0.07	0.02	0.01	0.03	0.18	0.36	0.03	0.05	0.03	0.18	0	0	0.17	0.54	0.05	0.06	0	0.14	0.01	0.16	0.06	6.64
RNU6-564P	0	0	0	0	0	0	0	0	0	0	0	0	0	0	0	0	0	0	0	0	0	0	0	0	0	0	0	0	0	0	0	0	0	0	0	0	0	0	0	0	0	0
SLC35D3	0	0	0	0	0	0.01	0	0	0	0	0	0	0	0	0	0	0	0	0	0	0	0	0	0.01	0	0.04	0	0	0	0	0.02	0	0	0.08	0	0.01	0.19	0	0	0.01	0	0
FCRL1	0	0	0	0	0	0	0.04	0.52	0.25	0	0.13	94.73	0.1	0	0.03	0	0	0.06	0	0.07	0	0	0.17	0	0.05	1.28	0.05	0	0	0.01	0	0	0.09	0.01	0	0.03	0	0	0.02	0.02	0	35.54
HOXB-AS3	0	0.26	8.88	16.43	0	0.06	0.03	0.13	0.58	1.67	0	0.46	0.17	0	4.51	0.39	0.32	0.84	0.12	0.1	0.48	0.36	0.29	0	0	0	0.05	0.04	0.12	0.74	0.18	0.19	0.38	1.02	0	0	0	0.26	0.09	0.04	1.83	1.93
INSIG1	2.79	2.16	4.43	3.23	2.02	1.98	4.17	2.85	2.29	4.22	3.33	4.45	4.98	5.66	3.98	2.26	1.38	6.2	1.39	1.79	2.1	0.72	1.35	2.66	1.59	0.91	0.97	0.79	5.78	7.2	1.32	1.22	2.81	5.04	3.37	1.33	2.31	3.61	1.6	1.33	1.26	8.13
AC106801.1	0	0	0	0.15	0	0	0.01	0.04	0.03	0.01	0.03	0.36	0	0.02	0	0	0	0.06	0.4	0	0.02	0.06	0	0	0	0.05	0.02	0	0.05	0.03	0.05	0.07	0.63	0	0	0	0	0.01	0.05	0.06	0	0.88
EP400	1.86	2.31	0.97	2.11	1.14	1.47	3.99	3.66	3.87	3.51	3.66	4.36	2.76	2.15	3.99	2.04	1.39	2.52	3.67	2.91	8.73	7.56	1.5	3.46	4.05	2.13	1.37	1.65	5.6	5.47	2.63	1.86	4.37	4.58	5.54	2.2	2.48	1.34	5.42	7.19	3.42	9.65
MYLK4	0.09	0.14	0	0.06	0	0.12	0.15	0.04	0.03	0	0.01	0.51	0.14	0.01	0.15	0	0.02	0.02	0.07	0.15	0.02	0.02	0	0.03	0	0.27	0.04	0.01	0.09	0.08	0.05	0.04	0.18	0.11	0.02	0.03	0.04	0.17	0.07	0.12	0.03	0.14
CTC-367J11.1	0	0	0	0	0	0.1	0	0	0	0.11	0	0	0	0	0	0	0	0	0.16	0.27	0	0.13	0	0.04	0	0	0	0	0.11	0	0	0	0	0.13	0	0	0	0.09	0	0	0	0
KB-1562D12.1	0	0.52	1.81	1.18	0.15	1.33	1.51	5.96	35.19	7.56	0.16	0	3.5	1.44	0.21	0	5.05	0.37	1.19	1.34	10.37	7.32	3.37	0	0	0.5	7.09	2.12	0	0.35	0	0.37	0.36	0.24	0.74	0.82	4.11	1.86	1.47	6.57	1.62	0
RNA5SP434	0	0	0	0	0	2.74	0	0	0	0	0	0	0	0	13.13	0	0	0	0	0	0	0	5.92	0	0	0	0	0	0	0	0	0	0	0	0	0	0	0	0	0	0	0
RP11-540K16.1	0	0	0	0	0	0	0	0	0	0	0	0	0	0	0	0	0	0	0	0	0	0	0	0	0	0	0	0	0	0	0	0	0	0	0	0	0	0	0	0	0	0.18
ADAMTSL4	0.24	0.2	3.18	0.42	0.02	0.06	0.53	0.33	0.18	0.24	0.06	1.01	0.1	0.19	0.18	0	0.07	0.63	0.6	0.12	0	0.05	0.02	0.24	0.06	0.01	0.06	0.09	0.21	0.18	0.01	0.08	0.16	1.02	0.22	0.03	0.14	0	0.34	0.53	0.18	1.25
C19orf73	0.96	0	0.08	0	0.29	0.14	0.57	0.17	0.7	0.4	0.45	0	0.23	0.3	0.47	0.75	0.21	0.33	0.08	0.79	0.8	0.22	0.45	3.11	0	0.28	0.63	0.23	0.19	0.36	0.38	0.24	0.28	0.22	1.56	0.36	0.58	1.67	0.77	0.47	0.47	1.15
AC015978.3	0	0	0	0	0	0	0	0	0	0	0	0	0	0	0.09	0	0	0	0.1	0.31	0	0	0.03	0.17	0.15	0.62	0.01	0	0	0	0	0	0	0	0	0	0	0.01	0	0	0.19	0.09
SORBS2	2.56	1.82	15.16	24.28	11.69	6.89	47.27	20.59	5.63	8.72	12.24	1.34	37.15	10.89	23.84	10.92	25.57	10.73	18.67	12.5	19.04	12.45	3.44	1.83	11.6	3.96	12.37	8.32	36.23	20.79	38.65	31.13	15.43	22.79	9.57	1.76	25.7	7.32	21.83	41.51	7.27	1.19
AC009410.1	0	0	0	0	0	0	0	0	0	0	0	0	0	0	0	0	0	0	0	0	0	0.1	0	0	0	0	0	0	0	0	0	0	0	0	0	0	0	0	0	0	0	0.72
RBM15B	0.44	0.81	0.92	1.61	0.87	0.97	4.13	3.45	5.38	3.37	2.71	3.43	3.55	3.07	3.44	1.36	3	1.92	1.89	1.95	10.58	8.89	1.18	5.58	2.17	0.85	1.78	0.76	6.56	4.16	2.39	2.14	4.19	4.45	4.23	1.49	2.05	1.3	5.52	5.95	1.18	4.1
RP11-334L9.2	0	0	0	0	0	0	0	0	0	0	0	0	0	0	0	0	0	0	0	0	0.08	0	0	0	0	0	0	0	0	0	0	0	0	0	0	0	0	0	0	0	0	0
ZNF486	0.27	0.24	0.47	1.21	0	0.01	6.51	12.85	0.81	0.83	0.39	6.84	1.81	0.83	1.26	0.36	0.57	0.61	1.34	0.5	0.04	0.04	0.14	0.42	0.6	0.39	0.45	0.46	2.01	1.49	0.9	0.69	3.02	3.41	0.3	0.01	0.9	0.51	4	4.53	0.03	41.74
LRRC72	0	0	0	0	0	0	0	0	0	0	0	0	0	0	0	0	0.03	0	0	0	0	0	0	0	0	0	0	0	0	0	0	0	0	0	0	0	0	0	0	0	0	0
DENND1A	2.92	12.59	0.84	1.02	1.23	0.84	5.91	5.01	2.53	2.71	1.03	1.62	1.51	0.95	11.77	2.82	3.07	1.4	1.63	1.33	2.77	3.45	0.26	1.42	1.84	4.01	0.72	0.91	1.97	1.16	1.37	0.48	2.51	3.2	1.65	1.24	0.85	1.04	5.14	4.9	1.77	10.5
RP11-52L11.4	0	0	0	0	0	0	0	0	0	0	0	0	0	0	3.26	0	0	0	0	0	0	0	0	0	0	0	0	0	0	0	0	0	0	0	0	0	0	0	0	0	0	0
GBP5	0.35	0.24	0.13	1.68	0	0.18	1.08	2.39	0.5	0.03	0.51	17.36	0.44	0.66	0.68	0.22	0.48	6.47	0.45	0.09	0.05	0.22	1.27	0.85	0.69	2.15	0.1	0.01	0.22	0.24	0.02	0.1	0.75	1.79	0.27	0.84	0.07	0	0.3	0.79	0.07	121.04
TRMT44	0.36	1.26	0.92	1.92	0.25	0.51	1.62	2.27	2.23	1.75	0.81	3.88	2.35	1.59	3.93	0.08	1.89	1.88	2.18	2.9	7.06	4.56	0.67	3.32	3.11	2.04	0.86	0.56	3.31	3.26	1.03	0.55	2.68	5.91	3.11	1.24	0.54	0.39	4.92	6.59	2.27	29.17
HERC2P8	0	0.02	0	0	0	0.01	0.09	0.08	0.03	0	0	0.44	0.17	0.03	0.33	0	0.16	0	0.01	0.1	0.27	0.01	0.03	0	0	0.04	0.1	0.11	0.11	0.02	0.01	0.01	0.6	0.14	0.02	0	0.01	0	0.32	0.21	0.02	0.02
RP11-415F23.3	0	0.12	0	0.11	0	0.16	0.26	0.49	0.36	0.48	0.31	1.94	0.25	0.07	0.42	0	0.12	0.24	0.04	0.14	0.29	0.06	0.29	0.49	0.92	0.14	0.14	0.11	0.56	0.96	0.05	0	0.17	1.02	0.56	0.19	0	0	0.2	1.1	0.53	1.19
RARRES1	0.51	0.32	0.93	0.39	0	0.12	0.61	1.4	1.15	0.5	0.52	4.6	0.57	2.76	0.93	0.03	3.21	4.38	1.82	0.29	0.06	0.84	1.11	0.1	1.77	1.52	0.36	0.24	1.06	0.48	0.14	0.15	4.34	3.8	0.71	0.54	0.16	0.08	0.23	3.41	0.56	4.4
RP11-293G6__B.5	0	0	0	0	0	0	0.01	0	0.02	0	0	0	0	0	0	0	0	0	0	0	0	0	0	0	0	0	0.01	0	0	0	0	0	0.15	0	0	0	0	0	0	0	0.05	0
RP11-241F15.10	0	0	0.46	0	0	0.1	0.46	2.15	0.27	0	0.37	0.35	0	0.48	0	0	0	0	0.09	1.31	4.12	3.7	0	0	0	0	0.07	0	0.71	0.71	0	0	0	0	1.38	0.81	0	0	0	0.77	2.27	0.73
RP11-331O9.2	0	0	0	0	0	0	0	0	0	0	0	0	0	0	0	0	0	0	0	0	0	0	0	0	0	0	0	0	0	0	0	0	0	0	0	0	0	0	0	0	0	0
POM121L6P	0	0	0	0	0	0	0.05	0	0	0	0	0.04	0	0	0	0	0	0.03	0.01	0.1	0.05	0.09	0.03	0.03	0.04	0	0	0	0	0.03	0	0.03	0	0	0.11	0.15	0	0	0.04	0.06	0.1	0.02
PRPH2	0	0.07	0.03	0.06	0	0.02	0.05	0.16	0.09	0.1	0.06	0.13	0.14	0.03	0.38	0	0.04	0.13	1.32	0.07	0.04	0.14	0.02	1.83	0.02	0.03	0.34	0.02	0.06	0.07	0.06	0.06	0.07	0.27	0.07	0.01	0.03	0.03	0.09	0.14	0.08	0.48
CMA1	0	0.03	0	0	0	0	0	0	0.09	0.03	0.04	17.72	0	0	0	0	0	0	3.3	0.06	0	0	0.15	0	0	0	0.03	0	0	0.04	0	0	0	0	0.03	0	0	0	0.22	0.03	0	0.15
KRTAP19-1	0	0	0	0	0	0	0	0	0	0	0	0	0	0	0	0	0	0	0	0	0	0	0	0	0	0	0	0	0	0	0	0	0	0	0	0	0	0	0	0	0	0
RP11-73G16.1	0	0	0	0	0.01	0	0.01	0	0	0	0	0	0	0	0	0	0	0	0	0	0	0	0	0	0	0	0	0	0	0	0	0	0	0	0	0	0	0	0	0	0	0.68
BX322557.13	0	0	0	0	0	0	0	0	0	0	0	0	0	0	0	0	0	0	0	0	0	0	0	0	0	0	0	0	0	0	0	0	0	0	0	0	0	0	0	0	0	0
RP1-184J9.2	1.02	0.27	0	0	0	0.05	0	0.52	0	0.28	0.08	0	0.67	0	0	0	0	0.21	0.12	0.16	0.14	0.54	0.09	0.63	0.41	0	0.18	0.23	0.38	0.28	0.21	0.14	0	0.49	0.39	0	0.55	0	0.34	0.43	0.12	0.35
C11orf44	0	0	0	0	0	0	0	0	0	0	0.01	0	0	0	0	0	0	0.03	0	0	0	0	0	0	0	0	0	0	0	0.01	0	0	0	0.01	0.01	0	0	0	0	0	0	0.08
CFB	0.3	0.37	2.51	47.54	0	0.49	14.43	97.87	0.87	0.17	1.11	2.94	0.69	1.95	5.81	0.38	2.09	2.27	5.85	0.36	1.35	0.65	0.24	1.04	0.23	0.31	1.1	0.19	1.16	0.2	1.41	0.19	6.04	32.23	3.28	1.19	0.06	0.06	0.27	0.54	0.54	29.88
RP11-168K11.5	0	0	0	0	0	0	0	0	0	0	0	0	0	0	0	0	0	0	0	0	0	0	0	0	0	0	0	0	0	0.01	0	0	0	0	0.01	0	0	0	0	0	0	0.01
RP11-314J18.6	0	0	0	0	0	0.02	0	0	0.05	0.07	0	0	0	0	0	0	0	0	0	0	0	0.03	0	0	0	0	0	0.02	0	0	0	0	0	0	0.02	0	0	0	0	0	0	0
CTD-2012K14.2	0	0	0	0	0	0	0	0.07	0	0	0	0	0	0	0	0	0	0	0	0	0	0	0	0	0	0	0	0	0	0	0	0	0	0	0	0	0	0	0.07	0.12	0	0
RP11-20B24.7	0	0.31	0	0	0.12	0.26	0.04	0	0	0	0.04	0.08	0.5	0.29	0.26	0	0	0.06	0	0.41	0.44	0.45	0	0.11	0.58	0.27	0.07	0.06	0.06	0.14	0.35	0	0	0.19	0.2	0	0	0	0.2	0.53	0.32	0.68
AC090985.2	0	0	0	0	0	0	0	0	0	0	0	0	0	0	0	0	0	0.03	0	0	0	0	0	0	0	0	0.01	0	0	0	0	0	0	0	0	0	0	0	0	0.03	0	0
RP11-244H3.1	0.06	0.25	0.24	0.52	0.05	0	0.18	0.25	0.24	0.15	0	0.61	0	0	0.53	0.16	0	0.05	0.29	0.11	0.29	0.43	0.33	0.5	0.04	0.35	0.04	0.06	0.38	0.17	0.17	0.22	0.45	0.61	0.11	0.07	0	1.72	0.41	0.08	0.18	0.5
AC092660.1	0	0	0	0	0	0	0	0	0	0	0	0	0	0	0	0	0	0	0	0	0	0	0	0	0	0	0	0	0	0	0	0	0	0	0	0	0	0	0	0	0	0
RP1-288M22.2	0	0	0	0	0	0	0	0	0	0	0	0	0	0	0	0	0	0	0	0	0	0	0	0	0	0	0	0	0	0	0	0	0	0	0	0	0	0	0	0	0	0
RP11-346I3.4	0	0.29	0.11	0.32	0.29	0.23	0.02	0.14	1.85	1.77	0.05	0	0.36	0	0.85	0.18	0.65	0.25	0.13	0.14	1.33	0.74	0.72	0.07	0.06	0.33	0.05	0.06	0.07	0.16	0.24	0.1	0.62	0.29	1.76	0.3	0.19	0.19	0.2	0.34	0.4	0.23
ANAPC1	2.79	2.79	2.24	3.26	2.26	4.2	10.53	6.75	7.33	5.44	3.79	8.89	7.07	5.42	4.93	2.14	8.83	6.33	4.82	5.24	11.49	5.84	2.1	3.34	5.58	2.51	3.58	1.94	3.91	3.64	7.02	4.26	10.29	9.65	4.07	1.65	6.45	1.79	12.55	13.77	9.57	20.44
RP4-681N20.5	0	0.05	0.4	0	0.09	0.08	0.17	0.84	0.14	0.63	0.07	0.51	0.39	0.11	0.2	0	0	0.19	0.06	0	0.17	0.6	0.09	0.4	0.04	0.21	0.05	0	0.18	0.17	0	0	0.09	0.35	0.32	0.11	0.07	0.11	0.05	0.5	0.12	1
RNU6-390P	0	0	0	0	0	0	0	0	0	0	0	0	0	0	0	0	0	0	0	0	0	0	0	0	0	0	0	0	0	0	0	0	0	0	0	0	0	0	0	0	0	0
RP1-170D19.3	0.01	0	0	0	0	0	0.01	0.01	0.04	0.01	0	0	0.02	0.02	0	0	0	0	0.01	0	0	0	0	0	0	0	0	0	0	0	0	0	1.25	1.1	0.02	0.01	0.02	0	0.01	0.03	0.01	0.02
RP11-522M21.2	0	0	0	0	0	0	0.17	0	0	0	0	0	0	0	0	0	0	0	0	0	0	0	0	0	0	0	0	0	0	0	0.2	0	0	0	0	0	0	0	0.54	0	0	0
RP11-572C21.2	0	0	0	0	0	0	0	0	0	0	0	0	0	0	0	0	0	0	0	0	0	0	0	0	0	0	0	0	0	0.1	0	0	0	0	0	0	0	0	0	0	0	0
CDO1	0	0.07	0.1	0.13	0.04	0.03	0.14	0.21	9.18	5.34	0.16	1.16	0.08	0.05	0.96	0	0.01	0.04	0.72	0	0.32	0.25	0.1	0.02	0.07	0.15	1.93	0.83	0.04	0.1	0.01	0.34	2.63	2.11	0.14	0.03	0	0.01	0.5	0.21	0.01	0.11
CTD-2104P17.2	0	0.37	0	0	0.12	0.31	0.04	0.19	0	0.11	0	1.78	0	0	0	0	0	0.72	0	0.14	0.07	0.13	0.35	0.16	0	0.14	0.24	0.06	0.22	0.29	0.2	0	0.12	0.13	0.25	0.1	0	0.05	0.13	0.74	0.37	0.93
RP11-2G1.2	0	0	0	0	0	0	0	0	0	0	0	0	0	0	0	0	0	0	0	0	0	0	0	0	0	0	0	0	0	0	0	0	0	0	0	0	0	0	0	0	0	0
PCDH11X	0	0	0	0	0.01	0	0.25	0.28	0.01	0	0.01	0.3	2.68	0	0.49	0	0.03	0.06	0	0	0.07	0	0	0.07	0	0	0	0.02	0.02	0.01	0.82	3.37	0	0.02	0	0	0	0	0	0.05	0	0
ASGR1	0	0	0.14	0.02	0.03	0.13	0.06	0.14	0.03	0.03	0	0	0.03	0	0	0	0.07	0.29	0.17	0.06	0.02	0.1	0.08	0.01	0	0.04	0	0	0.29	0.13	0.61	0	0.05	0.08	0	0	0	0	0	0.15	0	1.78
CTD-2410N18.4	0.02	0.07	0.1	0	0	0.13	0.04	0.27	0.07	0	0	0.75	0.33	0.07	0.2	0	0.45	0.2	0	0.11	0.3	0.39	0.22	0.09	0.1	0.03	0.08	0.07	0.18	0.26	0.21	0.05	0.2	0.28	0.09	0	0.12	0.01	0.07	0.32	0.11	0.43
TNPO3	1.52	1.24	0.91	0.53	0.84	2.56	5.55	6.4	5.06	4.59	2.87	5.64	3.18	3.68	4.71	2.42	4.82	5.33	3.92	2.98	6.59	4.96	2.44	4.31	2.48	2.31	1.88	1.69	5.19	3.38	3.14	3.58	4.58	4.11	2.56	1.51	4.12	1.42	5.95	6.65	3.31	9.89
PIGO	0.69	2.54	3.63	3.83	1.74	3.65	15.6	12.96	5.93	4.77	6.86	7.81	7.24	7.51	12.6	5.54	7.02	4.11	6.39	5.11	14.75	13.55	3.03	4.97	1.7	1.08	3.18	1.87	6.16	5.98	4.32	3.41	10.98	9.29	4.96	1.58	4.63	5.38	4.2	7.12	2.5	8.85
RP4-569D19.5	0	0	0	0	0	0	0	0	0.01	0	0	0	0	0	0	0	0	0.02	0	0	0.04	0	0	0	0	0	0	0	0.01	0	0.09	0	0	0	0	0	0	0	0.03	0	0.01	0.02
RP11-219C24.10	0	0	0	0	0	0	0	0	0	0	0	0	0	0	0	0	0	0	0	0	0	0	0	0	0	0	0	0	0	0	0	0	0	0	0	0	0	0	0	0	0	0
NDUFA3	3.16	2.75	2.36	1.78	1.47	5.2	20.84	14.23	18.5	13.28	16.19	14.45	5.91	9.18	29.55	10.45	22.19	7.72	17.94	13.63	41.86	19.65	13.11	37.84	9.55	1.39	6.59	5.58	12.48	4.47	6.69	2.93	9.77	8.41	11.42	8.55	12.27	11.51	10.85	13.7	11.71	16.26
RP11-734K2.4	0.03	0.08	0.03	0.23	0.03	0.09	0.18	0.31	0.21	0.12	0.05	1.33	0.46	0.12	0.46	0.04	0.23	0.25	0.23	0.4	0.95	1.06	0.56	0.87	0.16	0.2	0.26	0.12	0.21	0.4	0.12	0.09	0.32	0.33	0.29	0.08	0.03	0.02	0.55	1.03	0.17	0.47
RP11-421P11.5	0	0	0	0.14	0	0.06	0	0	0	0	0	0	0	0	0.1	0	0	0	0	0	0	0	0	0	0.07	0	0	0	0	0.04	0	0	0.14	0.08	0	0	0	0	0.31	0.06	0.06	0
RP11-2E17.1	0.07	0	0	0.01	0.02	0.01	0.04	0.08	0.02	0.01	0	0.11	0	0.02	0	0	0.01	0.12	0.02	0.07	0.01	0.03	0	0	0.07	0.1	0.01	0	0.06	0.03	0.02	0.01	0.02	0.02	0	0	0	0	0.05	0.06	0.04	0
RNU1-11P	0	0	0	0	0	0	0	0	0	0	0	0	0	0	0	0	0	0	0	0	0	0	0	0	0	0	0	0	0	0	0	0	0	0	0	0	0	0	0	0	0	0
RP11-553P9.3	0	0	0	0	0	0	0	0	0	0	0	0	0	0	0	0	0	0	0	0	0	0	0	0	0	0	0	0	0	0	0	0	0	0	0	0	0	0	0	0	0	0
RN7SKP112	0	0	0	0	0	0.13	0.23	0.47	0	0	0.57	0	6.54	0.21	0	0	0	0	1.62	0.37	2.43	0.87	0	0.06	0.64	0.95	0	0.3	0.6	0.2	1.38	0.52	0.67	0.36	0.4	0	1.97	0	0.55	0.42	0.44	0
MIR2115	0	0	0	0	0	0	0	0	0	0	0	0	0	0	0	0	0	0	0	0	0	0	0	0	0	0	0	0	0	0	0	0	0	0	0	0	0	0	0	0	0	0
NCF1B	0	0.12	0	0	0	0	0.33	0	0.1	0.04	0.29	3.97	0.03	0.09	0.12	0	0	0.5	0.54	0	0.1	0.05	0.06	0.06	0.11	0.85	0.06	0.12	0.15	0.21	0.15	0	0.09	0.2	0.08	0.09	0	0	0.05	0.17	0.04	8.81
RNU4-72P	0	0	0	0	0	0	0	0	0	0	0	0	0	0	0	0	0	0	0	0	0	0	0	0	0	0	0	0	0	0	0	0	0	0	0	0	0	0	0	0	0	0
AC008993.3	0	0	0	0	0	0	0	0	0	0	0	2.32	0	0	0	0	0	0	0	0	0	0	0	0	0	0	0	0	0	0	0	0	0	0	0	0	0	0.05	0	0	0	0
RNU6-451P	0	0	0	0	0	0	0	0	0	0	0	0	0	0	0	0	0	0	0	0	0	0	0	0	0	0	0	0	0	0	0	0	0	0	0	0	0	0	0	0	0	0
AC073264.11	0	0	0.25	0	0	0.04	0.02	0.12	0	0	0	0.15	0.12	0.08	0	0	0.02	0.16	0	0	0.14	0.09	0.07	0.01	0.08	0.05	0	0.04	0	0.03	0.07	0	0.02	0.21	0	0.04	0	0	0	0.06	0.02	0.72
RF02248	0	0	0	0	0	0	0	0	0	0	0	0	0	0	0	0	0	0	0	0	0	0	0	0	0	0	0	0	0	0	0	0	0	0	0	0	0	0	0	0	0	0
MIR3689F	0	0	0	0	0	0	0	0	0	0	0	0	0	0	0	0	0	0	0	0	0	0	0	0	0	0	0	0	0	0	0	0	0	0	0	0	0	0	0	0	0	0
RNA5SP113	0	0	0	0	0	0	0	0	0	0	0	0	0	0	0	0	0	0	0	0	0	0	0	0	0	0	0	0	0	0	0	0	0	0	0	0	0	0	0	0	0	0
NR6A1	0.01	0.1	0.03	0.26	0.53	0.39	0.34	0.88	1.38	0.2	0.12	0.57	0.45	0.06	0.12	0.06	0.38	0.35	0.46	0.29	0.54	0.22	0.17	1.3	0.12	0.35	0.06	0.16	0.25	0.18	0.35	0.5	0.64	0.47	0.51	0.43	0.26	0.11	1.19	1.43	0.39	0.99
RP11-986G18.3	0	0	0	0	0	0	0	0	0	0	0	0	0	0	0	0	0	0	0	0	0	0	0	0	0	0	0	0	0	0	0	0	0	0	0	0	0	0	0	0.04	0	0
VWC2	0	0	0	0	0	0	0	0.02	0.01	0	0	0	0	0	0.01	0	0.07	0	0.02	0	0	0	0	0	0	0	0	0	0	0	0	0	0	0	0.01	0	0	0	0	0.02	0	0
RP11-550P23.5	0.06	0.06	0	0.04	0	0.02	0	0.03	0.05	0	0	0.81	0	0	0.04	0	0	0	0.02	0.06	0	0.12	0	0.01	0.03	0	0.03	0.03	0	0.02	0	0	0	0.2	0.02	0	0	0	0.03	0.02	0.02	0.12
AC133644.3	0	0	0	0.15	0	0	0.1	0.27	0.14	0.13	0.13	0.5	0	0.05	0	0	0	0.02	0.39	0.24	0.07	0	0	0	0.09	0.45	0.13	0.17	0	0.44	0	0.39	0.18	1.94	0.03	0.27	0	0	0.05	0.11	0	1.61
SNORA52	0	3.25	0	0	0	0	0	0	0	0	2.76	0	0	0	0	4.32	0	0	0	0	0	0	0	0	0	0	3.77	0	0	0	0	0	0	0	0	0	0	1.61	0	0	0	0
RN7SKP123	0	0	0	0	0	0	0	0	0	0	0	0	0	0	0.28	0	0	0	0	0	0	0	0	0	0	0	0	0	0	0	0	0	0	0	0	0	0	0	0	0	0	0
RP11-38G5.4	0.08	0.12	0	0	0	0.28	0.65	1.13	0.28	0.47	0.35	1.13	0.66	0.43	0.4	0.03	0	0.12	0.27	0.23	0.68	0.85	0	0.12	0.23	0	0.05	0.11	0.3	0.21	0.5	0.32	0.54	0.38	0.51	0.13	0	0	0.84	1.02	0.17	1.07
AC004057.1	22.21	33.32	21.3	47.47	11.4	16.45	83.35	43.2	128.7	113.97	141.91	246.02	41.74	52.94	85.18	50.98	128.93	44.49	111.8	84.81	220.36	144.55	17.46	140.94	33.55	15.51	62.93	24.29	149.07	77.19	90.15	59.71	79.84	118.26	43.66	34.75	26.5	179.03	124.95	148.44	150.32	193.07
RF00432	0	0	0	0	0	0	0	0	0	4.15	0	0	0	0	0	0	0	0	5.96	0	0	0	0	0	4.81	0	0	0	0	0	3.54	6.1	0	0	0	0	7.78	0	0	5.46	0	5.59
RP11-354K1.3	0	0	0.48	0	0	0	0.06	0	0	0.02	0	0	0	0	0	0	0	0	0	0	0	0	0	0	0	0	0	0	0	0	0	0	0	0	0	0	0	0	0.08	0	0	0
CPT2	1.14	1.89	1.34	2.1	1.33	0.86	3.11	3.64	3.56	4.06	3.26	1.76	1.44	2.81	2.17	1.1	1.16	1.38	2.3	1.64	6.17	5.14	1.23	3.07	1.25	1.15	1.73	0.71	6.49	3.77	2.14	1.8	2.51	1.59	2.43	1.31	1.44	1.04	6.97	8.41	1	3.38
RP1-253P7.4	0.12	0.44	0.03	0.11	0	0.22	0.13	0.29	0.37	0.47	0.01	0.67	0.58	0.03	2.02	0.19	0.17	0.16	0.11	0.3	0.55	0.45	0.01	0.03	0.09	0.06	0.14	0.07	0.15	0.34	0.31	0.08	1.4	0.25	0.54	0.22	0.08	0.12	0.09	0.23	0.35	0.52
AC104843.4	0	0	0	0	0	0	0	0	0	0	0	0	0	0	0	0	0	0	0	0	0	0	0	0	0	0	0	0	0	0	0	0	0	0	0	0	0	0	0	0	0	0
AC019185.2	0	0	0	0	0	0	0	0	0	0	0	0	0	0	0	0	0.11	0	0	0	0	0	0	0	0	0	0	0	0.1	0.46	0	0	0	0	0	0	0	0	0	0	0	0.78
AC069368.3	0	0.05	0.05	0	0	0	0.12	0	0	0	0	0	0.06	0	0.04	0	0	0.43	0	0	0	0	0	0	0.04	0	0	0	0	0.06	0	0	0	0	0.29	0	0	0.02	0	0	0	0.04
PI4K2A	0.19	0.69	0.96	1.05	0.25	0.31	1.18	1.18	1.04	0.99	0.96	0.86	0.93	0.44	1.57	0.07	0.55	1.27	1.83	0.82	0.92	0.8	0.59	1.87	0.31	0.46	0.34	0.27	1.73	1.06	0.5	0.4	1.15	2.3	0.75	0.52	0.81	0.68	0.96	1.83	0.99	4.59
SNORD50B	0	0	0	0	0	0	0	0	0	0	0	0	0	0	0	0	0	0	0	0	0	0	0	0	0	0	0	0	0	0	0	0	0	0	0	0	0	0	0	0	0	0
NREP	15.41	33.15	17.84	14	1.68	5.61	71.49	128.41	33.59	7.27	58.15	28.97	29.3	43.9	62.06	11.54	97.07	25.14	59.42	8.38	24.99	16.93	23.27	113.2	14.12	6.25	27.79	15.08	84.63	44.31	26.32	15.06	49.18	70.28	33.88	17.36	48.66	20.09	55.88	44.41	8.87	42.27
MAFK	0.03	0.17	0.1	0.1	0.09	0.16	0.32	0.35	0.33	0.25	0.57	1.53	0.16	0.2	1.72	0.08	0.16	0.51	1.04	0.63	0.62	0.42	0.07	0.04	0.6	0.05	0.44	0.05	0.35	0.56	0.26	0.18	0.04	0.58	0.32	0.08	0.11	0.06	0.24	0.55	0.28	0.99
C14orf93	0.02	0.47	1.26	0.56	0.31	0.59	0.59	0.92	1.06	0.49	0.64	2.36	0.45	0.96	1.47	0.56	1.2	0.69	0.43	1.15	1.46	1.22	0.22	1.43	0.37	0.73	0.39	0.16	1.74	1.86	0.62	0.12	0.51	0.71	0.61	0.35	1	0.79	0.84	1.49	1.28	3.64
RP5-943J3.1	0	0	0	0	0	0	0	0.07	0	0	0	0.09	0	0	0.1	0	0	0.07	0	0	0	0.15	0	0	0	0	0	0	0.07	0.04	0	0	0	0	0	0	0	0	0	0	0	0.1
PLCD4	0.08	0.01	0	0.06	0.14	0.04	0.2	0.54	0.22	0.22	0.14	0.47	0.26	0.16	0.4	0.07	0.2	0.1	0.2	0.21	0.79	0.41	0.37	0.05	0.23	0	0.14	0.04	0.64	0.2	0.21	0.14	0.17	0.48	0.12	0.18	0.13	0.12	0.3	0.32	0.09	0.38
KIF1B	3.38	7.68	15.71	13.36	5.36	3.28	13.73	16.03	13.04	9.04	11.52	3.95	11.14	8.28	14.29	5.87	4.95	7.54	10.63	11.14	17.38	14.35	3.84	15.74	4.43	3.47	4.8	2.84	16.67	14.09	16	10.87	23.84	12.89	4.49	1.47	8.55	1.75	16.55	17.58	3.32	9.61
OR2T6	0	0	0	0	0	0	0	0	0	0	0	0	0	0	0	0	0	0	0	0	0	0	0	0	0	0	0	0	0	0	0	0	0	0	0	0	0	0	0	0	0	0
GPR6	0	0	0	0	0	0	0	0	0	0	0	0	0	0	0	0	0.01	0	0	0	0	0	0	0	0	0	0	0	0	0	0	0	0	0	0	0	0	0	0	0	0	0
RNASET2	2.75	6.48	4.44	4.18	2.65	3.04	10.83	9.99	13.67	6.14	4.05	43.49	12.3	13.53	9.85	3.24	18.16	10.23	8.45	13.2	12.71	14.24	6.97	7.39	3.15	5.05	6.03	3.13	15.24	7.87	9.25	6.27	14.61	9.97	3.16	1.26	6.01	3.35	5.92	12.18	6.12	73.78
RP11-776A13.3	0	0	0	0	0	0	0	0	0	0	0	0	0	0	0	0	0	0	0	0	0	0	0	0	0	0	0	0	0	0	0	0	0	0	0	0	0	0	0	0	0	0
RPS24	191.54	171.86	86.5	100.22	114.35	281.73	207.28	211.2	554.21	398.35	1246.57	319.74	310.38	343.9	315.17	838.53	391.93	210.1	257.46	187.11	888.07	801.29	311.83	247.48	234.77	73.44	172.88	60.23	514.01	375.05	486.08	405.75	412.22	298.88	154.7	140.87	291.71	297.44	773.69	727.98	876.89	593.22
FAT3	0.16	0.28	0.02	0	0.01	0	0.01	0.02	0.91	0.25	0	0	0.01	0.09	0.01	0.01	0.04	0.04	0.76	0.07	0.05	0.08	0.01	0.04	1.29	0.05	0.03	0.31	0.41	0.09	0.01	0.29	0.93	1.33	0.01	0.02	0.01	0.06	0.05	1.02	0.14	0.1
RP11-701H24.3	0	0.86	0	0	0	0.74	0.52	1.7	0.88	0.6	0.33	1.53	2.45	0.12	0	0.46	0.19	1.23	0.21	0.64	1.6	0.51	0.75	0.53	1.11	0.87	0.43	0.09	1.61	2.45	1.06	0.28	1.6	1.11	1.07	0.22	0.69	0.24	1.81	3.65	1.83	0
CTC-458G6.1	0	0	0	0	0	0	0	0	0	0	0	0	0	0	0	0	0	0	0	0	0	0	0	0	0	0	0	0	0	0	0	0	0	0	0	0	0	0	0	0	0	0
RF00263	0	0	0	0	0	0	0	0	0	0	0	0	0	0	0	0	0	0	0	0	0	0	0	0	0	0	0	0	0	0	0	0	0	0	0	0	0	0	0	0	0	0
RP11-589N15.1	0	0	0	0	0	0	0	0	0	0	0	0	0	0	0	0	0	0	0	0	0	0	0	0	0	0	0	0	0	0	0	0	0	0	0.1	0	0	0	0	0	0	0.16
RP11-262H14.2	0	0	0	0	0	0	0.09	0	0	0.54	0	0	0	0	0	0	0	0	0.31	0	0	0	0	0.21	0	0	0.14	0.11	0.11	0	0	0.13	0	0	0	0	0	0	0.14	0.37	0	0.51
SIPA1	0.19	1.44	0.15	2.54	0.58	0.28	2.39	4.05	1.21	0.69	3.98	7.54	1.17	1.96	2.16	0.69	1.67	2.03	3.01	0.36	4.47	4.56	0.17	5.01	0.98	1.42	2	1.09	2.75	3.11	1.15	0.47	2.83	2.87	1.91	1.17	2.37	2.11	0.74	2.13	0.24	13.83
RP11-160A9.3	0	0.39	0.08	0.33	0.13	0.07	0.09	0.32	0.46	0.17	0.03	0.52	0.42	0.23	0.66	0	0	0.08	0	0.26	0.19	0.29	0.12	0.01	0.58	0.09	0.09	0.18	0.14	0.41	0.32	0.23	0.22	0.24	0.55	0.06	0	0	0.13	0.27	0.07	0.7
RP6-91H8.1	0	0.17	0	0	0	0	0	0	0	0	0	0	0	0	0	0	0	0	0	0	0	0	0	0	0	0	0.02	0	0	0	0	0	0.08	0	0	0	0	0	0	0	0	0
MFN2	6.18	5.81	1.34	1.68	0.44	3.37	16.24	15.23	7.85	9.91	9.05	7.93	6.04	9.2	6.6	5.75	20.93	11.62	12.57	7.37	20.76	19.45	8.06	9.54	5.31	4.9	2.52	3.13	16.41	8.1	5.89	5.07	16.49	11.02	5.15	4.27	14.1	5.59	14.3	15.6	2.83	17.81
RIPPLY3	0	0	0.12	0.1	0.36	0.68	0.14	0.16	1.16	0.64	1.21	0	0.07	0.05	0.02	0	0.22	0.34	0.01	0.02	0.44	0	0.04	0.79	0.21	0	0.22	0.05	0.01	0	0.39	0.09	0.14	0.1	0.16	0.22	0.05	0.54	0.56	0.55	0.88	0.02
RP11-99P18.1	0	0.06	0	0	0	0	0	0.1	0.05	0	0	0	0	0	0	0	0	0.05	0.17	0.13	0.37	0.1	0	0.02	0	0.05	0	0.04	0	0.06	0	0	0	0	0.08	0.04	0.07	0	0.11	0.08	0	0.26
RP11-270F18.2	0	0	0	0	0	0	0	0.06	0	0	0	0	0.17	0	0	0	0	0	0	0.14	0	0	0	0.02	0	0	0	0	0	0	0.1	0	0	0.07	0.1	0	0	0	0	0.05	0	0
CCDC67	0	0.07	0.02	0.07	1.02	1.52	0.03	0.25	1.28	1.86	0.45	0	0.46	0.1	0.06	0	0.84	0.04	0.06	0.57	0.09	0.37	0.02	0	0	0	0.35	0.21	0.84	0.54	0.07	0.17	0.48	0.23	0.54	0.03	0	0	0.61	1.41	0.47	0.08
GCK	0	0	0	0	0	0	0	0	0	0	0.04	0	0	0	0	0	0.02	0	0	0	0.08	0	0	0	0	0	0	0	0.04	0.01	0	0	0.04	0.04	0	0	0	0	0	0.02	0	0
LSAMP	0.04	0.27	2.09	2.55	0	0.09	35.84	6.35	0.56	0.23	4.45	6.13	1.28	0	0.26	0.05	4.18	2.25	0.83	2.79	0.12	0.01	0.08	1.37	0.69	0.01	0.17	0.11	12.32	21.14	12.02	13.55	0.66	2.64	4.25	0.05	11.27	0	0.3	0.82	0.12	2.36
RP5-908D6.3	0	0	0	0	0	0	0	0	0	0	0	0	0	0	0	0	0	0	0	0	0.06	0	0	0	0	0	0	0	0	0	0	0	0	0	0	0	0	0	0	0	0	0
RP11-654K19.4	0	0	0	0	0	0	0	0	0	0	0	0	0	0	0	0	0.05	0.03	0	0	0	0	0	0.02	0	0	0	0	0	0.03	0.02	0	0	0.08	0	0	0	0	0	0.05	0	0
RP11-127I20.7	0	0	0	0	0	0	0.09	0.32	0	0	0	0	0.09	0	0	0	0	0	0.17	0.14	0.15	0.07	0	0	0	0	0.17	0.11	0.06	0.11	0.05	0.06	0	0	0.15	0	0	0	0.27	0.11	0.21	0.09
AC104655.3	0	0	0	0.13	0	0	0.11	0	0.21	0	0	0	0	0	0	0	0	0.08	0	0	0	0	0	0	0.16	0.42	0.36	0.1	0.28	0	0	0	0.2	0	0	0	0	0	0	0.07	0	1.05
RPL9	96.22	84.98	42.57	33.72	25.32	82.61	167.29	133.83	476.58	298.6	98.39	456.29	337.16	239.82	187.24	275	537.34	154.17	161.19	132.46	474.92	405.53	79.99	115.21	181.49	76.9	177.18	45.52	228.93	161.08	358.12	275.83	81.26	106.97	63.7	56.86	112.39	310.72	340.63	286.42	284.94	369.66
GPR171	0.03	0	0	0.73	0	0	0.12	0.34	0.07	0.05	0.3	4.38	0.38	0.14	0.8	0	0.01	1.55	0.34	0	0.05	0.02	0.42	0.04	0.17	0.13	0.33	0.28	0.01	0.51	0.62	0.01	0.63	0	0	0.62	0.05	0	0.13	0.29	0.04	15.78
RNU6-1328P	0	0	0	0	0	0	0	0	0	0	0	0	0	0	0	0	0	0	0	0	0	0	0	0	0	0	0	0	0	0	0	0	0	0	0	0	0	0	0	0	0	0
MIRLET7E	0	0	0	0	0	0	0	0	0	0	0	0	0	0	0	0	0	0	0	0	0	0	0	0	0	0	0	0	0	0	0	0	0	0	0	0	0	0	0	0	0	0
RP5-1121H13.1	0	0	0	0	0	0	0	0	0	0	0	0	0.14	0	0	0	0	0	0	0	0	0	0	0	0	0	0	0	0	0	0	0	0	0	0	0	0	0	0	0	0	0
KRT24	0	0	0	0	0	0	0	0	0	0	0	0	0	0	0.04	0	0	0.07	0.03	0	0	0	0	0	0	0.12	0	0	0	0	0	0	0	0	0	0	0	0	0	0	0	0
RP1-257I9.2	0	0	0	0	0	0	0	0	0	0	0	0	0	0	0	0	0	0	0	0	0	0	0	0	0	0	0	0	0	0.04	0	0	0	0	0	0	0	0	0	0	0	0
ZDHHC20P1	0	0	0	0	0	0	0	0	0	0.17	0	0	0	0	0	0	0	0	0	0	0	0	0	0	0	0	0	0	0	0	0	0	0.09	0	0	0	0	0	0	0.08	0	0.27
RP4-784A16.4	0	0	0	0	0	0	0	0	0	0	0	0	0	0	0	0	0	0	0	0	0	0	0	0	0	0	0	0	0.04	0	0	0	0	0	0	0	0	0	0.04	0	0	0
RP11-157L3.9	0	1.09	0	0	0	0	0	0.92	0	0.32	0	0	0	0	0	0	0	0	0	0	0	0.37	0	0.11	1.07	0	0	0	0	0	0	0	0	0	0	0	0	0	2.14	0	0	0
GCNT2	1.54	1.57	11.61	13.06	0.3	0.5	4.51	7.7	0.36	0.07	2.12	8.56	5.84	3.96	4.66	0.6	3.33	1.4	4.53	6.58	11.52	20.21	0.11	2.4	0.31	2.02	0.74	0.44	7.24	3.22	1.47	0.42	3.13	2.6	3.24	0.98	4.69	0.3	3.06	3.28	2.39	3.72
AC079466.1	0	0	0	0.1	0	0	0.01	0.01	0.01	0	0	0	0.01	0	0	0	0	0	0	0	0	0	0	0	0	0	0.01	0	0	0	0	0	0	0	0	0	0	0	0	0	0.1	22.32
SNORA50B	0	0	0	0	0	0	0	0	0	0	0	0	0	0	0	0	0	0	0	0	0	0	0	0	0	0	0	0	0	0	0	0	0	0	0	0	0	0	0	0	0	0
LIMD2	0.3	0.17	2.23	1.28	0.02	0.35	1.08	1.46	0.99	0.12	1.01	13.68	0.2	0.07	0.34	0	0.47	1.07	1.18	0.56	1.88	0.06	0.07	3.8	0.73	0.71	0.43	0.32	1.08	0.89	0.2	0.04	1.24	1.2	0.39	0.17	0.59	0.67	1.51	1.68	0.22	31.29
SNRNP35	1.89	2.87	0.94	2.26	1.2	3.97	4.58	5.75	2.68	3.08	1.58	13.66	3.99	3.31	6.37	3.91	6.8	4.82	4.77	2.51	16.45	18.42	3.16	2.9	3.89	1.31	2.8	2.22	8.89	6.46	3.09	2.69	5.86	8.64	4.21	1.8	4.63	0.67	5.91	7.73	5.03	18.57
DCAF7	6.94	5.66	3.12	8.55	5.85	5.27	20.2	14.82	10.77	5.78	14.15	9.25	6.08	7.24	7.59	5.38	5.44	8.17	11.28	5.96	20.03	22.5	9.2	13.95	7.14	3.07	2.62	1.98	15.71	9.54	9.75	7.52	13.23	12.05	9.32	5	9.17	5.33	17.29	16.39	7.78	17.35
AP000711.1	0	0	0	0	0	0	0.02	0	0	0	0	0.04	0	0	0	0	0	0	0	0	0	0	0	0	0	0	0	0	0	0	0	0	0	0	0.03	0	0	0	0	0	0	0.04
RP11-65E22.3	0	0	0	0	0	0.05	0	0	0	0.17	0	0	0	0	0	0	0	0	0	0	0	0	0	0	0	0	0.11	0	0	0	0	0	0	0.07	0	0	0	0	0.07	0.06	0	0
RP11-170K4.2	0	0.01	0	0.02	0	0	0.05	0.04	0.09	0.01	0.02	0.68	0.07	0.02	0.53	0	0.04	0.05	0	0.05	0.05	0.06	0	0	0	0	0.02	0	0.06	0.17	0	0.43	0.28	0	0.03	0	0.03	0.02	0	0.07	0.08	0.17
RP1-267L14.3	0	0.28	0.24	0	0	0	0.08	0.11	0.28	0.2	0	0.6	0	0.07	0.31	0.87	0.06	0.11	0	0.06	0.4	0.35	0	0.08	0.42	0.19	0.03	0.15	0.1	0.23	0.05	0.28	0.05	0.53	0.42	0.88	0.04	0	0.67	0.58	0.19	0.7
CTC-448F2.3	0	0	0	0	0	0	0	0	0	0	0	0	0	0	0	0	0	0	0	0	0	0	0	0	0	0	0	0	0	0	0	0	0	0	0	0	0	0	0	0	0	0
RNU6-491P	0	0	0	0	0	0	0	0	0	0	0	0	0	0	0	0	0	0	0	0	0	0	0	0	0	0	0	0	0	0	0	0	0	0	0	0	0	0	0	0	0	0
RP11-702L6.1	0	0	0	0	0	0	0	0	0	0	0	0	0	0	0	0	0	0	0	0	0	0	0	0	0	0	0	0	0	0	0	0	0	0	0	0	0	0	0	0	0	0
RHOC	2.24	17.43	4.27	8.29	2.37	5.23	35	22.75	12.64	11.29	24.24	7.53	10.7	18.98	18.12	2.31	18.18	16.88	23.06	10.25	81.54	24.7	0.86	10.8	8.23	3.31	13.58	6.84	12.74	10.6	9.01	10.36	12.96	36.11	5.22	3.08	10.08	5.51	4.76	9.59	4.7	9.36
MIR378A	0	0	0	0	0	0	0	0	0	0	0	0	0	0	0	0	0	0	0	0	0	0	0	0	0	0	0	0	0	0	0	0	0	0	0	0	0	0	0	0	0	0
CDON	0.17	0.17	0.63	0.32	5.48	4.89	3.9	3.56	3.92	3.33	3.3	2.54	4.03	1.9	3.42	0.39	4.61	1.22	1.08	1.03	9.28	9.74	0.53	0.79	2.37	0.12	1.6	1.62	3.91	2.83	4.91	4.87	2.1	2.11	1.14	0.26	4.13	0.87	3.48	3.42	0.74	0.34
MIR421	0	0	0	0	0	0	0	0	0	0	0	0	0	0	0	0	0	0	0	0	0	0	0	0	0	0	0	0	0	0	0	0	0	0	0	0	0	0	0	0	0	0
SLC25A39	1.42	9.62	38.4	45.08	13.17	3.19	25.6	14.87	53.16	37.66	43.16	18.61	11.67	14.69	23.12	14.35	29.89	26.16	21.54	16.07	100.02	48.06	2.09	49.55	12.11	6.84	19.2	12.2	62.2	42.33	31.53	34.39	27.31	36.57	48.09	34.21	8.16	44.49	99.72	66.57	39.88	32.12
SERP1	1.69	6.46	15.75	28.33	8.75	11.34	22.1	11.59	43.21	38.64	27.48	16.56	40.77	25.03	24.42	9.32	32.16	23.36	15.29	19.69	66.52	52.53	12.55	19.95	15.02	7.63	12.01	5.32	18.21	15.85	16.97	16.46	16.23	15.05	23.59	8.47	16.71	15.36	30.46	47.05	14.06	30.47
CTD-2315M5.2	1.94	2.94	0.67	1.2	0.16	0.32	0.57	0.72	1.8	1.39	1.87	0.06	0.13	1.38	5.91	0.16	0.6	1.1	0.65	3.94	4.12	4.92	1.4	0	7.14	4.96	0.96	1.4	4.29	4.03	3.57	1.92	7.15	4.62	4.38	1.31	7.12	0.26	24.2	13.39	2.45	0.26
RP11-843F11.1	0	0	0	0	0	0	0	0	0	0	0	0	0	0	0	0	0	0	0	0	0	0	0	0	0	0	0	0	0	0	0	0	0	0	0	0	0	0	0	0	0	0
CDS2	0.44	2.2	1.53	1.47	0.16	0.75	4.68	5.74	8.29	3.09	5.6	6.59	6.08	4.63	6.66	0.84	3.43	3.97	6.31	3.06	9.18	5.44	0.35	2.4	1.82	1.29	1.48	1.05	6.36	5.38	2.96	4.31	4.17	5.47	5.79	2.15	2.48	1.38	5.13	7.86	3.13	11.56
PGM5P4-AS1	0	0	0	0	0	0	0	0.18	0.05	0	0	0.6	0	0	0.36	0	0.12	0	0.84	0	0	0	0	0.07	0	0	0	0	0	0.13	0	0.13	0	0	0	0.04	0	0	0	0	0	0
RP11-760M1.1	0	0	0	0.09	0	0	0	0	0.01	0.02	0	0.34	0	0	0	0	0.01	0	0	0	0	0	0	0	0	0.01	0	0.04	0	0	0	0	0	0	0.01	0	0	0	0.21	0.23	0	9.46
LRRC32	0.38	3.23	12.34	5.88	0.27	0.36	6.37	10.02	7.46	1.78	6.94	4.85	2.66	9.35	25.07	1.52	2.56	4.71	35.47	1.89	2.85	1.01	0.26	6.83	0.8	2.66	1.21	1.12	3.19	5.16	2.45	4.15	6.85	30.16	4.98	1.37	0.83	0.18	1.18	3.09	0.11	34.74
RP11-557C9.2	0	0	0	0	0	0	0	0	0	0	0	0	0	0	0	0	0.03	0	0	0	0	0	0	0	0	0	0	0	0	0	0	0	0	0	0	0	0	0	0	0	0	0
RP11-393I2.1	0	0	0	0	0	0	0.02	0	0	0	0	0	0	0	0	0	0	0.09	0	0	0	0	0	0	0	0	0	0	0	0	0	0	0	0	0	0	0	0	0	0	0	0
RP11-752G15.10	0	0.04	0.08	0.41	0	0	0	0	0.23	0.13	0	0.67	0.52	0.2	0.12	0.04	0	0.07	0	0.26	0.35	0.18	0.12	0	0.04	0.3	0.19	0	0.12	0.34	0.15	0.34	0	0.18	0.23	0.07	0	0.05	0.67	0.48	0.22	3.83
RP11-106E7.1	0	0.08	0	0.06	0.85	0.33	0.22	0.35	0.3	0.4	0	0.1	0.52	0	0.11	0	0.23	0	0.05	0.26	0	0.08	0	0	0.07	0	0.17	0.03	0.04	0.07	0.28	0.07	0.47	0.84	0.1	0.03	0.21	0	0.33	0.17	0.26	0.32
DCP2	1.21	2.63	22.84	1.76	2.88	3.46	25.61	26.77	10.25	2.35	5.62	37.2	4.96	8.49	6.07	4.27	5.22	5.56	10.17	1.75	9.69	7.06	2.13	7.03	8.46	6.68	2.86	1.37	6.05	5.34	4.85	3.33	5.53	13.24	3.84	4.52	5.38	1.04	9.19	10.93	3.77	52.62
CTD-2063L20.1	0	0	0	0	0	0	0	0	0	0	0	0	0.04	0	0	0	0	0	0	0	0	0	0	0.39	0	0	0	0	0	0	0	0	0	0	0	0	0	0	0	0	0	0
AC016712.2	0	0	0	0	0	0	0	0.15	0.12	0	0.16	0.23	0.16	0.14	0	0.06	0.12	0	0.24	0	0	0.37	0	0	0.11	0	0	0	0.11	0	0.1	0.15	0	0	0.1	0.18	0	0	0.13	0.2	0.1	0
SNORD93	0	0	0	0	0	0	0	0	0	0	0	0	0	0	0	0	0	0	0	0	0	0	0	0	0	0	0	0	0	0	0	0	0	0	0	0	0	0	0	0	0	0
AC018648.5	0	0	0	0	0	0	0	0	0.04	0.06	0	0	0	0.04	0	0	0	0	0.02	0.19	0.11	0.04	0	0.01	0.11	0	0.06	0	0	0.08	0.12	0	0	0.04	0.03	0	0	0.03	0.07	0.12	0.03	0
RP11-417E7.1	0	0	0	0	0	0	0.14	0	0	0	0	0.07	0	0	0	0	0	0	0.27	0	0	0	0.29	0.44	0	0	0.03	0	0	0.03	0	0.05	0.15	0	0	0	0	0	0	0.04	0	0
BPIFA1	0	0	0	0	0	0	0	0	0	0	0	0	0	0	0	0	0	0	0	0	0	0	0	0	0	0	0	0	0	0	0	0	0	0	0	0	0	0	0	0	0	0
CTD-2151A2.3	0	0	0	0	0	0	0	0	0	0	0	0	0	0	0	0	0	0	0	0	0	0	0	0	0	0	0	0	0	0	0	0	0	0	0	0	0	0	0	0	0	0
HBZ	0	0	0	0	0	0	0	0	0	0	0	0	0	0	0	0	0	0	0	0	0	0	0	0	0.04	0	0	0	0	0	0	0	0	0	0	0	0	0.1	0.04	0	0	0
RP4-664K17.2	0	0	0	0	0	0	0	0	0	0	0	0	0	0	0	0	0	0	0	0	0	0	0	0	0	0	0	0	0	0	0	0	0	0	0	0	0	0	0	0	0	0
RP11-542F9.1	0	0	0	0	0	0	0	0	0	0	0	0	0	0	0	0	0	0	0	0	0	0	0	0	0	0	0	0	0	0	0	0	0	0	0	0	0	0	0	0	0	0
ZNF227	1	2.33	2.95	3.23	2.19	2.01	5.66	7	6.32	4.53	4.24	5.34	4.57	1.73	5.79	2.16	8.4	2.42	2.88	4.93	9.94	7.7	1.35	3.57	4.34	4.14	2.17	0.95	2.62	2.98	3.61	2.42	2.89	4.21	4.81	1.85	3.66	1.99	4.42	6.46	4.46	9.82
RP1-197L1.1	0	0	0	0	0	0	0	0	0	0	0	0	0	0	0	0	0	0	0	0	0	0	0	0	0	0	0	0	0	0	0	0	0	0	0	0	0	0	0	0	0	0
AC131056.5	0	0	0	0	0	0	0	0	0	0	0	0	0	0	0	0	0	0	0	0	10.15	5.33	0	0	0	0	0	0	0	0	0	0	0	0	0	0	0	0	0	0	0	0
RNU6-744P	0	0	0	0	0	0	0	0	0	0	0	0	0	0	0	0	0	0	0	0	0	0	0	0	0	0	0	0	0	0	0	0	0	0	0	0	0	0	0	0	0	0
RP11-227G15.8	0	0.13	0	0	0	0.05	0	0	0	0	0	0	0	0	0	0	0	0.19	0	0	0.38	0	0	0	0	0	0	0.06	0	0	0.05	0	0.12	0	0	0.05	0	0	0.14	0.05	0	0
RP11-467K18.3	0.62	0.05	0	0	0	0	0.09	0.11	0.02	0	0	0	0	0	0	0	0	0	0	0	0	0	0	0.01	0	0	0.01	0.05	0.07	0.01	0.09	0.07	0	0	0.19	0	0	0.54	0.63	0.32	0.02	0
MIR596	0	0	0	0	0	0	0	0	0	0	0	0	0	0	0	0	0	0	0	0	0	0	0	0	0	0	0	0	0	0	0	0	0	0	0	0	0	0	0	0	0	0
RNU1-129P	0	0	0	0	0	0	0	0	0	0	0	0	0	0	0	0	0	0	0	0	0	0	0	0	0	0	0	0	0	0	0	0	0	0	0	0	0	0	0	0	1.29	0
RP11-517O13.1	0	0	0	0	0	0	0	0	0.18	0	0	0.12	0	0.22	0.13	0	0.09	0	0	0.3	0.44	0.1	0	0.03	0	0	0.05	0	0.25	0.05	0	0	0	0	0.07	0.07	0	0	0	0.31	0.24	0.25
OR8D1	0	0	0	0	0	0	0.4	0.82	0.03	0	0	0.03	0	0.1	0	0	0.21	0	0	0.33	0.03	0.27	0	0	0	0	0	0.05	1.25	2.22	0	0	0	0	0.22	0	0	0	0	0	1.02	0.02
RP11-613E4.2	0	0	0	0	0	0	0	0	0	0	0	0	0	0	0	0.01	0	0	0	0	0	0	0	0	0	0	0	0	0	0	0	0	0	0	0	0	0	0	0	0	0	0
RP11-930O11.1	0	0.06	0	0	0	0.1	0	0	0	0	0	0	0.08	0	0	0	0	0	0.2	0.13	0.07	0	0	0.07	0.11	0.34	0	0.05	0	0.04	0.2	0.12	0.11	0	0.05	0.14	0.05	0	0	0	0.1	0
AC074112.1	0	0	0	0	0	0	0	0	0	0	0	0	0	0	0	0	0	0	0	0	0	0	0	0.03	0	0	0	0	0	0	0	0	0	0	0	0	0	0	0	0	0	0
EIF3H	16.37	18.85	67.1	79.15	85.45	87.44	95.96	93.69	239.96	220.56	66.97	70.24	66.52	44.48	46.88	56.82	132.31	49.22	62.23	41.18	200.88	233.42	15.69	60.17	36.06	24.99	53.62	23.48	66.32	42.86	89.47	100.04	50.21	44.49	66.71	74.31	104.84	110.72	96.22	127.25	120.82	136.77
ZMYND10	0	0	1.46	0.24	0.28	0.09	0.47	0.04	0.06	0.3	0.29	0.14	0.31	0.01	0.2	0.2	0.59	0.75	0.44	1.24	1.12	0.72	0	3.54	0.19	0.13	0.08	0.03	0.4	1	0.21	0.06	0.11	0.25	1.05	1.47	0.15	0.14	1.33	1.18	0.09	0.34
CENPE	0.74	0.27	4.57	2.2	1.24	0.42	4.14	3.64	4.78	2.72	1.09	0.57	0.79	1.08	1.29	0.93	1.4	1.87	0.99	0.49	2.28	0.52	1.67	1.79	2.11	2.06	0.91	0.93	3.59	1.17	2.81	0.45	0.85	0.48	0.78	0.71	1.48	0.3	3.55	1.97	0.94	7.46
EIF2AK2	2.51	4.47	6.79	9.53	3.53	3.66	5.29	13.22	8.19	4.89	8.18	11.66	11.35	11.38	10.83	4.57	12.01	8.97	4.68	5.2	12.93	5.34	2.97	3.33	8.91	7.27	3.29	2.18	3.88	5.42	10.76	10.65	7.22	17.59	4.83	2.68	5.76	3.18	13.99	22.89	4.18	7.44
RP11-405M12.3	0	0	0	0	0	0	0.05	0	0	0	0	0.66	0	0	0.09	0	0.31	0.06	0	0	0.07	0	0	0.16	0	0	0	0	0.06	0	0	0	0	0.13	0	0	0.05	0	0	0	0.05	0.17
NKX6-1	0	0	0	0.03	0.03	0.02	0.01	0	0	0.75	0.37	0	0.06	0.01	0	0	0	0	0.72	1.19	0.88	0.37	0.01	0.55	0	0	0.01	0	2.83	1.42	0.72	2.34	0.01	0.01	0.11	0.02	0.07	0.11	6.39	8.83	0	0
RP11-545E8.1	0	0	0	0	0	0	0	0	0	0	0	0	0	0	0	0	0	0	0	0	0	0	0	0	0	0	0	0	0	0	0	0	0	0	0	0	0	0	0	0	0	0
CTC-479C5.6	0	0	0	0	0	0	0	0	0	0	0	0.09	0	0	0	0	0	0	0	0	0	0	0	0	0	0	0	0	0	0	0	0	0	0	0	0	0	0	0	0	0	0
LRRIQ4	0	0	0	0	0	0.05	0.02	0.05	0	0	0	0	0	0.03	0	0	0	0.01	0	0	0	0	0	0.13	0.05	0	0.01	0	0.11	0.2	0.01	0.01	0	0.07	0.04	0	0	0	0.02	0.02	0	0
RP11-127B20.3	0.05	0	0.23	0	0	0.09	0.27	0.44	0.53	0.24	0.12	0.57	0.37	0.26	0	0	0.05	0.48	0.65	0	0.65	0.96	0	0.63	0.46	0.54	0.12	0.25	0.3	0.19	0.13	0	0.1	0	0.23	0.34	0.08	0.21	0.65	0.98	0.05	1.81
RP11-146E23.2	0	0	0	0	0	0	0	0.18	0	0.37	0	0	0	0	0	0	0	0	0	0	0.07	0	0.34	0	0.11	0	0.07	0.11	0	0	0	0.12	0	0	0	0	0	0	0	0.05	0	0.08
PRICKLE3	0.14	0.41	1.8	2.76	1.01	0.24	0.59	0.47	1.42	0.88	0.76	1.39	0.42	0.71	1.25	0.75	0.22	0.72	1.36	2.22	1.26	0.39	0.46	0.92	0.17	0.24	0.24	0.26	0.64	0.9	0.29	0.56	0.98	0.81	1.04	0.6	0.93	0.15	1.52	2.31	0.62	2.21
ENDOV	1.28	1.02	2.1	2	1.65	1.59	2.75	2.58	2.1	1.64	2.16	2.7	4.38	0.72	2.91	0.44	2.94	1.26	1.31	1.15	7	6.95	0.34	3.89	1.62	1.1	1.2	0.52	3.98	2.24	1.88	1.37	1.88	4.18	3.05	1.63	1.88	1.28	5.66	5.23	1.92	3.43
RPL26P30	0.09	0.1	0.11	0.09	0.09	0.19	0.71	0.61	0.37	0.63	0.08	0	0	0.12	0.17	0.09	0.06	0	0.39	0.11	0.12	0	0.19	0.11	0	0	0.06	0	0.18	0.06	0.08	0.05	1	0.1	0	0	0.61	0.15	0.37	0.46	0	0
KRT6A	0	0	0.42	0	0	0	0.27	0.06	0	0	0	0	0	0	0	0	0	0	0	0	0	0	0	0	0	0	0	0	0	0.01	0	0	0	0	0	0	0	0	0	0.02	0	0
INTS4	4.18	3.03	5.18	2.31	1.94	6.51	4.72	9.27	9.48	6.29	5.58	17.95	9.9	4.94	4.12	3.52	4.46	5.39	5.26	5.89	11.53	10.1	0.93	9.59	3.89	6.26	3.12	2.17	10.52	11.36	8.29	8.27	15.07	10.41	5.03	2	6.49	1.51	16.88	22.73	8.28	25.14
RP11-830F9.5	0	0.01	0	0	0	0	0	0	0	0.21	0	0.12	0.01	0	0.01	0	0.07	0	0	0	0	0	0	0	0	0.01	0.01	0	0.06	0.01	0	0	0.04	0.04	0	0	0	0	0.05	0	0	0.37
BEND2	0	0	0	0.01	0	0	0	0	0	0	0	0	0	0	0	0.01	0	0	0	0	0	0	0	0.01	0.02	0.03	0	0	0	0.03	0	0	0	0.12	0	0	0	0.01	0.01	0.02	0	0
RNA5SP112	0	0	0	0	0	0	0	0	0	0	0	0	0	0	0	0	0	0	0	0	0	0	0	0	0	0	0	0	0	0	0	0	0	0	0	0	0	0	0	0	0	0
SMIM23	0	0	0	0	0	0	0	0	0.18	0	0	0	0	0	0	0	0	0	0	0	0	0	0	0	0	0	0	0	0	0	0	0	0	0	0	0	0	0	0	0	0.02	0
TPM1	44.15	96.49	42.02	20.06	14.97	117.64	169.01	278.48	163.04	73.68	99.15	33.98	139.75	237.77	126.45	40.13	235.56	90.86	462.67	113.76	192.36	188.36	48.31	40.13	68.41	49.48	63.77	30.8	210.05	189.26	50.95	65.54	275.53	320.27	66.73	31.71	81.72	33.97	195.61	237.54	9.69	14.7
FAM63A	1.02	5.47	5.22	8.72	1.35	0.25	1.82	3.96	2.5	2.12	4.81	8.4	4.29	0.81	7.39	1.5	2.74	2.01	8.41	0.19	8.14	8.92	0.23	2.33	0.46	2.31	0.56	1.01	0.66	1.24	1.68	0.86	2.59	3.98	3.57	3	0.38	4	5.99	9.56	3.06	11.23
RP11-463I20.2	0	0	0	0	0	0	0	0	0	0	0	0	0	0	0	0	0	0	0	0	0	0.16	0	0	0	0	0	0	0	0	0	0	0	0	0	0	0.65	0	0	0	0.07	0
XDH	0.3	0.2	0	0.34	0.33	0.01	0.05	0.73	0.02	0.02	1.1	0.02	0.47	0.2	0.59	0.11	0.15	0	0.04	0.27	0.57	0.26	0.01	0	0.12	0.08	0.01	0.04	1.02	0.46	0.22	0.28	0.19	0.45	0.06	0.03	0.67	0.15	1.13	1.91	0.38	0.08
RP5-1037N22.4	0	0	0	0	0	0	0	0	0	0	0	0	0	0	0.5	0	0	0	0	0	0	0	0	0	0	0	0	0.11	0.11	0	0	0	0	0	0	0	0	0	0	0	0	0.33
RP11-361F15.3	0	0.06	0	0	0	0	0	0	0.06	0	0	0	0	0	0	0	0	0	0	0	0	0	0	0	0.11	0	0	0.02	0	0	0.02	0.17	0	0	0	0	0	0	0	0.02	0	0
RP11-819C21.1	0.18	0.6	0.41	0.76	0.44	0.42	0.23	1.08	0.71	0.68	0.23	2.35	0.67	0.47	0.81	0.1	0.37	1.15	0.44	0.42	0.64	1.01	0.28	0.17	0.7	1.25	0.14	0.16	0.45	0.78	0.87	0.3	0.67	2.02	0.38	0.06	0.32	0.11	0.58	1.33	0.83	1.3
FAM212A	0	0.61	0	0.04	0	0	0.14	0.28	0.27	0.02	0.85	2.58	0.15	0.68	0.8	0	0.13	0.14	1.13	0.21	0.49	0.09	0	0	0.48	0.45	0.05	0.02	0.3	0.28	0.2	0.24	0.31	0.51	0.09	0	0.17	0.02	0.09	0.38	0	0.42
ZDHHC20	4.27	4.86	14.8	11.43	3.88	5.22	14.55	17.66	36.11	18	6.68	11.22	24.93	9.16	9.7	4.1	6.73	14.66	13.05	20.33	9.39	8.12	3.33	7.54	6.76	3.12	8.13	3.5	21.75	20.9	8.8	8	10.12	25.2	8.42	2.63	5.53	12.93	62.1	69.96	5.9	28.53
RP11-309L24.6	0.1	0.11	0.07	1.09	0	0	0.82	1.19	1.21	0.09	1.18	0.38	0	0.17	1.25	0	1.82	0.4	12.78	0	0.14	0	0	0	0	0	0.04	0	0.11	0.05	0.03	0.52	0.24	0.91	0.08	0.03	0.39	1.98	0.5	1.03	0	0
CTD-3073N11.7	0	0	0	0	0	0	0	0	0	0	0	0	0	0	0	0	0	0	0	0	0	0	0	0	0	0	0	0	0	0	0	0	0	0	0	0	0	0	0	0	0	0
RPS15AP18	0	0	0	0.52	0.54	0	0	0.11	0.11	0.29	0	0	0.15	0	0	0	0.22	0	0	0.37	0.4	0.34	0	0	0	0.37	0.06	0.2	0	0	0.27	0	0.21	0	0	0	0.16	0	0	0.37	0	0.31
RP11-340I6.13	0	0	0	0	0	0	0	0	0	0	0	0	0	0	0	0	0	0	0	0	0	0	0	0	0	0	0	0	0	0	0	0	0	0	0	0	0	0	0	0	0	0
AP000351.12	0	0	0	0	0	0	0	0	0	0	0	0	0	0	0	0	0	0	0	0	0	0	0	0	0	0	0	0	0	0	0	0	0	0	0	0	0	0	0	0	0	0
RP11-117D22.2	0	0	0	0	0	0	0	0	0	0	0	0.28	0	0	0	0	0	0	0.02	0	0	0	0	0	0	0	0	0	0	0	0	0	0	0	0	0	0	0	0	0	0	3.06
MIR6780A	0	0	0	0	0	0	0	0	0	0	0	0	0	0	0	0	0	0	0	0	0	0	0	0	0	0	0	0	0	0	0	0	0	0	0	0	0	0	0	0	0	0
RP11-843P14.2	0.07	0.5	0.17	0.98	0	0.37	0.16	0.34	0.29	0.51	0.15	1.61	0	0.24	0.1	0	0	0.07	0.33	0.08	0.1	1.04	0.07	0.09	0.27	1.45	0	0	0.46	0.27	0.42	0.14	0.83	0.82	0.18	0.34	0.05	0	0.61	0.51	0.31	2.51
CAPN2	14.91	30.33	7.01	7	4.09	6.97	40.19	46.5	5.47	3.14	10.04	12.3	20.73	24.56	15.68	2.52	10.87	11.14	16.15	5.23	32.59	45.99	5.69	1.34	12.99	7.22	7.57	4.44	20.91	9.45	8.01	10.01	18.5	37.59	7.21	7.15	20.41	14.09	15.18	16.11	3.6	16.89
RP11-180P8.3	0	0.58	0	0	0	0	0.19	0.3	0.13	0.06	0.51	0.3	1.09	0.61	0.72	0	0	0.13	0	0.68	0.77	0.44	0.22	0.21	1.77	0.39	0.04	0.09	0.24	0.32	0.16	0.03	1.24	0.53	0.21	0	0.02	0	0.21	0.36	0.33	0.18
SLC43A2	0.35	1.24	0.41	0.73	0.97	0.35	3.56	2.5	1.21	0.86	2.1	2.25	0.77	0.88	1.04	0.07	0.93	1.62	0.96	0.77	1.82	2.21	0.44	0.61	0.23	0.77	0.41	0.64	1.72	1.44	0.75	0.22	3.29	2.52	1.39	0.69	0.05	1.91	1.72	1.15	1.07	5.38
ANKRD42	0.25	1.4	1.11	0.62	0.46	1.1	1.41	3.27	2.02	1.65	0.79	1.96	3.84	2.68	2.52	2.26	2.91	3.67	1.38	1.81	4.9	9.15	0.55	0.62	0.5	0.32	1.67	0.76	2.14	3.32	0.8	1.82	2.6	3.51	0.55	0.34	0.99	0.41	1.09	2.59	0.77	1.86
RP11-421B23.1	0	0	0	0	0	0	0	0	0	0	0	0	0	0	0	0	0	0	0	0	0	0	0	0	0	0	0	0	0	0	0	0	0	0	0	0	0	0	0	0	0	0
RP11-14N4.1	0	0	0	0	0	0	0	0	0	0.06	0	0	0	0	0.05	0	0.07	0	0	0	0	0	0	0	0	0	0	0	0	0.02	0	0	0	0	0	0.03	0	0	0.04	0	0	0
RN7SL531P	0	0	0	0	0	0.33	0	0	0	0	0.3	0	0.31	0.28	0	0	0	0	0	0	0.27	0.23	0	0	0	0	0	0.4	0.2	0	0	0	0	0.24	0.35	0	0.15	0	0	0.73	0	0.62
CTB-43I4.1	0	0	0	0	0	0	0	0	0.01	0	0	0	0	0	0	0	0	0	0	0	0	0	0	0	0	0	0	0	0	0	0	0	0	0	0	0	0	0	0	0.02	0	0
RP11-406O23.2	0	0.08	0	0	0	0	0	0.08	0	0	0	0	0	0	0	0	0	0	0	0	0	0	0	0	0	0	0	0	0	0	0	0	0	0	0	0	0	0	0	0	0	0
RP11-123J14.1	0	0	0	0	0	0	0	0.2	0	0	0	0	0	0	0	0	0	0.39	0	0	0.24	0	0	0	0	0	0.06	0	0	0	0	0	0	0	0	0	0	0	0	0	0	0
GPR68	0.23	0.44	0.06	0.35	0.08	0.01	0.08	0.19	0.18	0.07	0.05	1.61	0.26	0.19	0.14	0.24	0.46	0.52	0.61	0.03	0.03	0	0.25	0.29	0.28	0.06	0.12	0.13	0.2	0.28	0.04	0.03	0.58	2.34	0.02	0.05	0.06	0.03	0.31	0.62	0.16	1.68
RP11-131M11.3	0.01	0.04	0	0.02	0	0.01	0.06	0.02	0.07	0.06	0.09	0	0.1	0.02	0.17	0	0.16	0.07	0	0.12	0.13	0.19	0	0.22	0.02	0.14	0.04	0.01	0.05	0.15	0.05	0.07	0.09	0.18	0.12	0.01	0.06	0.01	0.19	0.3	0.04	0.08
C9orf78	11.18	3.14	1.86	2.53	2.27	17.35	9.31	8.19	12.51	8.57	3.03	21.4	16.11	12.84	7.23	6.81	16.69	9.14	9.85	6.85	15.01	21.65	10.4	7.5	8.19	4.03	5.43	2.8	17.28	12.72	3.77	7.52	9.76	10.28	7.49	3.55	10.94	4.83	20.71	23.85	3.96	14.49
MIR3926-2	0	0	0	0	0	0	0	0	0	0	0	0	0	0	0	0	0	0	0	0	0	0	0	0	0	0	0	0	0	0	0	0	0	0	0	0	0	0	0	0	0	0
CTD-2017C7.3	0.09	0.21	0	0.87	0.15	0.71	0.4	0.44	0.17	0.08	0	3.52	0.64	0.35	0.36	0.07	0.04	0	0.6	0.43	1.12	0.54	0.21	0.14	0.16	0.57	0.12	0.23	0.2	0.45	0.11	0.21	0.45	1.2	1.14	0	0.1	0.1	1.07	0.67	0.44	1.66
TMEM232	0.06	0.06	0	0.23	0.02	0.38	0.46	0.28	0.85	0.94	0.21	0.57	1.84	0.19	0.73	0.14	3.06	0.73	0.38	1.26	5.16	5.94	0.37	0.42	0.5	1.89	0.26	0.5	0.39	0.73	0.25	0.49	1.04	0.86	0.44	0.57	0.01	0	1.15	1.62	0.16	2.22
STATH	0	0	0	0	0	0	0	0	0	0	0	0	0	0	0	0	0	0	0	0	0	0	0	0	0	0	0	0	0	0	0	0	0	0	0	0	0	0	0	0	0	0
IGHV3-16	0	0	0	0	0	0	0	0	0	0	0	0	0	0	0	0	0	0	0	0	0	0	0	0	0	0	0	0	0	0	0	0	0	0	0	0	0	0	0	0	0	0
RP11-395A13.2	0.1	0.56	0.11	0.74	0.47	0.26	1.13	0.98	2.98	1.8	1.43	0.84	0.59	0.66	0.76	0.3	1.12	1.72	0.52	1.3	3.98	0.97	1.15	1.98	0.15	0.5	0.52	0.47	0.43	0.51	0.65	0.35	0.94	0.93	1.17	0.46	0.21	0.09	2.89	4.9	0.8	2.18
BMP8A	0	0.34	0.09	0.02	0.02	0	0.08	0.02	0.05	0.04	0.33	0.02	0.11	0	0.3	0	0.02	0.02	0.11	0	0.25	0.1	0.06	0.49	0.09	0.02	0.05	0.04	0.14	0.07	0.02	0.18	0.37	0.48	0.03	0	0.03	0.04	0.12	0.59	0.16	0.02
RP11-76I7.1	0	0	0	0	0	0	0.01	0.05	0	0.01	0	0	0	0	0	0	0	0	0	0	0	0	0	0.1	0	0.02	0	0	0	0	0.01	0	0.04	0	0	0.01	0	0.01	0.01	0.01	0.01	0.08
TRIM60P17	0	0	0	0	0	0	0.09	0	0.17	0.15	0.03	0	0.12	0.1	0	0	0.04	0	0.06	0	0	0	0	0	0	0	0.05	0	0.04	0	0	0.09	0.16	0	0.11	0.1	0	0	0.14	0.3	0	0
RP11-404P21.5	0	0	0	0	0	0.07	0	0.08	0	0	0	0	0	0	0.46	0	0	0	0	0	0.1	0	0	0.06	0.08	0	0	0	0.08	0	0	0	0.32	0.18	0	0	0	0	0	0	0	2.32
SMARCD1	2.31	1.62	1.84	3.86	3.12	2.32	5.59	5	3.55	3.35	4.28	6.55	4.34	1.72	4.38	0.57	2.42	3.82	5.66	3.78	7.61	5.82	0.61	8.2	2.73	3.05	1.68	1.79	7.45	5.8	3.28	3.06	6.99	6.89	2.77	1.37	2.04	1.7	6.42	4.96	3.9	13.64
RP11-46I8.3	0	0	0	0	0	0	0	0	0	0.13	0	0.2	0.1	0	0	0	0	0	0	0	0	0	0	0.05	0	0	0	0	0	0	0.06	0	0.14	0	0	0	0	0	0.08	0.06	0	0.1
ABCC1	0.47	2.28	3.54	2.34	2.27	2.22	2.66	2.37	2.06	1.14	3.3	3.74	3.09	0.85	3.19	0.56	3.02	5.06	2.75	3.09	2.47	1.15	1.74	2.6	7.45	2.31	1.34	1.54	4.55	2.2	3.69	1.69	7.28	5.41	10.57	1.27	1.61	2.59	5.78	5.75	3.4	10.9
CTD-2228K2.2	0	0	0	0	0	0	0	0	0	0	0	0	0	0	0.1	0	0	0	0	0	0	0.04	0	0	0	0	0	0	0	0	0	0	0	0	0	0	0	0	0	0	0.06	0.1
AC098647.1	0	0	0	0	0	0	0	0	0	0	0	0	0.04	0	0	0	0	0	0	0	0	0	0	0	0	0	0	0	0.06	0	0	0	0	0	0	0	0	0	0	0	0	0
RP11-343L14.1	0.03	0.09	0.06	0.14	0.44	0.05	0.17	0.4	0.35	0.42	0.17	0.08	0.28	0.11	0.13	0	0.27	0.47	0.14	0.23	0.53	0.28	0.06	0.18	0.17	0.26	0.12	0.16	0.11	0.16	0.3	0.14	0.08	0.74	0.52	0.07	0.44	0	0.68	0.6	0.36	0.45
RN7SKP133	0	0	0	0	0	0	0	0	0	0	0	0	0	0	0	0	0	0	0	0	0	0	0	0	0	0	0	0	0	0	0	0	0	0	0	0	0	0	0	0	0	0
RP11-362K14.5	0.07	0.52	0.05	0.3	0.04	0.14	0.3	0.73	0.63	0.46	0.2	1.96	0.8	0.41	0.55	0.16	0.23	0.81	0.09	0.6	0.65	0.82	0.3	0.73	0.36	0.86	0.33	0.12	0.48	0.82	0.43	0.13	0.54	0.68	0.66	0.36	0.05	0.08	1	1.07	0.86	1.91
AHSG	0	0	0.6	0.12	0	0	0.01	0	0	0	0.05	0	0	0.02	0.06	0	0	0.02	0	0	0	0	0	0	0	0	0	0	0.06	0	0	0	0	0	0.04	0	0	0	0.03	0	0.09	0
PRX	0	0.11	0	0.01	0	0.07	0.13	0.15	0.05	0.01	0.02	0.03	0.05	0.09	0.09	0	0	0.2	0.02	0.01	0.3	0.04	0.02	0.01	0	0	0.01	0.03	0.07	0.15	0.03	0.08	0.03	0.15	0.07	0	0.02	0	0.03	0.11	0.25	0.15
IL18BP	0.42	1.92	3.51	41.22	0.73	0.26	3.88	4.49	1.77	0.65	1.3	17.3	1.1	1.66	9.31	0.42	1.1	10.33	8.39	0.7	3.19	1.59	2.44	2.29	1.47	2.52	1.05	0.96	2.95	2.05	1.51	1.02	4.45	20.81	1.53	0.57	0.59	0.29	1.95	2.59	1.01	51.62
STAT1	5.57	9.38	13.49	87.05	2.22	1.9	18.58	45.77	15.32	5.34	4.95	29.08	6.66	10.16	11.74	3.03	9.22	24.86	6.49	2.69	3.9	2.56	7.27	8.39	4.78	4.3	3.44	1.69	5.72	3.73	5.25	4.25	8.46	56.3	8.5	7.73	7.32	1.78	11.42	19.41	4.24	104.22
RP11-159D12.5	1.43	1.66	0	0.63	0	0.38	0.07	0.21	0.17	1.1	0.54	0.97	0.84	0.15	1.26	0.18	0.54	0.71	1.16	2.67	1.3	3.32	0.3	1.68	3.18	0.81	0.35	0.36	0.98	0.99	0.51	0.29	0.03	0.83	0.58	0.22	0.03	0.2	3.29	2	0.36	2.91
RP11-566K19.11	0.54	0	0	0	0	0.17	0	0	0.24	1.09	0.46	0	0	0	0	0	1.37	4.35	1.02	1.25	0.27	0	0	0	0	0	0.19	0	1.4	0.14	4.77	1.44	0	0	0.53	0	0	0	10.64	1.87	0	0
GANC	1.86	0.94	1.21	4.15	1.07	2.73	1.9	2.72	2.68	1.05	0.78	16.75	4.08	2.19	5.08	0.15	4.13	7.21	1.57	2.26	7.47	6.2	0.56	2.3	0.55	4.97	2.07	0.99	4.93	3.89	3.09	2.45	4.99	9.43	3.13	1.85	0.73	1.35	7.25	7.85	1.86	14.01
ADCK4	0.86	0.92	0.26	0.73	0.27	0.17	1.15	0.9	2.42	0.6	0.75	0.55	0.47	0.47	1.64	0.01	0.53	0.51	0.96	0.26	1.21	0.46	0.1	1.9	2.22	0.29	0.31	0.12	0.45	0.33	0.55	0.28	0.53	2.09	0.81	0.48	0.36	1.05	1.18	1.16	0.45	2.61
RF00402	0	4.47	0	0	0	4.2	0	0	21.84	0	4.1	0	0	0	0	0	0	0	0	0	0	7.48	0	1.62	8.8	11.49	0	0	0	0	0	0	0	20.44	0	0	7.02	0	7.88	14.26	0	12.45
AC002458.1	0	0	0	0	0	0	0	0	0	0.09	0	0.51	0	0	0.13	0	0	0	0	0.43	0	0.2	0	0	0	0	0	0	0	0	0	0	0.85	0	0.08	0	0	0.07	0	0	0	0
RP11-829H16.2	0	0	0	0	0	0	0	0	0	0.08	0	0	0	0	0	0	0	0	0	0	0	0	0	0	0	0	0	0	0	0	0	0	0	0	0	0	0	0	0	0	0	0
RP11-659E9.6	0	0.01	0	0	0	0	0	0	0	0	0	0	0	0	0	0	0	0	0	0	0	0	0	0	0	0	0.01	0.01	0	0	0	0	0.01	0.1	0	0	0.01	0	0	0	0	0.18
MIR6721	0	0	0	0	0	0	0	0	0	0	0	0	0	0	0	0	0	0	0	0	0	0	0	0	0	0	0	0	0	0	0	0	0	0	0	0	0	0	0	0	0	0
ZC3H18	1.25	0.87	0.45	1.13	0.17	1.11	6.34	3.12	2.07	1.07	1.35	6.1	1.74	0.93	5.1	0.43	1.07	4.14	4.19	1.86	3.46	2.02	2.44	3.63	0.89	0.8	0.83	0.54	5.6	3.3	1.36	2.52	4.33	5	3.38	2.41	1.7	1.93	1.99	3.58	1.71	13.67
RP11-810K23.5	0	0	0	0	0	0	0	0	0	0	0	0	0	0	0	0	0	0	0	0	0	0	0	0	0	0	0	0	0	0	0	0	0	0	0	0	0	0	0	0	0	0
RP11-242F24.2	0	0	0	0	0	0	0	0	0	0	0	0	0	0	0	0	0	0	0	0	0	0	0	0	0	0	0	0	0	0	0	0	0	0	0	0	0	0	0	0	0	0
ZNF500	0.03	0.2	0.17	0.23	0.15	0.14	0.65	0.62	0.66	0.35	0.29	0.77	0.3	0.2	0.37	0.01	0.13	0.19	0.42	0.57	1.02	0.6	0.14	0.5	1.34	0.34	0.2	0.29	1.23	0.47	0.41	0.16	0.7	1.2	0.76	0.15	0.13	0.74	1.69	1.66	0.66	2.04
RP11-324D17.1	0	0	0	0	0	0	0	0	0	0	0	0	0	0	0	0	0	0	0	0	0	0	0	0	0	0	0	0	0	0	0	0	0	0	0	0	0	0	0	0	0	0
AC073310.3	0	0	0	0	0	0	0	0	0	0	0	0	0	0	0	0	0	0	0	0	0	0	0	0	0	0	0	0	0	0	0	0	0	0	0	0	0	0	0.03	0	0	0
RP4-534P7.2	0	0	0	0	0	0	0	0	0	0	0	0	0	0	0	0	0	0	0	0	0.26	0	0	0	0	0	0	0.2	0	0	0	0	0	0	0	0	0	0	0	0	0	0
RPL34-AS1	0	0.02	0.74	0	0	0	0.02	0.02	0.04	0.1	0	0.53	0.04	0.03	0.03	0	0.07	0.07	0.05	0	0.38	0.54	0	0.16	0.01	0.03	0.16	0	0.37	0.27	0.02	0.12	0	0	0	0	0.49	0.1	0.44	0.64	0.08	0.41
AC068137.7	0	0	0	0	0	0	0	0	0	0	0	0	0	0	0	0	0	0	0	0	0	0	0	0	0	0	0	0	0	0	0	0	0	0	0	0	0	0	0	0	0	0
TSC2	2.09	4.64	6.42	9.11	6.73	3.25	26.74	14.06	6.33	4.39	10.91	14.77	12.67	8.58	10.51	2.39	2.04	5.47	8.14	7.46	17.49	10.5	1.14	11.17	7.06	3.06	4.37	3.82	14.32	9.36	6.7	5.73	15.16	11.82	8.34	3.09	5.3	4.57	23.18	18.06	5.46	15.27
C1orf87	0	0	0	0	0	0.12	0	0	0	0	0	0	0	0	0	0	0	0	0	0.03	0	0	0	0	0.15	0	0.06	0.06	0	0.06	0	0.01	0	0	0	0	0	0	0	0.06	0	0
FAM181A-AS1	0	0	0	0	0	0	0	0	0	0	0	0	0	0	0	0	0	0.06	0	0	0	0	0	0.02	0	0	0	0	0	0	0	0	0	0	0	0	0	0	0	0	0	0
RP11-278J20.2	0	0.02	0	0	0	0	0.03	0.12	0	0	0.01	0.91	0.08	0	0.05	0	0.02	0.06	0	0	0.02	0	0	0.13	0	0	0	0	0	0	0	0	0	0	0.08	0	0	0	0.14	0.03	0	0
STRIP1	0.64	1.81	1.78	1.68	0.57	0.59	2.52	2.87	3.47	1.49	1.75	3.31	2.28	1.13	2.18	0.67	0.87	1.81	2.21	1.18	4.5	5.41	0.69	0.97	1.01	0.52	1.18	0.71	4.35	3.18	2.45	1.22	4.13	5.65	1.54	0.39	1	0.32	2.05	2.23	0.69	3.44
OR6L2P	0	0.13	0	0.05	0.1	0	0.07	0.03	0	0.03	0	0	0.09	0	0.04	0	0.37	0.19	0	0	0.18	0.33	0	0	0.09	0	0.11	0	0	0.05	0.05	0.03	0.53	0.07	0.29	0.12	0	0	0.48	0.14	0.14	0.31
[truncated: 54,833 more rows]
