# Supplementary material for: Transcriptional profiling of matched patient biopsies clarifies molecular determinants of enzalutamide-induced lineage plasticity
Source: Nat Commun. 2022 Sep 15;13:5345. doi: 10.1038/s41467-022-32701-6 (PMC9477876; doi:10.1038/s41467-022-32701-6)
Supplement: Supplementary file 8 — Source Data [file 41467_2022_32701_MOESM8_ESM.xlsx]

## Sheet: Figure 1C
Patient ID	PSA change @ 12 wk (%)	Time between biopsies (days)
DTB_102	-93	533
DTB_167	-88.4	827
DTB_098	-83.7	615
DTB_210	-83.4	200
DTB_141	-81	285
DTB_149	-80.3	262
DTB_063	-74.6	368
DTB_176	-64.8	291
DTB_080	-28.5	266
DTB_060	-20.4	449
DTB_137	-10.9	441
DTB_232	-0.6	114
DTB_265	5.8	105
DTB_024	75.1	99
DTB_194	100.4	88
DTB_111	114	134
DTB_073	156.8	54
DTB_135	164.3	73
DTB_127	169.3	226
DTB_089	181.2	91
DTB_022	n/a	85

## Sheet: Figure 2A
Patient ID	Timepoint	Biopsy site	Same lesion biopsied?
DTB_080_PRO	Progression	Lymph node	Yes
DTB_210_PRO	Progression	Bone
DTB_137_PRO	Progression	Bone
DTB_111_BL	Baseline	Lymph node
DTB_102_PRO	Progression	Lymph node
DTB_098_BL	Baseline	Lymph node
DTB_194_BL	Baseline	Bone
DTB_194_PRO	Progression	Bone
DTB_135_PRO	Progression	Lymph node
DTB_024_BL	Baseline	Liver
DTB_024_PRO	Progression	Liver
DTB_060_BL	Baseline	Adrenal
DTB_060_PRO	Progression	Adrenal	Yes
DTB_167_PRO	Progression	Bone
DTB_265_BL	Baseline	Lymph node
DTB_265_PRO	Progression	Lymph node	Yes
DTB_111_PRO	Progression	Lymph node	Yes
DTB_127_BL	Baseline	Lymph node
DTB_127_PRO	Progression	Lymph node	Yes
DTB_137_BL	Baseline	Bone
DTB_210_BL	Baseline	Bone
DTB_232_BL	Baseline	Bone
DTB_232_PRO	Progression	Bone	Yes
DTB_073_BL	Baseline	Bone
DTB_073_PRO	Progression	Bone
DTB_022_BL	Baseline	Bone
DTB_022_PRO	Progression	Bone
DTB_098_PRO	Progression	Lymph node	Yes
DTB_135_BL	Baseline	Lymph node
DTB_080_BL	Baseline	Lymph node
DTB_063_BL	Baseline	Lymph node
DTB_063_PRO	Progression	Lymph node
DTB_102_BL	Baseline	Bladder
DTB_089_BL	Baseline	Bone
DTB_089_PRO	Progression	Liver
DTB_149_BL	Baseline	Bone
DTB_149_PRO	Progression	Bone
DTB_141_BL	Baseline	Bone
DTB_141_PRO	Progression	Bone
DTB_167_BL	Baseline	Soft tissue
DTB_176_BL	Baseline	Soft tissue
DTB_176_PRO	Progression	Soft tissue	Yes

## Sheet: Figure 2B, Supp Figure 1H & 1I
Patient ID	Timepoint	Biopsy site	Same lesion biopsied?	PSA Response	Time on study (months)	AR VIPER score	AR expression (log2[TPM + 1])	Aggarwal cluster	Labrecque cluser
DTB_073_BL	Baseline	Bone		Nonresponder	1.77534	2.72863	8.39223	4	AR+/NE-
DTB_073_PRO	Progression	Bone		Nonresponder	1.77534	1.78608	6.83276	4	AR+/NE-
DTB_135_BL	Baseline	Lymph node		Nonresponder	2.4	-1.79531	8.45713	5	AR+/NE-
DTB_135_PRO	Progression	Lymph node		Nonresponder	2.4	-4.56186	0.176323	2	AR-/NE-
DTB_022_BL	Baseline	Bone		Unknown	2.79452	-2.5649	6.3466	1	AR+/NE-
DTB_022_PRO	Progression	Bone		Unknown	2.79452	-3.18966	5.78398	1	AR+/NE-
DTB_194_BL	Baseline	Bone		Nonresponder	2.89315	-4.25418	5.8679	4	AR+/NE-
DTB_194_PRO	Progression	Bone		Nonresponder	2.89315	-7.24038	6.20516	4	AR+/NE-
DTB_089_BL	Baseline	Bone		Nonresponder	2.99178	2.32402	9.7016	5	AR+/NE-
DTB_089_PRO	Progression	Liver		Nonresponder	2.99178	1.8461	6.87725	5	AR+/NE-
DTB_024_BL	Baseline	Liver		Nonresponder	3.25479	1.45942	8.94008	4	AR+/NE-
DTB_024_PRO	Progression	Liver		Nonresponder	3.25479	0.898313	9.7191	4	AR+/NE-
DTB_265_BL	Baseline	Lymph node		Nonresponder	3.45205	1.5965	8.14629	5	AR+/NE-
DTB_265_PRO	Progression	Lymph node	Yes	Nonresponder	3.45205	-1.66774	7.12877	1	AR+/NE-
DTB_232_BL	Baseline	Bone		Nonresponder	3.74795	4.56668	7.69132	1	AR+/NE-
DTB_232_PRO	Progression	Bone	Yes	Nonresponder	3.74795	1.65864	8.18483	3	AR+/NE-
DTB_111_BL	Baseline	Lymph node		Nonresponder	4.40548	-5.78008	6.08002	4	AR+/NE-
DTB_111_PRO	Progression	Lymph node	Yes	Nonresponder	4.40548	3.51823	7.67426	5	AR+/NE-
DTB_210_BL	Baseline	Bone		Responder	6.57534	4.32979	7.16048	5	AR+/NE-
DTB_210_PRO	Progression	Bone		Responder	6.57534	-6.99093	1.15056	2	AR-/NE-
DTB_127_BL	Baseline	Lymph node		Nonresponder	7.43014	-0.395299	8.00203	5	AR+/NE-
DTB_127_PRO	Progression	Lymph node	Yes	Nonresponder	7.43014	2.28451	8.08693	5	AR+/NE-
DTB_149_BL	Baseline	Bone		Responder	8.6137	1.94737	7.78882	3	AR+/NE-
DTB_149_PRO	Progression	Bone		Responder	8.6137	2.46563	9.239	3	AR+/NE-
DTB_080_BL	Baseline	Lymph node		Nonresponder	8.74521	-0.0502827	7.72588	4	AR+/NE-
DTB_080_PRO	Progression	Lymph node	Yes	Nonresponder	8.74521	-5.17455	1.58015	2	AR-/NE-
DTB_141_BL	Baseline	Bone		Responder	9.36986	1.44661	7.65914	3	AR+/NE-
DTB_141_PRO	Progression	Bone		Responder	9.36986	2.43294	8.01089	3	AR+/NE-
DTB_176_BL	Baseline	Soft tissue		Responder	9.56712	3.81647	8.05539	3	AR+/NE-
DTB_176_PRO	Progression	Soft tissue	Yes	Responder	9.56712	4.86859	8.66672	3	AR+/NE-
DTB_063_BL	Baseline	Lymph node		Responder	12.0986	1.62354	8.07676	3	AR+/NE-
DTB_063_PRO	Progression	Lymph node		Responder	12.0986	1.83125	9.66505	3	AR+/NE-
DTB_137_BL	Baseline	Bone		Nonresponder	14.4986	-0.387989	7.55819	4	AR+/NE-
DTB_137_PRO	Progression	Bone		Nonresponder	14.4986	-2.19887	7.78842	4	AR+/NE-
DTB_060_BL	Baseline	Adrenal		Nonresponder	14.7616	4.23989	10.1228	5	AR+/NE-
DTB_060_PRO	Progression	Adrenal	Yes	Nonresponder	14.7616	8.23633	9.13945	5	AR+/NE-
DTB_102_BL	Baseline	Bladder		Responder	17.5233	0.865101	6.765	5	AR+/NE-
DTB_102_PRO	Progression	Lymph node		Responder	17.5233	-3.80195	7.49905	4	AR+/NE-
DTB_098_BL	Baseline	Lymph node		Responder	20.2192	-2.18029	5.65421	4	AR+/NE-
DTB_098_PRO	Progression	Lymph node	Yes	Responder	20.2192	-2.85612	4.84549	5	AR+/NE-
DTB_167_BL	Baseline	Soft tissue		Responder	27.189	3.55798	7.30223	3	AR+/NE-
DTB_167_PRO	Progression	Bone		Responder	27.189	1.40008	7.58924	1	AR+/NE-

## Sheet: Figure 3A
Pathway	-log10(FDR)
HALLMARK MYC TARGETS V1	7.69431
HALLMARK E2F TARGETS	7.49133
HALLMARK OXIDATIVE PHOSPHORYLATION	4.98091
HALLMARK MYC TARGETS V2	4.96469
HALLMARK MTORC1 SIGNALING	4.39737
HALLMARK ALLOGRAFT REJECTION	3.38941
HALLMARK G2M CHECKPOINT	3.08766
HALLMARK UNFOLDED PROTEIN RESPONSE	2.38119

## Sheet: Figure 3B
Gene Set	Activity Score	p-value
E2F1	8.39697	4.58e-17
MAX	6.9733	3.12e-12
E2F4	6.88935	5.6e-12
MYC	6.63054	3.34e-11
TAF1	5.82917	5.57e-09
NRF1	4.35372	1.34e-05
TBP	4.1589	3.2e-05
SMARCA4	4.15651	3.23e-05
YY1	3.78142	0.000156
E2F6	3.30253	0.000958
GTF2B	3.28855	0.00101
JUND	3.28222	0.00103
CTCF	3.20697	0.00134
CUX1	3.12528	0.00178
JUN	3.06014	0.00221
CEBPB	2.89824	0.00375
BRCA1	2.87972	0.00398
ATF3	2.63605	0.00839
NR2C2	2.49859	0.0125
NFYA	2.45432	0.0141
ETS1	2.44481	0.0145
BCLAF1	2.42129	0.0155
SP1	-2.47968	0.0131
ID1	-2.86808	0.00413
BMP2	-2.994	0.00275
NR4A1	-3.11662	0.00183
SMAD2	-3.11924	0.00181
SMAD3	-3.35926	0.000782
POU3F2	-3.55876	0.000373
TP53	-6.57724	4.79e-11

## Sheet: Figure 3C
Lineage Plasticity Risk Score
Matched cohort			Alumkal, et al. cohort			Abida, et al. cohort
Sample ID	Risk Score		Sample ID	Risk Score		Sample ID	Risk Score
DTB_024_BL	0.402143		245	0.245401		PROS01448_6115235_Tumor_SM_67ERY	0.443361
DTB_135_BL	0.947348		249	0.304696		SC_9129_Tumor	0.17854
DTB_102_BL	0.440886		251	0.755734		WCM335_X1	0.504228
DTB_089_BL	0.409928		206	0.947091		PROS01448_1115202_Tumor_SM_5SGU5	0.250722
DTB_167_BL	0.473286		207	0.490024		SC_9026_Tumor	0.356643
DTB_098_BL	0.386164		208	0.437098		PRAD_01115362_Tumor_SM_7A15P	0.357171
DTB_111_BL	0.204754		216	0.422064		SC_9124_Tumor	0.172523
DTB_080_BL	0.627856		221	0.355914		PRAD_01115467_Tumor_SM_6B2KD	0.403482
DTB_063_BL	0.387695		223	0.510639		PRAD_01115526_Tumor_SM_A4KND	0.150291
DTB_137_BL	0.402664		229	0.633711		SC_9043_Tumor	0.123981
DTB_073_BL	0.512355		230	0.335008		PROS01448_6115234_Tumor_SM_67ERX	0.369084
DTB_194_BL	0.525335		231	0.369033		SC_9181_T	0.408279
DTB_022_BL	0.467181		237	0.354985		TP_2064_TM	0.26694
DTB_060_BL	0.331391		246	0.35727		SC_9037_Tumor	0.513578
DTB_265_BL	0.2021		248	0.405556		PM14_TM	0.3073
DTB_210_BL	0.899083		252	0.30082		PROS01448_6115247_Tumor_SM_67ES2	0.192568
DTB_232_BL	0.433814		250	0.399696		PROS10448_1115156_Tumor_SM_5EEBN	0.224963
DTB_127_BL	0.51993					PM158_TM	0.309217
DTB_176_BL	0.476889					PRAD_6115399_0_Tumor_SM_7LGUL	0.267486
DTB_141_BL	0.350413					MO_1510_T	0.311873
DTB_149_BL	0.39006					SC_9137_Tumor	0.301685
						SC_9068_Tumor	0.541
						TP_2069_Tumor	0.308054
						MO_1176_Tumor	0.351937
						PRAD_01115468_Tumor_SM_6B2KE	0.667848
						PRAD_01115549_Tumor_SM_A4KNH	0.342213
						SC_9176_T	0.213257
						PRAD_01115554_Tumor_SM_A56E4	0.653796
						PRAD_6115590_0_Tumor_SM_B2XRS	0.333661
						SC_9092_TM	0.195515
						SC_9183_T	0.312184
						MO_1128_Tumor	0.382874
						PROS01448_1115183_Tumor_SM_5SGU3	0.496355
						SC_9036_Tumor	0.201385
						PRAD_6115594_0_Tumor_SM_B2XRW	0.639679
						SC_9057_Tumor	0.117804
						MO_1094_Tumor	0.350756
						SC_9081_TM	0.357855
						PRAD_6115595_0_Tumor_SM_B2XRY	0.329057
						PROS12319B_SU2C_06115116_Tumor_SM_4W2NB	0.49483
						TP_2060_TM	0.413
						PRAD_01115444_Tumor_SM_6B2K9	0.336574
						PROS01448_1115161_Tumor_SM_5SGU1	0.658431
						SC_9083_TM	0.186527
						MO_1410_Tumor	0.558784
						PROS12319B_SU2C_06115114_Tumor_SM_4W2N9	0.531135
						PRAD_01115550_Tumor_SM_A4KNI	0.338518
						SC_9055_Tumor	0.220255
						SC_9175_T	0.228276
						PROS01448_6115251_Tumor_SM_67ES6	0.308606
						MO_1336_TM	0.306972
						SC_9146_T	0.688682
						MO_1179_Tumor	0.237724
						MO_1184_Tumor	0.289851
						MO_1219_Tumor	0.442806
						MO_1084_Tumor	-0.0520417
						PRAD_06115124_Tumor_SM_7LGU1	0.252177
						MO_1124_Tumor	0.208305
						TP_2054_TM	0.44758
						TP_2009_Tumor	0.276733
						SC_9086_TM	0.366143
						MO_1447_Tumor	0.43169
						MO_1337_TM	0.688301
						TP_2081_T	0.235727
						TP_2077_Tumor	0.12818
						MO_1241_Tumor	0.550981
						MO_1192_Tumor	0.127246
						SC_9050_Tumor	0.207353
						SC_9080_TM	0.21952
						TP_2078_Tumor	0.427975

## Sheet: Figure 3D
Time (months)	Censor	Group
4.64516	1	High
31.6667	1	High
25.1935	1	High
15.9677	1	Low
25.7	0	Low
21.2903	1	Low
51.3214	0	Low
50.871	0	Low
20.4	1	Low
48.7333	0	Low
41.4333	0	Low
38.6333	0	Low
20.8387	1	Low
26.871	0	Low
26.3333	0	Low
25.5806	0	Low
27.0667	1	Low

## Sheet: Figure 3E
Time (months)	Censor	Group
34.5598	0	Low
30.3876	0	Low
29.6649	0	Low
28.318	0	Low
24.8357	0	Low
20.1708	0	Low
20.1708	0	Low
19.4809	0	Low
24.8357	0	Low
47.7661	1	Low
32.8187	0	Low
16.5243	0	Low
13.929	0	Low
22.2076	1	Low
57.2602	1	Low
44.0539	1	Low
29.8292	1	Low
30.5848	0	Low
25.4928	0	Low
9.92116	0	Low
31.5375	1	Low
22.1419	1	Low
10.5782	0	Low
8.27858	0	Low
9.98686	1	High
7.42444	0	Low
18.4297	1	Low
15.1774	1	High
33.4757	0	Low
12.0237	1	Low
6.37319	0	Low
10.7424	1	Low
22.9961	1	Low
28.0552	1	Low
32.1288	1	High
3.94218	0	Low
20.2037	0	Low
28.8765	1	Low
29.5007	1	Low
2.75953	1	Low
6.04468	1	Low
17.707	1	Low
4.53351	1	High
33.0158	1	Low
2.92378	1	Low
16.4258	1	Low
1.83968	0	Low
12.8121	1	Low
3.51511	1	Low
3.64652	1	Low
6.5046	0	Low
12.1222	1	High
9.23127	1	Low
36.5637	0	Low
12.8778	1	Low
1.67543	0	Low
35.8739	0	Low
13.1406	1	Low
11.8922	0	Low
17.6741	1	Low
20.7293	1	Low
22.0105	0	Low
14.8489	1	High
6.73456	0	Low
11.6623	0	Low
4.2707	1	Low
39.3233	1	Low
2.43101	0	Low
33.7385	1	Low
2.72668	0	Low

## Sheet: Figure 3F
Lineage Plasticity Risk Score
LTL331		Other LTL PDXs cohort
0.80798		Sample ID	Risk Score
		LTL-310	0.1884
		LTL-311	0.42327
		LTL-412	-0.19202
		LTL-418	0.32892
		LTL-313A	0.181035
		LTL-313B	0.34966
		LTL-313C	0.245922
		LTL-313D	0.215245
		LTL-313H	0.291209

## Sheet: Figure 4A
Genes downregulated in progression versus baseline in converters							Genes upregulated in progression versus baseline in converters
Gene	log2 fold change	p adjusted					Gene	log2 fold change	p adjusted
CCND1	-1.78629	0.0440059					SYNE2	1.76486	0.0350907
REEP3	-1.82779	0.0385086					KLHL5	1.95371	0.0432555
IMPAD1	-1.83155	0.0424434					SEMA4D	2.03962	0.0479398
OCRL	-1.8641	0.0498891					GPCPD1	2.0435	0.024547
VKORC1L1	-1.92651	0.0285361					ZFP36L1	2.09428	0.0301471
HDLBP	-1.938	0.0405251					LMO4	2.11829	0.0438066
MPZL1	-1.94084	0.0206716					VAMP8	2.15277	0.0257199
CDK2AP1	-1.94144	0.0465023					MAML2	2.16157	0.0134574
FH	-1.96081	0.0293535					SGPP2	2.17247	0.0389338
MT-RNR2	-1.98933	0.0237604					EVL	2.17449	0.0306902
ATP5B	-1.99582	0.0300825					ARL4C	2.2893	0.0206581
SPARC	-2.00324	0.0248693					ZNF594	2.37056	0.0244411
LRIG1	-2.0102	0.0470277					ADGRE5	2.3783	0.037725
IARS2	-2.01144	0.032521					TCIRG1	2.40148	0.0114823
MT-ND5	-2.01271	0.0283628					ITPRIP	2.40741	0.0435536
P4HA1	-2.02335	0.0385165					ARNTL2	2.4162	0.0275522
ATP2C1	-2.02364	0.027594					STAB1	2.44245	0.0411535
CKAP4	-2.03696	0.0347788					ACSL5	2.44986	0.0326071
SGMS1	-2.04054	0.0318916					STARD9	2.46137	0.0141781
RP5-857K21.10	-2.05495	0.0145081					CNTRL	2.46191	0.045896
AIDA	-2.05807	0.0305031					C14orf159	2.46873	0.0183861
PUS7	-2.0614	0.0379849					MTSS1	2.4785	0.0142621
TTC7B	-2.06515	0.0421527					DEF6	2.49943	0.0329004
MIA3	-2.07829	0.0137784					DGKA	2.51462	0.010794
COBLL1	-2.07932	0.0490854					MOXD1	2.52451	0.029953
AC092296.1	-2.08196	0.0254651					MEIS2	2.55985	0.0477591
NECTIN2	-2.11069	0.0145372					PSTPIP2	2.56093	0.0131287
THBS1	-2.12064	0.0109015					MCM5	2.57305	0.0432995
SNHG4	-2.12883	0.0326654					PKIG	2.59855	0.037725
MT-CYB	-2.1492	0.0177346					ARRDC2	2.60236	0.0424665
RPS24	-2.16167	0.0102798					YPEL3	2.60788	0.0428002
GNPNAT1	-2.16346	0.0390658					LAT2	2.61631	0.0101429
GJA1	-2.16616	0.0476193					SLCO2B1	2.62058	0.0390658
PM20D2	-2.17005	0.0170859					PLEKHG1	2.622	0.0173369
ERGIC1	-2.17755	0.0166007					SHKBP1	2.62768	0.0178734
TMED2	-2.18258	0.0430132					STARD4	2.64387	0.0488502
GGCT	-2.19672	0.022651					RP11-1299A16.3	2.64435	0.0237604
IGF1R	-2.209	0.0290731					TNFAIP3	2.65171	0.0258274
TOB1	-2.2117	0.0389338					TLR4	2.65947	0.0467551
PRUNE2	-2.21993	0.0165334					SYT11	2.6763	0.0457771
SLC7A11	-2.22381	0.0165334					TYMP	2.68811	0.0444153
NTN4	-2.23137	0.0498875					PAQR8	2.70052	0.0145081
SLC25A37	-2.23936	0.020692					CDCA7L	2.71444	0.0145081
MT-ND4	-2.24326	0.0071878					ADCY7	2.7214	0.0441545
ACSL3	-2.26876	0.00694148					U2AF1L4	2.72586	0.0110606
AKAP1	-2.28996	0.019721					TNFAIP2	2.73051	0.00381697
NUDT19	-2.29356	0.00905891					TCF4	2.73231	0.000343767
MTRNR2L8	-2.30359	0.0266338					ID2	2.73905	0.022651
KIF21A	-2.31453	0.0377833					EPM2A	2.74328	0.0385165
FKBP4	-2.3173	0.0462778					AKNA	2.74353	0.0422531
ACADSB	-2.31812	0.0133302					FMNL1	2.7542	0.00918857
ZBTB10	-2.33043	0.00419454					PTPN6	2.7578	0.0084218
MGST2	-2.33313	0.0154443					ST6GAL1	2.78658	0.00063903
TRIQK	-2.33685	0.00696301					TCF7L1	2.79427	0.040071
MT-ND6	-2.33954	0.0481131					NAV2	2.80775	0.0440059
KCTD15	-2.37194	0.0165681					ITGB8	2.84814	0.011753
LCLAT1	-2.38519	0.0025319					UPP1	2.85164	0.0296561
RP11-701H24.4	-2.39055	0.0285828					SYK	2.85983	0.000248805
ZNF615	-2.39309	0.0154443					SLFN12	2.87758	0.0283628
SETD7	-2.39332	0.0160103					CTC-479C5.12	2.90012	0.0205578
SMOC2	-2.39778	0.0277501					CA13	2.9406	0.0449057
ENC1	-2.40286	0.0424434					PITPNC1	2.95736	0.0183861
FSTL1	-2.40755	0.0232894					BTN2A2	2.96371	0.0114689
TRIM68	-2.41935	0.00767321					RELT	2.96728	0.0212671
MT-ND4L	-2.42155	0.00201245					SIPA1	2.97885	0.0251518
JUN	-2.42316	0.0296561					VSIR	3.04329	0.032521
RP11-96D1.11	-2.43379	0.0279089					CCDC88A	3.06224	0.0349022
MAML3	-2.434	0.0132245					PRSS12	3.06597	0.0337941
MT-ATP6	-2.43815	0.0126814					SEMA7A	3.06959	0.0431474
ARHGAP29	-2.44087	0.0120603					PTPRE	3.07359	0.000197808
MT-ND2	-2.44487	0.0120752					IFI27	3.07678	0.0290731
GPR160	-2.45061	0.00398842					NEDD9	3.08286	0.0244498
PXDN	-2.45974	0.00642942					HOXA7	3.09488	0.0477743
FAM213A	-2.45981	0.0221677					RP4-530I15.9	3.10851	0.0120753
TMEM106C	-2.4741	0.0129089					TNFRSF14	3.113	0.00286168
SLC19A2	-2.47665	0.0377833					ELF4	3.14526	0.00612673
NME4	-2.48399	0.00931059					APOBEC3C	3.19964	0.0132294
PDE3B	-2.48754	0.0084703					ESR2	3.21016	0.0440059
AIF1L	-2.49	0.0307487					FAM46C	3.21628	0.000341157
ITGB5	-2.49643	0.0190646					HLA-DRB1	3.21631	0.0426985
PDIA5	-2.51687	0.0475227					APOBEC3B	3.24095	0.00654894
TRIB1	-2.51806	0.00691793					ATG16L2	3.264	0.00231042
DEGS1	-2.53173	0.00944335					CD83	3.26455	0.0198409
FLNB	-2.53289	0.0270355					ST3GAL5	3.26779	0.017269
THRB	-2.55343	0.00944335					DOCK11	3.27562	0.00583315
STC2	-2.55729	0.0309742					FRMD3	3.27898	0.00874831
NBL1	-2.55827	0.0498579					RP11-477J21.7	3.28073	0.0131287
CD276	-2.56663	0.0298485					IER5	3.28334	0.0071878
ABCB6	-2.58659	0.0325819					TMEM108	3.28423	0.0271941
SLC7A8	-2.59571	0.013379					SYNE3	3.3035	0.00302425
CYB561	-2.60219	0.0382666					GAB3	3.30626	0.0358324
MAP9	-2.61985	0.00194931					HMOX1	3.30655	7.52101e-05
PDLIM5	-2.62535	0.00620806					ADORA2A	3.32504	0.0115919
MTRNR2L12	-2.62665	0.0313847					LAT	3.33789	0.0170859
SH3D19	-2.64312	0.0177346					ISG20	3.38729	0.00331531
ENTPD5	-2.65234	0.000619674					RP11-179F17.5	3.39984	0.03715
TXNDC16	-2.65465	0.00630774					HCP5	3.40024	0.00661342
TRIB3	-2.677	0.0112623					ABCA7	3.40419	0.0482409
MALL	-2.67995	0.0145484					NELL2	3.40732	0.0450119
HACD2	-2.68314	0.000641059					HVCN1	3.40779	0.0498875
STON1	-2.70229	0.017596					PLA2G4A	3.41001	0.0334506
DCXR	-2.71061	0.0291579					PIM2	3.42099	0.0393006
PCBD1	-2.73249	0.0254651					RBM38	3.42539	0.000343046
CAMKK2	-2.73839	0.00559711					TNFSF8	3.44547	0.0253716
RP5-857K21.8	-2.73877	0.00642942					CIITA	3.48064	0.0454005
PPP3CA	-2.75253	0.00229473					KYNU	3.48421	0.0477591
UGDH	-2.75306	0.0165334					EGR3	3.4875	0.0201115
ABHD11	-2.75729	0.0498875					TMEM176B	3.48994	0.0253304
SYTL2	-2.75795	0.00227579					RP11-164J13.1	3.49878	0.045896
TPD52L1	-2.77444	0.0238149					TP63	3.50575	0.0422658
NEO1	-2.77968	0.00189304					ADA	3.5194	0.000188397
CMBL	-2.79137	0.0287416					NCF4	3.53501	0.0408227
PLEKHH1	-2.79816	0.0445096					CASP1	3.55588	0.0382666
SLC26A4	-2.80541	0.0424665					TCN2	3.5645	0.0227842
FAM174B	-2.80768	0.0281921					RP11-705C15.3	3.56941	0.00369914
FAM210B	-2.81462	0.000548103					CELF2	3.5717	0.00630543
SLC12A2	-2.83619	0.000252516					MPIG6B	3.57175	0.0318916
TPD52	-2.84039	0.000888655					IGFLR1	3.57279	0.00128513
SLC9A3R2	-2.85142	0.00286168					FRY	3.58011	0.0165681
MTRNR2L1	-2.85414	0.0330699					RP11-705C15.2	3.58849	0.00600445
MT-ND1	-2.86064	0.000105476					RGS18	3.6039	0.0172277
PRSS23	-2.86674	0.0114823					SIRPB2	3.60667	0.0444064
MGST1	-2.87549	0.0212671					SLC38A1	3.60959	0.0342276
ARHGAP28	-2.87728	0.0314834					CCL5	3.63405	0.0279089
NECTIN4	-2.87763	0.0277501					JAK3	3.64707	0.0331291
NAALADL2	-2.88324	0.0238046					RP11-493L12.2	3.65947	0.026279
GLRX2	-2.89483	0.000408745					TRIM22	3.66494	0.0296492
LRP11	-2.92824	0.00557183					POU2F2	3.66791	0.0114689
ELOVL7	-2.9442	0.0229222					APOL3	3.68963	0.0480308
MPC2	-2.96398	6.81855e-05					SERPINB1	3.69887	0.000258057
MYC	-2.96642	4.73503e-05					CP	3.71222	0.00170409
REXO2	-2.97129	0.000139166					ALDH1A1	3.72852	0.00682116
EFNA1	-2.97167	0.0249035					RP11-448G15.3	3.7299	0.0333056
SRPX2	-2.97978	0.0447335					IL16	3.73045	0.04615
OPHN1	-2.98333	0.0293931					PLEKHA2	3.73088	0.00191789
AK4	-2.99069	0.00428589					CYBA	3.73641	0.0107346
GPRC5C	-2.99309	0.0496221					MVP	3.7386	0.000201104
OCLN	-2.99631	0.0109882					RP11-330H6.5	3.75026	0.0122449
GREB1L	-3.00015	0.000868222					RP11-326I11.5	3.773	0.0422531
COL5A2	-3.00162	0.000949378					RP11-572O17.1	3.78472	0.0257199
CANT1	-3.00341	0.00583315					RGPD1	3.79227	0.0015856
RASEF	-3.00841	0.0424665					CTD-2516F10.2	3.79994	0.0489632
LGR4	-3.00892	0.0039307					GIMAP1	3.80548	0.00784269
MT-ATP8	-3.01865	0.00653448					UCP2	3.80666	0.000215259
SERINC5	-3.0213	0.0068097					HIST1H1D	3.81926	0.0342276
RDH11	-3.02169	0.00216902					ETV5	3.84506	0.000140179
OLFM2	-3.02779	0.0300825					CD37	3.87032	0.0195223
TUB	-3.02892	0.0303351					PLEK	3.88031	0.0305031
PDGFA	-3.05248	5.06499e-05					SCN3A	3.88534	0.0432995
SLC16A1	-3.05516	0.0240951					ITGAL	3.91323	0.0457745
SOCS2	-3.05591	0.0279578					ARHGAP9	3.92019	0.0424693
LAMA3	-3.07328	0.043727					CBFA2T3	3.92502	0.0452585
ABCA3	-3.09421	0.0305031					RP11-750H9.5	3.93469	0.0396371
CERS4	-3.10235	0.0161708					CTD-2335A18.1	3.95795	0.0422658
ABCC4	-3.10395	0.000139166					PTPRO	3.96354	0.00384166
TMEM56	-3.10976	0.0114823					TTC34	3.96555	0.0382161
PLPPR4	-3.125	0.0285828					MIAT	3.97985	5.00879e-06
TBC1D30	-3.13418	0.0122472					HOXA1	3.98286	0.0456356
COL1A1	-3.13837	3.63729e-05					ARSJ	3.98781	0.0145372
SLC39A6	-3.14717	0.000348718					CXCL12	3.98824	0.0296561
VIPR1	-3.17145	0.00724171					XXbac-BPG299F13.17	4.00087	0.0206414
TRPM4	-3.17715	0.0410624					ARHGAP4	4.01208	0.000403938
CXADR	-3.17825	0.0121987					CXCR3	4.0218	0.027594
C1orf226	-3.20504	0.0168045					ABC12-49244600F4.3	4.02334	0.0165334
MICAL2	-3.206	0.00163388					PTPRC	4.03228	0.0394155
WNK3	-3.20931	0.0198409					CORO1A	4.03803	0.000765875
DDAH1	-3.20936	0.000804259					HLA-F	4.04006	0.0192431
MARVELD2	-3.21197	0.00919477					WAS	4.0408	0.00642942
SLC10A5	-3.22123	0.0114823					PARVG	4.04489	0.00175506
USP54	-3.22198	0.0131287					XCR1	4.04915	0.032521
KAZN	-3.23967	0.0385165					LIMD2	4.0604	9.26563e-06
ACACA	-3.24295	0.00634587					LILRB1	4.06865	0.0244458
COL1A2	-3.25913	0.000181462					PPP1R16B	4.07423	0.0250492
SLC12A8	-3.26725	0.0135952					SERPINB9	4.07859	0.0130503
AP000689.8	-3.29912	0.016178					KLRK1	4.08404	0.0257672
ALOX15	-3.30058	0.0271969					CRIP1	4.10331	0.0295961
GNAI1	-3.30086	0.0229337					GBP5	4.112	0.0447946
SORD	-3.31931	0.00156896					HLA-L	4.11943	0.0196749
NECTIN3	-3.32615	0.00331531					AC074289.1	4.11984	0.0301167
BAIAP2	-3.32769	0.0315234					C1orf220	4.12749	0.00504242
COLEC12	-3.33188	0.00575904					PYGL	4.13715	4.65953e-06
RP5-857K21.9	-3.33954	0.00785927					GVINP1	4.14692	0.037725
MPZL2	-3.35329	0.0288099					RP3-395M20.8	4.18488	0.0417438
CDH1	-3.35542	0.0127686					CD200R1	4.20377	0.0375183
RP11-48B3.4	-3.36568	0.019721					ADAM8	4.22493	0.0013195
ARHGEF37	-3.37274	0.00694148					NCF1C	4.22676	0.037725
REPS2	-3.37405	0.000145626					RP11-44D15.3	4.23762	0.00459753
MIPOL1	-3.3837	0.010807					PTPRCAP	4.25007	0.0165334
TMEM136	-3.38738	7.17713e-05					IL2RG	4.25026	0.0154069
RGS2	-3.39419	0.0406913					CNTN1	4.2635	0.0188656
PPM1H	-3.39951	0.00163171					PTGDS	4.26805	0.0253304
GRIP1	-3.41355	0.00145651					GPAT2	4.2707	0.0479614
FASN	-3.41871	0.0252087					PIK3CD	4.29605	0.00229906
AC027612.6	-3.42116	0.0385816					MSC	4.29852	0.0424665
PDZRN3	-3.4276	0.0084218					CR1	4.30202	0.0308222
PRNCR1	-3.42974	0.0326539					KLRD1	4.3059	0.036191
RPS6KA6	-3.43505	0.0296561					RP11-426C22.10	4.3261	0.0174381
ANK3	-3.47157	7.78081e-05					IKZF1	4.34787	0.0283475
TSPAN9	-3.47647	0.0427016					S100A6	4.35801	8.39035e-05
CREB3L4	-3.50844	0.0013195					PKD1L3	4.38512	0.00593069
PLCB4	-3.50997	0.0295961					CD8B	4.39022	0.0115095
ZNF704	-3.51103	0.00706552					TRBC1	4.41712	0.0238149
STEAP4	-3.51282	0.000119443					ATP2A3	4.42192	0.00126618
ILDR1	-3.52149	0.0356592					ARL11	4.44472	0.00175777
RP11-650L12.2	-3.52568	0.039535					AMICA1	4.45027	0.0309742
TOM1L1	-3.52686	0.00557183					CACNA1E	4.4606	0.0202921
ALDH1A3	-3.55009	0.00065603					CTB-118N6.3	4.46991	0.0217136
RP11-588K22.2	-3.55621	0.017269					AC007254.3	4.47778	0.0271617
P3H2	-3.55822	0.0178734					CCDC141	4.49644	0.00947969
KIAA1549	-3.56152	0.0129641					PTHLH	4.49862	0.00955039
RAB3D	-3.56739	0.0013195					DAPP1	4.50607	0.0301167
FAM110B	-3.58115	0.0191092					GZMK	4.5122	0.00918857
PMEPA1	-3.58662	0.00280072					CD247	4.5183	0.0157686
DAB1	-3.6031	0.0486963					IL21R	4.52622	0.00331299
SLC38A11	-3.61052	0.0345024					CD40	4.53515	0.0188745
TMEM54	-3.61552	0.0219423					ABCB4	4.56081	0.0257199
TTC39A	-3.61882	0.0125154					WDFY4	4.56386	0.000666033
NPDC1	-3.63564	2.06066e-05					IL8RBP	4.59972	0.0015092
AMACR	-3.6508	3.68572e-05					MICB	4.612	0.000878147
SMPDL3B	-3.66277	0.000192708					CYTIP	4.61213	0.01595
CTD-2008A1.2	-3.67627	3.99898e-05					IL24	4.61358	0.00630774
PCDH1	-3.67758	0.0024279					CARD11	4.61519	0.0257199
RP11-173P15.3	-3.71217	0.00162796					GZMH	4.61843	0.0460614
STYK1	-3.71333	0.0285828					FGD2	4.637	0.00278874
RP11-752L20.3	-3.71907	0.00531261					RHOH	4.64032	0.0181311
MPV17L	-3.72587	0.00286876					DHRS9	4.67126	0.00158065
NUPR1	-3.74028	0.00384789					PRF1	4.67213	0.0120753
ARHGEF26	-3.77026	0.00107721					TMEM176A	4.67221	0.0010242
KIAA1324	-3.77572	0.00558982					IL7R	4.67479	0.00874831
TC2N	-3.77787	0.0133693					HAPLN3	4.70613	0.00844254
RAB25	-3.7958	0.0165334					SOCS1	4.70908	0.0168543
RP4-617A9.4	-3.79698	2.13211e-05					RP11-373L24.1	4.7275	2.13211e-05
SORBS2	-3.80372	0.00033472					PRTFDC1	4.73311	0.0104365
GUCY1A3	-3.83071	3.91721e-06					FCGR2B	4.74186	0.0160037
CD9	-3.83214	0.00298841					GPSM3	4.75138	4.28042e-06
SGMS2	-3.83276	0.00136086					IKZF3	4.7549	0.0108165
HPGD	-3.8522	0.0404138					DGKG	4.75852	0.000145626
BEND4	-3.85284	0.00167161					RP5-1171I10.5	4.76597	0.00105388
WWC1	-3.85469	0.00614778					GCSAM	4.77251	0.0104122
RP11-680F20.10	-3.85507	0.0301167					CERKL	4.78327	0.0166687
SLC2A12	-3.8634	0.00813649					RP11-392O17.1	4.8271	0.0179921
TSPAN6	-3.86879	0.0260942					CD3E	4.8303	0.0128602
CTD-2331H7.1	-3.8732	0.0104122					CD96	4.83259	0.00808154
BCAM	-3.87701	0.026279					PAX5	4.84002	0.00434674
TACC2	-3.89662	0.0084218					HACD1	4.84256	0.031125
MAPT	-3.90127	0.0101833					CLEC2D	4.85264	0.00977735
CMTM4	-3.92948	0.00161508					TNFSF11	4.86149	0.0343951
ATP7B	-3.93918	0.0145372					ROBO3	4.86212	0.0483673
HID1	-3.95023	0.0230952					DMRTA1	4.86215	0.045896
RP11-255B23.3	-3.96763	0.00600445					TMC8	4.87507	0.00038781
F5	-3.97154	0.000168314					TIMD4	4.88028	0.0223211
PRKD1	-3.97692	0.0149364					TMEM163	4.90377	0.0015856
OSR2	-3.97873	0.04179					ITK	4.90654	0.0105757
PODXL2	-3.98613	0.0494568					LRMP	4.90894	0.0205992
PLEKHS1	-3.98619	0.00614778					CEMIP	4.92144	0.0038869
SERINC2	-3.98847	0.0277358					FSTL5	4.92619	0.0252993
DRAIC	-3.99642	3.34027e-05					MEI1	4.93238	0.0224261
DPP4	-3.99894	0.0199197					PROX1	4.95283	2.13476e-11
DLX1	-3.99995	0.00113197					ZNF826P	4.96298	0.0293038
F2RL1	-4.00093	0.00366908					RP11-358M11.2	4.96588	0.00198635
OR51E1	-4.01531	0.00918857					CD52	4.97107	0.00222903
SIX1	-4.01941	0.0480308					GAPT	4.98155	0.0277947
RPLP0P2	-4.06105	0.0047813					NOD2	4.9902	0.000808035
REEP6	-4.06947	0.0240436					HBB	5.00383	0.0244458
GREB1	-4.07006	0.000239832					CD274	5.00632	0.0183821
SIX4	-4.07614	0.00960519					PLCG2	5.02736	0.00530359
ENPP3	-4.08046	0.00936324					LINC00528	5.06185	0.0327556
CRISPLD1	-4.08335	0.000135526					RP11-61F12.1	5.07526	0.00331565
RP11-346I3.4	-4.11864	0.0141812					LA16c-60D12.2	5.0937	0.0490854
MANSC1	-4.1268	0.00365554					IRF8	5.09965	0.0144139
ZBTB16	-4.1426	0.0112623					SLAMF1	5.10655	0.00271796
RP11-44F14.9	-4.1427	0.0355137					RP11-622O11.2	5.133	0.013484
SYBU	-4.14684	1.47472e-06					ANO9	5.16333	0.00466671
EEF1A2	-4.15155	0.00629482					SLAMF6	5.16692	0.0205942
SPOCK1	-4.15854	0.00772615					AC005618.6	5.18787	0.00659933
CLDN7	-4.16232	0.00770662					RP11-398A8.3	5.18968	0.0270615
ELOVL2	-4.18657	0.0244458					SLFN13	5.19398	0.021382
ABCC6	-4.19027	0.0160103					KIAA0226L	5.19489	0.0199231
GABRB3	-4.27892	0.000807785					CD48	5.19517	0.0231893
CAB39L	-4.27946	4.41046e-05					GRAPL	5.20202	0.036191
APOD	-4.3051	0.0321781					TRBC2	5.21476	0.00694148
FAM83H	-4.31012	0.0276042					KMO	5.21652	0.0169902
DNAH5	-4.3124	2.06066e-05					FPR1	5.22286	0.00060063
SHISA6	-4.32686	0.000854246					TDGF1	5.2589	0.00334723
LRRIQ1	-4.32898	0.0479138					KCNH8	5.27046	0.0121235
RP11-747H7.3	-4.3352	0.0173549					RNF183	5.28735	0.0253304
MARVELD3	-4.33581	0.0084218					THEMIS	5.31446	7.31986e-05
PCDHB5	-4.33769	0.0315234					LILRA1	5.31609	0.027315
IRF6	-4.35264	7.07542e-06					AC020951.1	5.3282	0.0304415
ZP3	-4.35295	0.0447946					ZAP70	5.33101	0.00661427
SLC1A2	-4.35607	0.0302226					IGKV1-39	5.33558	0.0367327
PAX9	-4.39074	0.0129641					CD3D	5.37895	0.0180407
SHROOM1	-4.42189	1.48075e-06					PRKCB	5.41952	0.00184478
FAM160A1	-4.45517	0.000145626					SDPR	5.42439	0.00881576
RP11-426A6.7	-4.51391	0.00420548					CD79B	5.4348	0.0206581
RHPN2	-4.52081	0.000520944					RP11-500C11.3	5.44644	0.0426985
PODN	-4.52946	0.00845425					DTHD1	5.46136	0.0326539
SOX9	-4.52975	0.0152736					RP11-981G7.6	5.47229	0.00122505
CHRNA5	-4.54936	0.00161508					HK3	5.48842	0.00654202
TMEM30B	-4.55692	0.00131394					VNN2	5.49185	0.00227309
MLPH	-4.56818	0.0011594					PSTPIP1	5.50641	0.020601
C6orf132	-4.56958	0.03421					SLC2A6	5.5112	0.00331531
EDA	-4.57727	0.00316858					AC079767.4	5.51688	0.0120101
TMEM184A	-4.5783	0.00855189					FCMR	5.52753	0.000722156
RP11-480I12.5	-4.58859	0.0385816					S100A8	5.53863	0.00148516
ENDOD1	-4.59012	2.22009e-11					RP11-25K21.4	5.5619	0.0101833
NAP1L2	-4.60869	0.0196741					PYHIN1	5.56337	0.00454665
NBEAP1	-4.61603	0.036191					CTSW	5.59018	1.83635e-05
NIPAL1	-4.62291	0.00334723					RP5-1071N3.1	5.60438	0.0393006
EPDR1	-4.62479	0.000150439					GS1-410F4.2	5.6142	0.0413839
TMEM98	-4.6317	0.00108648					SLC9A4	5.62464	0.000879387
SLC16A14	-4.63291	1.84154e-06					ZNF804A	5.63363	0.000343767
MESP1	-4.68154	0.000341157					RIPOR2	5.63582	0.00170409
MAP7	-4.68236	2.70581e-05					SNX20	5.65417	0.0134511
GYG2	-4.76148	0.0313606					DTX2P1	5.65522	0.0261499
USP43	-4.77611	0.0432995					GFI1	5.65548	0.00569698
RAP1GAP	-4.78347	1.60818e-06					IRF4	5.67665	0.0065193
CLGN	-4.79296	0.0015494					ALDH3A1	5.68141	0.0422658
TMC5	-4.80912	4.21366e-11					CD22	5.68204	0.0241857
COBL	-4.81559	0.000878147					LY9	5.68441	0.0110828
RAB27B	-4.81706	3.19313e-07					GPR174	5.69189	0.00384166
RAB6C	-4.83158	0.0301747					LAX1	5.7163	0.0271969
C9orf152	-4.84208	1.34448e-06					RP11-960L18.1	5.74722	0.0325819
RP11-123K3.4	-4.84725	0.0170859					PDE6G	5.74771	0.0432995
ADGRV1	-4.86761	0.000834175					TOX	5.75132	7.61414e-06
C1orf168	-4.87428	0.0108165					CTD-2020K17.1	5.76742	0.0234209
01-Mar	-4.87761	1.33169e-05					ENPP6	5.80345	0.0254651
RP11-159H10.3	-4.89845	0.0227842					P2RY10	5.81118	0.004856
LRRC26	-4.91831	0.0254651					ADIRF-AS1	5.81377	0.00336553
ASIC1	-4.91851	8.98808e-05					PCDH15	5.82101	0.0452585
ESRP2	-4.96328	0.000637971					BCL11A	5.84447	3.17619e-05
RAMP1	-4.96574	0.0196748					HCST	5.85344	0.0128602
SV2C	-4.98913	0.00492018					XXbac-BPG254F23.5	5.8735	0.0328835
CGNL1	-4.99223	1.08457e-06					HLA-DOB	5.94749	0.00349587
OR7E47P	-4.99846	0.0272056					BACH2	6.00276	5.80941e-05
FAM47E-STBD1	-5.00384	0.00153078					MAP4K1	6.04208	0.000722156
MYH14	-5.00681	0.0381483					HBA1	6.04669	0.0122539
PCDHB16	-5.03101	0.00150641					RP3-351K20.4	6.07707	0.0165681
GSTO2	-5.03542	0.0199161					MMP12	6.13847	0.0120895
DNAJC12	-5.05297	0.00885458					GPR158	6.14018	0.0471214
SLC30A4	-5.05773	2.11383e-07					POF1B	6.14931	0.00298609
PLA2G2A	-5.0594	0.00440391					TMEM156	6.15366	0.0165334
PCDHB2	-5.06229	0.00505328					RP4-647C14.2	6.15639	0.0375594
TBX3	-5.07588	0.000807785					RP6-99M1.2	6.19416	0.000110269
AQP3	-5.08797	0.00041265					RP11-327F22.1	6.24652	0.00944335
KCND3	-5.11214	2.50126e-06					RP11-211N8.2	6.26656	0.0342276
FRAS1	-5.13625	0.0183718					RP11-460N11.2	6.31895	0.0139428
SCNN1A	-5.13995	0.0155311					SIT1	6.34949	0.000698766
LYPD6B	-5.14802	0.0377833					TNFRSF13C	6.35061	1.95165e-10
DCDC2	-5.16915	0.00601495					RP11-808N1.1	6.40137	0.000457098
CGN	-5.18038	0.00519539					BNIP3P4	6.41333	0.000411631
TUFT1	-5.19053	0.01058					GIMAP5	6.41809	0.0025433
KIF5C	-5.21069	6.98142e-06					C6orf141	6.44019	0.00617054
CKMT1A	-5.21458	0.000510792					RP11-374F3.4	6.46882	0.00510824
RIMS1	-5.21989	0.0232296					RP1-56K13.1	6.48066	0.0013195
FAXC	-5.22737	0.00455185					FCRL3	6.52508	0.000682541
CGREF1	-5.2326	0.000520944					IGHD	6.56996	0.04615
KRT18	-5.23594	0.000916193					NKG7	6.64147	7.09926e-06
SLC45A3	-5.23953	6.09221e-05					BLK	6.66424	0.0125154
NFIX	-5.24719	9.0469e-16					UGT8	6.66969	2.08596e-05
PDE9A	-5.25653	0.000256129					VPREB3	6.8132	0.0216008
ERVMER34-1	-5.2629	0.00694148					NAPSB	6.85327	1.54075e-05
TRGV9	-5.274	0.0013195					APOBEC3D	6.87875	5.009e-05
TTC6	-5.28105	0.000764496					TLR10	6.92712	0.00309542
LAD1	-5.28453	0.00175777					CD79A	6.95521	1.06305e-05
PRR16	-5.29134	3.63871e-09					AC104820.2	6.95863	0.0114689
ONECUT2	-5.31276	0.00249517					CD27	6.96176	0.000343767
BRSK2	-5.31409	0.0414831					PARP15	6.96225	0.000589813
MAOA	-5.3151	2.32964e-05					CD72	7.00024	3.23698e-06
WNT7B	-5.33287	0.0282952					PROX1-AS1	7.00664	0.0160103
UNC5A	-5.33402	0.0149745					CLNK	7.01331	0.0398253
MUC13	-5.33548	0.0084218					POU2AF1	7.03313	0.00170409
RP11-680C21.1	-5.33702	0.0271617					AQP9	7.04575	1.23629e-05
RORB	-5.33749	0.00131394					CHL1	7.0647	2.6622e-09
BCYRN1	-5.34173	0.000394074					FAM159A	7.06996	0.00229906
ST6GALNAC1	-5.34964	0.00231042					AC012123.1	7.08451	0.0301471
RP11-887P2.1	-5.36726	0.00271796					UBD	7.08597	0.000108511
RP11-61N20.3	-5.37734	0.020601					CTC-260E6.4	7.09328	0.0195223
TMEM125	-5.38713	0.0084703					TCL6	7.09808	0.000686703
KLK11	-5.38859	0.0424434					RP11-1399P15.1	7.14952	0.046711
ARHGEF38	-5.3921	1.4071e-05					RP11-374F3.5	7.17312	0.0184769
HPN	-5.39975	0.000610051					C11orf21	7.19384	0.00455185
CRYM	-5.4186	0.00383479					WDR49	7.22419	0.0142251
GATA2	-5.43639	6.05752e-08					ZC3H12D	7.23684	0.00135094
SH2D4A	-5.44673	0.00031238					OR2I1P	7.26011	0.000158632
CAPN13	-5.44675	0.00799656					RP4-671O14.5	7.30232	0.00033472
ERBB3	-5.45723	8.17457e-06					RASGRF1	7.34296	0.0015921
LAMA1	-5.47147	0.0123832					CTC-260E6.6	7.34364	0.0104276
RP11-44F14.2	-5.47147	0.000254976					C10orf31	7.36845	0.00473508
NWD1	-5.47963	1.12618e-05					CTAGE6	7.39778	0.00997142
CLDN1	-5.50523	0.00230044					AC090627.1	7.49227	0.00672524
TMC4	-5.51246	0.00109783					SP140	7.49691	0.000166107
SLC44A4	-5.53579	0.000389098					RP1-66N13.3	7.51598	0.0432995
KCNC2	-5.53619	0.0358993					IFNG	7.55088	0.0498875
ANKRD30A	-5.54261	0.0015494					PPBP	7.57855	0.0181272
XDH	-5.54559	0.000930733					FCRLA	7.59608	0.00110726
RP1-239B22.5	-5.57151	0.0301167					RP11-325F22.2	7.59652	0.0296492
KLF15	-5.57358	0.000510792					CLEC17A	7.68982	0.0296492
KDF1	-5.58481	0.0251664					CD5L	7.72378	0.0107346
KRT8	-5.58961	0.00131718					RP11-445F6.2	7.75453	0.0112477
PYCR1	-5.59224	0.00221243					CLECL1	7.79178	0.00284404
F12	-5.63147	0.00159033					TNFRSF13B	7.91157	0.0133635
PRR15L	-5.65178	0.00156249					KLRC4-KLRK1	7.97333	0.0158735
TACSTD2	-5.6688	1.03652e-05					KLHL14	8.04807	0.000326698
EPHA7	-5.72406	0.0267801					TLR9	8.08904	0.00677787
SAMD5	-5.74866	2.42795e-08					RP11-553L6.2	8.14324	0.00129142
GLYATL1P1	-5.75464	0.0134574					SPIB	8.18342	0.000120069
PLPP1	-5.75925	2.67485e-20					CD1C	8.19746	0.0190646
PRSS8	-5.81696	0.00536288					TIFAB	8.24231	0.0110828
RANBP3L	-5.81794	2.51666e-06					AC002480.5	8.25408	0.0140044
PPP1R1B	-5.82851	3.13653e-09					GZMB	8.28656	0.000292658
GAL	-5.83458	0.004055					RP11-861A13.4	8.32923	8.10582e-05
AGTR1	-5.83595	9.15929e-07					IDO1	8.51373	0.000546018
KCNG1	-5.84824	0.0315234					ZNF831	8.90301	0.000248055
KAZALD1	-5.85645	0.000413558					RP11-1143G9.4	9.53187	2.43639e-07
CERS1	-5.85838	0.00784484					MS4A1	9.90296	0.0165334
C3orf80	-5.88771	0.0117062					CCR7	10.0602	1.08457e-06
ARHGAP6	-5.90103	3.23698e-06					CXCL13	10.4671	0.0408612
RP11-794G24.1	-5.93328	0.00630774					BTLA	10.8514	0.047656
PROM2	-5.95201	0.000150439
PKNOX2	-5.9705	0.00153765
ARL4P	-5.98621	0.0192431
GLB1L2	-5.98958	0.00216902
CAMSAP3	-6.0032	0.018436
MAPK8IP2	-6.01836	0.00267609
CTD-2626G11.2	-6.03012	0.0152367
EPN3	-6.05967	0.004856
GRHL2	-6.07235	4.31758e-06
TRGC1	-6.10126	0.000368444
C1orf210	-6.10671	0.00916126
CHRM1	-6.10673	0.0240662
FAM3B	-6.12534	0.000166735
HIST3H2A	-6.14943	2.47998e-05
DNAJC22	-6.15536	0.0385816
RIPPLY3	-6.23858	0.0254651
TFAP2C	-6.24995	0.00744639
CUX2	-6.25239	0.000319499
OVOL2	-6.3276	0.0426985
RP4-568C11.4	-6.33688	0.000190283
FRMPD4	-6.35095	0.0469246
COL2A1	-6.35909	5.8515e-05
SEMA3C	-6.36548	6.49127e-19
RP11-572M18.1	-6.3717	0.0293038
SYT7	-6.37818	2.77749e-05
RAB3B	-6.37894	1.62558e-08
SPTBN2	-6.4581	0.000851134
PBOV1	-6.48531	0.000131516
STEAP1	-6.49332	1.45863e-09
PDZK1IP1	-6.51569	0.0105595
CRISP3	-6.52223	0.00717693
CTD-2315M5.2	-6.5475	0.00186401
ARFGEF3	-6.5653	1.43252e-16
DNASE2B	-6.5658	0.0201115
TSPAN8	-6.59719	0.0131069
ZBED9	-6.59905	0.00365828
CRABP2	-6.64933	0.000520944
CHRNA2	-6.66762	0.0238094
IL20RA	-6.6682	0.000394074
RP11-386M24.3	-6.67882	0.0114065
RP11-810K23.9	-6.69377	0.0489632
HSD17B6	-6.72389	3.63729e-05
TMEFF2	-6.73602	0.000219103
SHANK2	-6.74014	2.30599e-06
HS6ST3	-6.74427	0.000248805
RET	-6.76795	0.00675206
CREB3L1	-6.78654	5.38642e-19
CDH7	-6.80255	0.00131718
SIM2	-6.81808	3.0951e-05
TMSB15A	-6.83338	0.0221917
CLDN4	-6.8506	0.000421405
EHF	-6.86723	2.49362e-05
C8orf34	-6.87524	0.00331565
CLDN3	-6.88946	5.80941e-05
CHMP4C	-6.90771	0.000103013
EPCAM	-6.91034	1.49312e-05
AC005077.14	-6.92458	0.0124137
CKMT1B	-6.97352	2.85313e-05
SLC6A11	-6.99287	1.19755e-05
NKAIN1	-7.01909	0.000140179
ACPP	-7.03063	2.29033e-08
RP11-429J17.8	-7.03507	9.4023e-06
LPAR3	-7.0795	2.32188e-09
KCNQ4	-7.08721	0.0106288
BRINP3	-7.09246	0.00772615
RP11-217E22.2	-7.09768	0.00734636
DPY19L2P4	-7.14349	0.0183821
HNF1B	-7.14867	0.00614778
B4GALNT4	-7.15865	0.015346
TSPAN1	-7.16544	1.77922e-12
CTC-429C10.4	-7.19953	0.0025433
RP11-23F23.2	-7.206	0.000510792
OVOL1	-7.22031	0.0192431
OPRK1	-7.26447	0.0114823
RP11-44F14.8	-7.2738	0.000169539
ESRP1	-7.27842	3.9422e-06
RP11-96O20.1	-7.28528	2.69827e-09
CNNM1	-7.295	1.0376e-12
ITIH6	-7.30192	0.0137545
RGS11	-7.35431	1.15968e-05
MSI1	-7.38125	0.00934129
HOXA11-AS1	-7.38246	0.000318881
KLK15	-7.38721	0.00151056
PTPRT	-7.39084	1.53606e-08
ZDHHC8P	-7.39731	0.000105089
CTD-2008P7.9	-7.40308	0.031969
KLKP1	-7.40505	2.49362e-05
PRAC2	-7.50435	0.00694148
LONRF2	-7.55205	7.8229e-08
CBLC	-7.5637	0.011753
TMPRSS2	-7.61592	1.57797e-12
RP11-664D7.4	-7.63551	2.30599e-06
AP001615.9	-7.64992	0.00281238
PLA2G4F	-7.6702	2.86056e-05
GPR81	-7.67445	0.00331565
NPY2R	-7.70357	0.00182018
FOLH1	-7.73365	2.8238e-05
SSTR1	-7.75964	2.15594e-05
FOXA1	-7.78551	3.8039e-07
MUM1L1	-7.81099	0.0472671
KB-1562D12.1	-7.85336	0.00672524
TGM3	-7.90155	0.000201653
STEAP2	-7.90516	6.27827e-19
ZG16B	-7.91661	8.89766e-06
CPNE4	-7.97461	1.81751e-05
RP11-191G24.2	-7.98022	0.000394074
VSTM2L	-8.01538	0.0011594
OR51E2	-8.03443	5.29546e-08
GLYATL1	-8.03801	8.01584e-08
PRR36	-8.04044	0.00206277
RP11-414J4.2	-8.04941	1.95528e-06
RP11-810K23.10	-8.06303	0.0137545
MB	-8.08018	5.57196e-05
RP6-201G10.2	-8.13008	0.00936324
RIPK4	-8.16098	0.000679994
GDF15	-8.20863	3.24736e-08
SLC9A2	-8.22212	3.93176e-05
BMPR1B	-8.22216	1.13195e-09
ELFN2	-8.25871	2.0192e-07
ALDH3B2	-8.29458	0.000408765
MAGEA1	-8.3178	0.025762
MAL2	-8.36678	4.5655e-06
NUDT11	-8.42477	0.000117825
COLCA1	-8.4758	2.22009e-11
RP11-386M24.6	-8.49415	6.31748e-09
AP1M2	-8.56433	0.000299706
RP11-167H9.6	-8.57309	0.00175506
NKX3-1	-8.6224	3.94512e-21
HOXB13	-8.64854	1.40708e-17
ELF5	-8.828	1.54204e-05
LUZP2	-8.84452	8.01584e-08
RP11-250B16.1	-8.8774	6.18409e-08
GCG	-8.9036	0.00236474
CH17-335B8.6	-8.98895	5.5873e-05
AR	-9.00786	2.67485e-20
PLPPR1	-9.01465	7.62753e-06
CLDN8	-9.0205	0.000247776
SFT2D3	-9.05073	0.0143435
FAM155B	-9.12385	3.15397e-05
LMAN1L	-9.2235	3.82153e-05
KLK3	-9.31504	5.91494e-38
PCAT14	-9.45153	1.05491e-08
TRPV6	-9.46577	1.60052e-12
C1orf116	-9.5854	3.74956e-32
RP11-64K7.1	-9.84876	6.00493e-08
KLK2	-10.12	4.5295e-14
SFTPA2	-10.4246	6.36253e-14
CWH43	-10.4251	1.21947e-12
TRPM8	-10.432	6.84759e-10
PRAC1	-10.586	2.19387e-16
SPDEF	-10.5975	1.95528e-06
RFX6	-10.7898	2.69827e-09
KLK4	-10.8022	6.07743e-28
MSMB	-10.9755	1.60052e-12
KRT19	-12.4296	0.00999519
GJB1	-13.0109	0.00803528

[truncated: 9 more sheets: Figure 4B, Figure 4C, Figure 5, Supp Figure 1A-C, Supp Figure 1D-G & 1J, Supp Figure 2A, Supp Figure 2B, Supp Figure 2C, Supp Figure 3]
